# Supplementary material for: Numerical investigation of the effect of fluid pressurization rate on laboratory-scale injection-induced fault slip
Source: Sci Rep. 2023 Mar 17;13:4437. doi: 10.1038/s41598-023-30866-8 (PMC10023684; doi:10.1038/s41598-023-30866-8)
Supplement: Supplementary file 2 — Supplementary Information 2. [file 41598_2023_30866_MOESM2_ESM.zip]

Archive with 7 entries (7 files):
- press_rate_scenario_0_50MPa_min_SC2.txt
- press_rate_scenario_0_75MPa_min.txt
- press_rate_scenario_1_0MPa_min.txt
- press_rate_scenario_1_25MPa_min.txt
- press_rate_scenario_1_50MPa_min.txt
- press_rate_scenario_1_75MPa_min.txt
- press_rate_scenario_2MPa_min_SC1.txt
