# Supplementary material for: Numerical investigation of the effect of fluid pressurization rate on laboratory-scale injection-induced fault slip
Source: Sci Rep. 2023 Mar 17;13:4437. doi: 10.1038/s41598-023-30866-8 (PMC10023684; doi:10.1038/s41598-023-30866-8)
Supplement: Supplementary file 2 — Supplementary Information 2. [file 41598_2023_30866_MOESM2_ESM.zip › press_rate_scenario_0_50MPa_min_SC2.txt]

% Article title: Numerical investigation of the effect of fluid pressurization rate on laboratory-scale injection-induced fault slip
% Authors: Gergő András Hutka, Mauro Cacace, Hannes Hofmann, Arno Zang, Lei Wang, Yinlin Ji
%
% Title: Output from the modeling scenario with a pressurization rate of 0.5 MPa/min (Test SC2)
%
Time [s]	Friction coefficient [-]	Fluid pressure (average) [MPa]	Cumulative slip [mm]	Slip velocity (average) [um/s]	Effective normal stress (fault) [MPa]	Shear stress (fault) [MPa]	Timestep [s]
30	0.513653059	5	0	0	23.550249	-4.41E-12	10
40	0.513653059	5	0	5.10686E-08	23.60209837	10.46911737	10
50	0.513653059	5	0	4.00255E-08	23.64510758	10.38636164	10
60	0.513653059	5	0	3.15327E-08	23.68247739	10.31646658	10
70	0.513653059	5	0	2.4976E-08	23.7156739	10.25587391	10
80	0.513653059	5	0	1.99003E-08	23.74562202	10.20216741	10
90	0.513653059	5	0	1.59546E-08	23.77295246	10.15378818	10
100	0.513653059	5	0	1.28723E-08	23.79811708	10.10967688	10
110	0.513653059	5	0	1.0452E-08	23.82145143	10.06908098	10
120	0.513653059	5	0	8.54192E-09	23.84321181	10.03144638	10
130	0.513653059	5	0	7.02677E-09	23.86359845	9.996352931	10
140	0.513653059	5	0	5.81882E-09	23.88277097	9.963474137	10
150	0.513653059	5	0	4.85082E-09	23.9008587	9.932550951	10
160	0.513653059	5	0	4.07102E-09	23.91796811	9.903374093	10
170	0.513653059	5	0	3.43944E-09	23.934188	9.875771762	10
180	0.513653059	5	0	2.92512E-09	23.94959341	9.849600881	10
190	0.513653059	5	0	2.50395E-09	23.96424847	9.824740735	10
200	0.513653059	5	0	2.15713E-09	23.97820858	9.801088234	10
210	0.513653059	5	0	1.86995E-09	23.9915221	9.778554367	10
220	0.513653059	5	0	1.63082E-09	24.00423163	9.757061482	10
230	0.513653059	5	0	1.43062E-09	24.01637501	9.7365412	10
240	0.513653059	5	0	1.2621E-09	24.02798611	9.716932768	10
250	0.513653059	5	0	1.11951E-09	24.03909552	9.698181786	10
260	0.513653059	5	0	9.98228E-10	24.04973096	9.680239185	10
270	0.513653059	5	0	8.94566E-10	24.0599178	9.66306041	10
280	0.513653059	5	0	8.05532E-10	24.06967928	9.646604765	10
290	0.513653059	5	0	7.28706E-10	24.07903686	9.630834878	10
300	0.513653059	5	0	6.62115E-10	24.08801043	9.615716268	10
310	0.513653059	5	0	6.04145E-10	24.09661848	9.601216983	10
320	0.513653059	5	0	5.5347E-10	24.10487825	9.587307307	10
330	0.513653059	5	0	5.08993E-10	24.11280588	9.573959506	10
340	0.513653059	5	0	4.69807E-10	24.12041651	9.561147622	10
350	0.513653059	5	0	4.35154E-10	24.12772439	9.548847295	10
360	0.513653059	5	0	4.04403E-10	24.13474292	9.537035615	10
370	0.513653059	5	0	3.7702E-10	24.14148478	9.52569098	10
380	0.513653059	5	0	3.52558E-10	24.14796195	9.514792999	10
390	0.513653059	5	0	3.30637E-10	24.15418576	9.504322382	10
400	0.513653059	5	0	3.10935E-10	24.16016698	9.494260862	10
410	0.513653059	5	0	2.93177E-10	24.16591581	9.484591112	10
420	0.513653059	5	0	2.77127E-10	24.17144196	9.475296681	10
430	0.513653059	5	0	2.62583E-10	24.17675465	9.466361932	10
440	0.513653059	5	0	2.4937E-10	24.18186267	9.45777199	10
450	0.513653059	5	0	2.37339E-10	24.18677439	9.449512691	10
460	0.513653059	5	0	2.26358E-10	24.19149779	9.441570536	10
470	0.513653059	5	0	2.16314E-10	24.19604049	9.433932656	10
480	0.513653059	5	0	2.07107E-10	24.20040974	9.42658677	10
490	0.513653059	5	0	1.98651E-10	24.2046125	9.419521152	10
500	0.513653059	5	0	1.9087E-10	24.2086554	9.412724602	10
510	0.513653059	5	0	1.83696E-10	24.21254478	9.406186415	10
520	0.513653059	5	0	1.77071E-10	24.21628671	9.399896355	10
530	0.513653059	5	0	1.70942E-10	24.21988698	9.393844631	10
540	0.513653059	5	0	1.65263E-10	24.22335116	9.388021873	10
550	0.513653059	5	0	1.59993E-10	24.22668457	9.382419111	10
560	0.513653059	5	0	1.55095E-10	24.2298923	9.377027754	10
570	0.513653059	5	0	1.50536E-10	24.23297924	9.371839573	10
580	0.513653059	5	0	1.46287E-10	24.23595006	9.366846682	10
590	0.513653059	5	0	1.42322E-10	24.23880925	9.362041523	10
600	0.513653059	5	0	1.38617E-10	24.24156112	9.357416849	10
610	0.513653059	5	0	1.35151E-10	24.24420979	9.352965709	10
620	0.513653059	5	0	1.31905E-10	24.24675922	9.348681437	10
630	0.513653059	5	0	1.28862E-10	24.24921321	9.344557635	10
640	0.513653059	5	0	1.26005E-10	24.25157541	9.340588165	10
650	0.513653059	5	0	1.23321E-10	24.25384931	9.336767135	10
660	0.513653059	5	0	1.20797E-10	24.25603828	9.333088889	10
670	0.513653059	5	0	1.18421E-10	24.25814554	9.329547994	10
680	0.513653059	5	0	1.16183E-10	24.2601742	9.326139234	10
690	0.513653059	5	0	1.14072E-10	24.26212723	9.3228576	10
700	0.513653059	5	0	1.12079E-10	24.26400749	9.319698278	10
710	0.513653059	5	0	1.10198E-10	24.26581773	9.316656643	10
720	0.513653059	5	0	1.08419E-10	24.2675606	9.313728253	10
730	0.513653059	5	0	1.06737E-10	24.26923863	9.310908836	10
740	0.513653059	5	0	1.05145E-10	24.27085426	9.308194289	10
750	0.513653059	5	0	1.03636E-10	24.27240985	9.305580666	10
760	0.513653059	5	0	1.02207E-10	24.27390763	9.303064173	10
770	0.513653059	5	0	1.00851E-10	24.27534979	9.300641165	10
780	0.513653059	5	0	9.95641E-11	24.2767384	9.298308135	10
790	0.513653059	5	0	9.83425E-11	24.27807548	9.296061711	10
800	0.513653059	5	0	9.71819E-11	24.27936295	9.293898649	10
810	0.513653059	5	0	9.60788E-11	24.28060267	9.291815832	10
820	0.513653059	5	0	9.50297E-11	24.28179642	9.28981026	10
830	0.513653059	5	0	9.40316E-11	24.28294591	9.287879046	10
840	0.513653059	5	0	9.30815E-11	24.28405281	9.286019415	10
850	0.513653059	5	0	9.21766E-11	24.28511869	9.284228697	10
860	0.513653059	5	0	9.13146E-11	24.28614509	9.282504321	10
870	0.513653059	5	0	9.0493E-11	24.28713348	9.280843815	10
880	0.513653059	5	0	8.97095E-11	24.28808527	9.279244802	10
890	0.513653059	5	0	8.89622E-11	24.28900183	9.277704992	10
900	0.513653059	5	0	8.82492E-11	24.28988446	9.276222181	10
910	0.513653059	5	0	8.75685E-11	24.29073442	9.274794252	10
920	0.513653059	5	0	8.69186E-11	24.29155294	9.273419162	10
930	0.513653059	5	0	8.62978E-11	24.29234118	9.272094949	10
940	0.513653059	5	0	8.57046E-11	24.29310025	9.270819724	10
950	0.513653059	5	0	8.51376E-11	24.29383126	9.269591666	10
960	0.513653059	5	0	8.45956E-11	24.29453523	9.268409027	10
970	0.513653059	5	0	8.40773E-11	24.29521317	9.267270119	10
980	0.513653059	5	0	8.35814E-11	24.29586605	9.266173322	10
990	0.513653059	5	0	8.3107E-11	24.29649479	9.265117073	10
1000	0.513653059	5	0	8.2653E-11	24.29710029	9.264099869	10
1010	0.513653059	5	0	8.22183E-11	24.29768341	9.263120264	10
1020	0.513653059	5	0	8.18022E-11	24.29824498	9.262176863	10
1030	0.513653059	5	0	8.14036E-11	24.2987858	9.261268327	10
1040	0.513653059	5	0	8.10218E-11	24.29930664	9.260393363	10
1050	0.513653059	5	0	8.0656E-11	24.29980823	9.259550728	10
1060	0.513653059	5	0	8.03055E-11	24.30029129	9.258739226	10
1070	0.513653059	5	0	7.99695E-11	24.30075651	9.257957704	10
1080	0.513653059	5	0	7.96474E-11	24.30120454	9.257205052	10
1090	0.513653059	5	0	7.93386E-11	24.30163602	9.256480203	10
1100	0.513653059	5	0	7.90424E-11	24.30205156	9.255782127	10
1110	0.513653059	5	0	7.87584E-11	24.30245176	9.255109835	10
1120	0.513653059	5	0	7.84859E-11	24.30283718	9.254462373	10
1130	0.513653059	5	0	7.82245E-11	24.30320836	9.253838821	10
1140	0.513653059	5	0	7.79736E-11	24.30356584	9.253238298	10
1150	0.513653059	5	0	7.77329E-11	24.30391011	9.252659949	10
1160	0.513653059	5	0	7.75018E-11	24.30424168	9.252102957	10
1170	0.513653059	5	0	7.728E-11	24.304561	9.251566532	10
1180	0.513653059	5	0	7.70671E-11	24.30486853	9.251049913	10
1190	0.513653059	5	0	7.68626E-11	24.30516471	9.250552369	10
1200	0.513653059	5	0	7.66663E-11	24.30544995	9.250073194	10
1210	0.513653059	5	0	7.64777E-11	24.30572466	9.24961171	10
1220	0.513653059	5	0	7.62966E-11	24.30598923	9.249167263	10
1230	0.513653059	5	0	7.61226E-11	24.30624403	9.248739224	10
1240	0.513653059	5	0	7.59555E-11	24.30648943	9.248326987	10
1250	0.513653059	5	0	7.57949E-11	24.30672576	9.247929967	10
1260	0.513653059	5	0	7.56406E-11	24.30695338	9.247547603	10
1270	0.513653059	5	0	7.54923E-11	24.30717259	9.247179353	10
1280	0.513653059	5	0	7.53499E-11	24.30738371	9.246824697	10
1290	0.513653059	5	0	7.52129E-11	24.30758704	9.246483131	10
1300	0.513653059	5	0	7.50813E-11	24.30778286	9.246154174	10
1310	0.513653059	5	0	7.49548E-11	24.30797145	9.245837358	10
1320	0.513653059	5	0	7.48331E-11	24.30815309	9.245532236	10
1330	0.513653059	5	0	7.47162E-11	24.30832802	9.245238375	10
1340	0.513653059	5	0	7.46038E-11	24.30849649	9.244955361	10
1350	0.513653059	5	0	7.44957E-11	24.30865874	9.244682793	10
1360	0.513653059	5	0	7.43918E-11	24.30881501	9.244420284	10
1370	0.513653059	5	0	7.42918E-11	24.30896551	9.244167464	10
1380	0.513653059	5	0	7.41957E-11	24.30911045	9.243923974	10
1390	0.513653059	5	0	7.41032E-11	24.30925005	9.243689471	10
1400	0.513653059	5	0	7.40143E-11	24.30938449	9.243463623	10
1410	0.513653059	5	0	7.39288E-11	24.30951398	9.243246109	10
1420	0.513653059	5	0	7.38466E-11	24.30963868	9.243036623	10
1430	0.513653059	5	0	7.37674E-11	24.30975878	9.242834868	10
1440	0.513653059	5	0	7.36913E-11	24.30987445	9.242640559	10
1450	0.513653059	5	0	7.36181E-11	24.30998585	9.242453421	10
1460	0.513653059	5	0	7.35477E-11	24.31009314	9.242273189	10
1470	0.513653059	5	0	7.34799E-11	24.31019647	9.242099608	10
1480	0.513653059	5	0	7.34147E-11	24.31029599	9.241932433	10
1490	0.513653059	5	0	7.3352E-11	24.31039183	9.241771427	10
1500	0.513653059	5	0	7.32916E-11	24.31048414	9.241616363	10
1510	0.513653059	5	0	7.32335E-11	24.31057304	9.241467021	10
1520	0.513653059	5	0	7.31776E-11	24.31065866	9.24132319	10
1530	0.513653059	5	0	7.31238E-11	24.31074112	9.241184667	10
1540	0.513653059	5	0	7.30721E-11	24.31082054	9.241051256	10
1550	0.513653059	5	0	7.30223E-11	24.31089702	9.240922768	10
1560	0.513653059	5	0	7.29743E-11	24.31097069	9.240799021	10
1570	0.513653059	5	0	7.29282E-11	24.31104163	9.240679841	10
1580	0.513653059	5	0	7.28838E-11	24.31110996	9.240565059	10
1590	0.513653059	5	0	7.28411E-11	24.31117577	9.240454512	10
1600	0.513653059	5	0	7.27999E-11	24.31123915	9.240348045	10
1610	0.513653059	5	0	7.27603E-11	24.31130019	9.240245507	10
1620	0.513653059	5	0	7.27222E-11	24.31135897	9.240146752	10
1630	0.513653059	5	0	7.26856E-11	24.31141559	9.240051642	10
1640	0.513653059	5	0	7.26502E-11	24.31147012	9.239960041	10
1650	0.513653059	5	0	7.26163E-11	24.31152264	9.239871821	10
1660	0.513653059	5	0	7.25836E-11	24.31157321	9.239786855	10
1670	0.513653059	5	0	7.25521E-11	24.31162193	9.239705026	10
1680	0.513653059	5	0	7.25217E-11	24.31166884	9.239626215	10
1690	0.513653059	5	0	7.24926E-11	24.31171402	9.239550313	10
1700	0.513653059	5	0	7.24645E-11	24.31175754	9.239477212	10
1710	0.513653059	5	0	7.24374E-11	24.31179945	9.239406808	10
1720	0.513653059	5	0	7.24114E-11	24.31183981	9.239339002	10
1730	0.513653059	5	0	7.23863E-11	24.31187869	9.239273698	10
1740	0.513653059	5	0	7.23622E-11	24.31191613	9.239210804	10
1750	0.513653059	5	0	7.2339E-11	24.31195219	9.239150231	10
1760	0.513653059	5	0	7.23166E-11	24.31198691	9.239091893	10
1770	0.513653059	5	0	7.22951E-11	24.31202036	9.239035707	10
1780	0.513653059	5	0	7.22743E-11	24.31205257	9.238981595	10
1790	0.513653059	5	0	7.22544E-11	24.3120836	9.238929479	10
1800	0.513653059	5	0	7.22351E-11	24.31211348	9.238879287	5
1805	0.513653059	5	0	7.22166E-11	24.31212814	9.238830947	5
1810	0.513653059	5	0	7.22076E-11	24.31214252	9.238807219	5
1815	0.513653059	5	0	7.21987E-11	24.31215663	9.238783949	5
1820	0.513653059	5	0	7.21899E-11	24.31217048	9.238761117	5
1825	0.513653059	5	0	7.21813E-11	24.31218407	9.238738714	5
1830	0.513653059	5	0	7.21729E-11	24.3121974	9.238716732	5
1835	0.513653059	5	0	7.21647E-11	24.31221048	9.238695163	5
1840	0.513653059	5	0	7.21566E-11	24.31222332	9.238673999	5
1845	0.513653059	5	0	7.21487E-11	24.31223591	9.238653233	5
1850	0.513653059	5	0	7.21409E-11	24.31224827	9.238632858	5
1855	0.513653059	5	0	7.21332E-11	24.31226039	9.238612866	5
1860	0.513653059	5	0	7.21257E-11	24.31227229	9.238593249	5
1865	0.513653059	5	0	7.21184E-11	24.31228396	9.238574001	5
1870	0.513653059	5	0	7.21111E-11	24.31229542	9.238555115	5
1875	0.513653059	5	0	7.21041E-11	24.31230666	9.238536584	5
1880	0.513653059	5	0	7.20971E-11	24.31231768	9.238518401	5
1885	0.513653059	5	0	7.20903E-11	24.3123285	9.23850056	5
1890	0.513653059	5	0	7.20836E-11	24.67791428	9.238483055	5
1895	0.513653059	5	0	6.18531E-12	25.04349986	8.644450619	5
1900	0.513653059	5	0	5.7257E-13	25.40908525	8.050418506	5
1905	0.513653059	5	0	5.69741E-14	25.77467044	7.456386709	5
1910	0.513653059	5	0	6.07494E-15	26.14025544	6.862355224	5
1915	0.513653059	5	0	6.61041E-16	26.50584026	6.268324043	5
1920	0.513653059	5	0	9.43844E-17	26.8714249	5.674293162	5
1925	0.513653059	5	0	6.44481E-17	27.23700935	5.080262575	5
1930	0.513653059	5	0	5.98405E-17	27.60259364	4.486232275	5
1935	0.513653059	5	0	7.86877E-17	27.96817775	3.892202259	5
1940	0.513653059	5	0	8.11519E-17	28.33376169	3.298172519	5
1945	0.513653059	5	0	6.89153E-17	28.69934547	2.704143052	5
1950	0.513653059	5	0	7.33824E-17	29.06492909	2.110113852	5
1955	0.513653059	5	0	7.94995E-17	29.43051255	1.516728464	5
1960	0.513653059	5	0	7.40347E-17	29.79609585	0.96296731	5
1965	0.513653059	5	0	6.69655E-17	30.161679	0.483058348	5
1970	0.513653059	5	0	7.0219E-17	30.527262	0.352363737	5
1975	0.513653059	5	0	7.72825E-17	30.89284485	0.860028315	5
1980	0.513653059	5	0	7.174E-17	31.25842756	1.454056015	5
1985	0.513653059	5	0	7.29489E-17	31.62401012	2.048083481	5
1990	0.513653059	5	0	6.34341E-17	31.98959255	2.642110718	5
1995	0.513653059	5	0	7.48204E-17	32.35517484	3.236137729	5
2000	0.513653059	5	0	8.4653E-17	32.720757	3.83016452	5
2005	0.513653059	5	0	6.57427E-17	33.08633902	4.424191094	5
2010	0.513653059	5	0	6.02409E-17	33.45192092	5.018217455	5
2015	0.513653059	5	0	6.73718E-17	33.81750269	5.612243607	5
2020	0.513653059	5	0	7.45028E-17	34.18308433	6.206269555	5
2025	0.513653059	5	0	8.06924E-17	34.54866585	6.800295302	5
2030	0.513653059	5	0	9.98551E-17	34.91424726	7.394320852	5
2035	0.513653059	5	0	1.68841E-16	35.27982854	7.988346208	5
2040	0.513653059	5	0	5.47321E-16	35.64540971	8.582371374	5
2045	0.513653059	5	0	1.67972E-15	36.01099077	9.176396355	5
2050	0.513653059	5	0	5.06725E-15	36.37657172	9.770421152	5
2055	0.513653059	5	0	1.47364E-14	36.74215256	10.36444577	5
2060	0.513653059	5	0	4.20015E-14	37.10773329	10.95847021	5
2065	0.513653059	5	0	1.17389E-13	37.47331392	11.55249448	5
2070	0.513653059	5	0	3.21885E-13	37.83889444	12.14651858	5
2075	0.513653059	5	0	8.66347E-13	38.20447486	12.74054252	5
2080	0.513653059	5	0	2.28986E-12	38.57005519	13.33456629	5
2085	0.513653059	5	0	5.94633E-12	38.93563542	13.9285899	5
2090	0.513653059	5	0	1.51778E-11	39.30121555	14.52261335	5
2095	0.513653059	5	0	3.80955E-11	39.66679559	15.11663665	5
2100	0.513653059	5	0	9.40653E-11	40.03237553	15.7106598	5
2105	0.513653059	5	0	2.28587E-10	40.39795539	16.3046828	5
2110	0.513653059	5	0	5.46908E-10	40.76353516	16.89870566	5
2115	0.513653059	5	0	1.28879E-09	41.12911484	17.49272837	5
2120	0.513653059	5	0	2.99242E-09	41.49469444	18.08675094	5
2125	0.513653059	5	0	6.84842E-09	41.86027396	18.68077338	5
2130	0.513653059	5	0	1.54539E-08	42.22585339	19.27479568	5
2135	0.513653059	5	0	3.43967E-08	42.59143274	19.86881785	5
2140	0.513653059	5	0	7.55387E-08	42.95701201	20.46283988	5
2145	0.513653059	5	0	1.63733E-07	43.32259121	21.05686179	5
2150	0.513654099	5	4.73672E-11	3.50393E-07	43.68817033	21.65088358	5
2155	0.514180263	5	1.80179E-09	7.40552E-07	44.05374938	22.24490522	5
2160	0.51843003	5	1.4249E-08	1.5462E-06	44.41932835	22.83892664	5
2165	0.527536668	5	3.41241E-08	3.19014E-06	44.78490725	23.43294787	5
2170	0.536494649	5	7.43184E-08	6.50591E-06	45.15048608	24.02696877	5
2175	0.545307612	5	1.55025E-07	1.31182E-05	45.51606484	24.62098916	5
2180	0.553979081	5	3.15195E-07	2.61591E-05	45.88164354	25.21500864	5
2185	0.562512471	5	6.30837E-07	5.16006E-05	46.24722217	25.80902646	5
2190	0.570911046	5	1.24502E-06	0.00010071	46.61280073	26.40304118	5
2195	0.57917786	5	2.42942E-06	0.000194528	46.97837923	26.9970501	5
2200	0.587315566	5	4.69099E-06	0.000371945	47.34395766	27.59104814	5
2205	0.595326124	5	8.97555E-06	0.00070419	47.70953604	28.18502585	5
2210	0.603214266	5	1.69724E-05	0.001320771	48.07511435	28.77896634	5
2215	0.610994134	5	3.17852E-05	0.002456097	48.44069261	29.37283856	5
2220	0.618675351	5	5.90565E-05	0.004532419	48.8062708	29.9665861	5
2225	0.626282641	5	0.000108878	0.008316951	49.17184894	30.56010804	2.953389491
2227.953389	0.63374415	5	0.00016838	0.01508321	49.38778785	31.15353307	2
2229.953389	0.638082241	5	0.000219417	0.021320186	49.53401909	31.50389716	2
2231.953389	0.641054015	5	0.0002783	0.027029866	49.68025031	31.74091631	2
2233.953389	0.644028618	5	0.000352686	0.034278473	49.82648153	31.97778039	2
2235.953389	0.647012633	5	0.000446622	0.043506827	49.97271273	32.21444896	2
2237.953389	0.65001481	5	0.000565359	0.055305049	50.11894393	32.45086949	2
2239.953389	0.653046567	5	0.000715261	0.07047654	50.26517512	32.68697834	2
2241.953389	0.656123678	5	0.000904974	0.090149764	50.4114063	32.92268905	1
2242.953389	0.658504784	5	0.00103315	0.108880438	50.48452189	33.15901512	1
2243.953389	0.659989573	5	0.001158043	0.122601962	50.55763748	33.27657008	1
2244.953389	0.661483084	5	0.001298144	0.138152989	50.63075306	33.39397295	1
2245.953389	0.662986661	5	0.001455161	0.155804926	50.70386865	33.51120664	0.997432258
2246.950822	0.664499726	5	0.001630926	0.175850648	50.77679648	33.62825285	0.982407854
2247.93323	0.666004216	5	0.001825067	0.198337553	50.8486258	33.74481021	0.95067736
2248.883907	0.667468131	5	0.002035293	0.222966064	50.91813512	33.85942177	0.899517712
2249.783425	0.668848008	5	0.002256276	0.248958469	50.98390388	33.97015603	0.829102286
2250.612527	0.670096038	5	0.002480437	0.275029664	51.04452417	34.07478054	0.744352991
2251.35688	0.671179055	5	0.00269938	0.299813242	51.09894796	34.17109161	0.655021432
2252.011901	0.672091436	5	0.002906556	0.322386832	51.14684023	34.25745181	0.571936416
2252.583838	0.67284904	5	0.00309811	0.342373941	51.18865768	34.33335529	0.502161428
2253.085999	0.673495162	5	0.003275035	0.360397016	51.2253735	34.39953425	0.444889244
2253.530888	0.674053733	5	0.003438766	0.376739782	51.25790183	34.45755561	0.397393758
2253.928282	0.674544785	5	0.003590756	0.391723029	51.2869575	34.50889023	0.357592005
2254.285874	0.674978527	5	0.003732244	0.405445425	51.31310304	34.55468722	0.324348428
2254.610223	0.675368488	5	0.003864612	0.418198091	51.33681796	34.59584682	0.296659902
2254.906883	0.675723494	5	0.003989234	0.430161713	51.35850841	34.63313441	0.273541733
2255.180424	0.676049987	5	0.004107116	0.441470504	51.37850857	34.6671999	0.254254454
2255.434679	0.676354604	5	0.004219509	0.45229586	51.39709853	34.69857375	0.238309665
2255.672988	0.676640918	5	0.004327289	0.462712385	51.41452267	34.72770232	0.225332064
2255.89832	0.676914545	5	0.004431391	0.472899225	51.43099796	34.75497337	0.215095216
2256.113416	0.677179363	5	0.004532876	0.482977733	51.44672476	34.78072882	0.207457849
2256.320874	0.677439413	5	0.004632773	0.493090433	51.46189316	34.80528395	0.202394064
2256.523268	0.677699171	5	0.004732228	0.503412473	51.47669132	34.82893616	0.200101093
2256.723369	0.677963902	5	0.004832574	0.514162293	51.49132182	34.85197785	0.2
2256.923369	0.678234898	5	0.004934893	0.525409525	51.50594493	34.87472741	0.2
2257.123369	0.678506498	5	0.005039393	0.536931209	51.52056804	34.89744313	0.2
2257.323369	0.678778334	5	0.005146118	0.548716093	51.53519115	34.92013662	0.2
2257.523369	0.679050127	5	0.005255144	0.560757914	51.54981427	34.94280708	0.2
2257.723369	0.679320954	5	0.005366354	0.573019292	51.56443738	34.96545571	0.2
2257.923369	0.679592331	5	0.005479909	0.585574895	51.57906049	34.98808088	0.2
2258.123369	0.679863703	5	0.005595807	0.598405432	51.5936836	35.01068263	0.2
2258.323369	0.680135037	5	0.005714117	0.611515389	51.60830671	35.03326025	0.2
2258.523369	0.680407007	5	0.005834964	0.624945191	51.62292982	35.0558125	0.2
2258.723369	0.680677547	5	0.005958173	0.638595247	51.63755293	35.07834113	0.2
2258.923369	0.680949425	5	0.006084085	0.65261242	51.65217605	35.10084272	0.2
2259.123369	0.681219938	5	0.006212511	0.666868378	51.66679916	35.12331918	0.2
2259.323369	0.68149103	5	0.006343793	0.681465277	51.68142227	35.14576708	0.2
2259.523369	0.681762185	5	0.006477616	0.696385393	51.69604538	35.16818957	0.2
2259.723369	0.682033283	5	0.006614246	0.711628803	51.71066849	35.19058397	0.2
2259.923369	0.682305505	5	0.006753816	0.727269361	51.7252916	35.21294898	0.2
2260.123369	0.682576216	5	0.006896047	0.743168058	51.73991471	35.23528739	0.2
2260.323369	0.682847068	5	0.007041262	0.759421285	51.75453782	35.25759594	0.2
2260.523369	0.683117851	5	0.007189447	0.776024027	51.76916093	35.2798748	0.2
2260.723369	0.683388873	5	0.007340703	0.79300641	51.78378404	35.30212295	0.2
2260.923369	0.683659834	5	0.007494997	0.810355386	51.79840715	35.3243407	0.2
2261.123369	0.683931072	5	0.007652471	0.828115432	51.81303026	35.34652666	0.2
2261.323369	0.684202317	5	0.007813272	0.846239038	51.82765337	35.36867935	0.2
2261.523369	0.684473345	5	0.007977215	0.864760835	51.84227648	35.39080062	0.2
2261.723369	0.68474385	5	0.00814476	0.883651234	51.85689959	35.41288586	0.2
2261.923369	0.685015617	5	0.008315502	0.903062292	51.8715227	35.43493914	0.2
2262.123369	0.685286543	5	0.008489625	0.922809661	51.88614581	35.45695859	0.2
2262.323369	0.685557002	5	0.008667417	0.942962679	51.90076892	35.47894137	0.2
2262.523369	0.68582847	5	0.008849019	0.963628342	51.91539203	35.50088604	0.2
2262.723369	0.686099322	5	0.009033958	0.984692083	51.93001514	35.52279732	0.2
2262.923369	0.686370386	5	0.009222722	1.006245883	51.94463825	35.54467037	0.2
2263.123369	0.686640306	5	0.009415155	1.02817954	51.95926136	35.56650672	0.2
2263.323369	0.686911963	5	0.009611857	1.050741121	51.97388447	35.58830037	0.2
2263.523369	0.687183379	5	0.009812157	1.073771676	51.98850758	35.61005806	0.2
2263.723369	0.687456531	5	0.01001686	1.097441245	52.00313069	35.63177169	0.2
2263.923369	0.687725843	5	0.010225107	1.12131756	52.0177538	35.6534499	0.2
2264.123369	0.687997899	5	0.010437768	1.145977115	52.03237691	35.67508395	0.2
2264.323369	0.688267837	5	0.010654582	1.170938183	52.04700002	35.69667648	0.2
2264.523369	0.688539495	5	0.010875837	1.19660187	52.06162312	35.71822459	0.2
2264.723369	0.688813787	5	0.011101717	1.223162681	52.07624623	35.73972645	0.2
2264.923369	0.689082616	5	0.011331387	1.249684312	52.09086934	35.7611904	0.2
2265.123369	0.689352164	5	0.011565906	1.276871665	52.10549245	35.78260588	0.2
2265.323369	0.689624083	5	0.011805129	1.30489214	52.12011556	35.8039743	0.2
2265.523369	0.689897806	5	0.012049379	1.33379009	52.13473867	35.82529245	0.2
2265.723369	0.690169603	5	0.012298055	1.363062851	52.14936178	35.84656633	0.2
2265.923369	0.690441991	5	0.012551771	1.393063258	52.16398488	35.86778981	0.2
2266.123369	0.690711428	5	0.012810382	1.423346596	52.17860799	35.88896434	0.2
2266.323369	0.690983009	5	0.013074523	1.454535038	52.1932311	35.91008357	0.2
2266.523369	0.691253827	5	0.013343051	1.486319735	52.20785421	35.93115893	0.2
2266.723369	0.691524629	5	0.013617213	1.518802185	52.22247732	35.95217794	0.2
2266.923369	0.691798548	5	0.013896909	1.552476652	52.23710042	35.9731416	0.2
2267.123369	0.69206757	5	0.014181261	1.586121114	52.25172353	35.99405871	0.2
2267.323369	0.692337413	5	0.014471476	1.620663771	52.26634664	36.01491719	0.2
2267.523369	0.692618279	5	0.014768231	1.657534662	52.28096975	36.03571025	0.2
2267.723369	0.692888111	5	0.015070705	1.693700311	52.29559286	36.05644612	0.2
2267.923369	0.69316832	5	0.01537971	1.732253683	52.31021596	36.07711667	0.2
2268.123369	0.693437503	5	0.015694435	1.769847147	52.32483907	36.09773004	0.2
2268.323369	0.693724411	5	0.016018573	1.811364278	52.33946218	36.11824924	0.2
2268.523369	0.693997454	5	0.016348759	1.851418689	52.35408529	36.13870798	0.2
2268.723369	0.694290514	5	0.016687083	1.895847201	52.36870839	36.15908531	0.2
2268.923369	0.694571376	5	0.017031728	1.938931634	52.3833315	36.17939945	0.2
2269.123369	0.694849254	5	0.017382324	1.982513136	52.39795461	36.19965407	0.2
2269.323369	0.695123626	5	0.017739511	2.02629417	52.41257771	36.21984278	0.2
2269.523369	0.69539161	5	0.018102243	2.069963716	52.42720082	36.23997604	0.2
2269.723369	0.69565899	5	0.018471245	2.114433804	52.44182393	36.2600466	0.2
2269.923369	0.695932838	5	0.018858363	2.161077212	52.45644703	36.27993599	0.2
2270.123369	0.696294483	5	0.019261787	2.224344763	52.47107014	36.29966224	0.2
2270.323369	0.696595893	5	0.019668841	2.278227549	52.48569325	36.31935224	0.2
2270.523369	0.696890507	5	0.020084629	2.331947798	52.50031635	36.33895489	0.2
2270.723369	0.697174138	5	0.020508388	2.385053202	52.51493946	36.35847784	0.2
2270.923369	0.697453832	5	0.020943221	2.438317786	52.52956257	36.37789004	0.2
2271.123369	0.697779641	5	0.021386733	2.501774521	52.54418567	36.39721542	0.2
2271.323369	0.698022664	5	0.021826933	2.550668072	52.55880878	36.41657397	0.2
2271.523369	0.698250173	5	0.02227098	2.597717201	52.57343189	36.43589407	0.2
2271.723369	0.698485613	5	0.022720868	2.646867881	52.58805499	36.45515574	0.2
2271.923369	0.698728886	5	0.023175666	2.699097459	52.6026781	36.47436831	0.2
2272.123369	0.698959855	5	0.02363453	2.74969984	52.6173012	36.49354021	0.2
2272.323369	0.699198728	5	0.024108309	2.803096516	52.63192431	36.51256296	0.2
2272.523369	0.699525794	5	0.024596794	2.877330243	52.64654742	36.53143855	0.2
2272.723369	0.699786839	5	0.025086195	2.937911308	52.66117052	36.55030505	0.2
2272.923369	0.700027941	5	0.025580794	2.995049018	52.67579363	36.56911958	0.2
2273.123369	0.700272179	5	0.026084059	3.054294015	52.69041673	36.58784744	0.2
2273.323369	0.700556961	5	0.026603195	3.123866979	52.70503984	36.60641654	0.2
2273.523369	0.700862757	5	0.027130761	3.200708534	52.71966294	36.62490131	0.2
2273.723369	0.701112527	5	0.027660524	3.265583171	52.73428605	36.64336416	0.2
2273.923369	0.701330294	5	0.028194147	3.322988463	52.733555	36.66178845	0.2
2274.123369	0.701163864	5	0.028723091	3.278098786	52.7335551	36.65531134	0.2
2274.323369	0.701003364	5	0.029246237	3.236052498	52.7335552	36.65008023	0.2
2274.523369	0.700861474	5	0.029765955	3.199286115	52.73355529	36.64488337	0.2
2274.723369	0.700662581	5	0.03027658	3.148450948	52.73355539	36.6397775	0.2
2274.923369	0.700509572	5	0.0307838	3.109665002	52.73355549	36.63470563	0.2
2275.123369	0.700337354	5	0.03128448	3.067049595	52.73355559	36.62969918	0.2
2275.323369	0.70018398	5	0.031779603	3.029988888	52.73355569	36.62474827	0.2
2275.523369	0.700022529	5	0.032269884	2.991199233	52.73355579	36.61984579	0.2
2275.723369	0.699888236	5	0.032756815	2.958748976	52.73355588	36.61497679	0.2
2275.923369	0.699760456	5	0.033241427	2.928781367	52.73355598	36.61013095	0.2
2276.123369	0.699628466	5	0.03372275	2.897771936	52.73355608	36.60531801	0.2
2276.323369	0.699475717	5	0.034199018	2.86239144	52.73355618	36.60055566	0.2
2276.523369	0.699292748	5	0.034668887	2.820512238	52.73355628	36.59585731	0.2
2276.723369	0.69909574	5	0.035128033	2.775856509	52.73355637	36.5912662	0.2
2276.923369	0.69899527	5	0.035587159	2.753485113	52.73355647	36.5866752	0.2
2277.123369	0.698881648	5	0.036044142	2.728413837	52.73355657	36.58210564	0.2
2277.323369	0.69876485	5	0.036498625	2.702676251	52.73355667	36.57756108	0.2
2277.523369	0.69864475	5	0.036950626	2.67682053	52.73355676	36.57304134	0.2
2277.723369	0.698529594	5	0.037401138	2.652155677	52.73355686	36.56853649	0.2
2277.923369	0.698411872	5	0.037848789	2.627175487	52.73355696	36.56406025	0.2
2278.123369	0.69830452	5	0.038294265	2.604678791	52.73355706	36.55960574	0.2
2278.323369	0.698174238	5	0.038735985	2.577236054	52.73355715	36.55518882	0.2
2278.523369	0.698055917	5	0.039175	2.552710337	52.73355725	36.55079893	0.2
2278.723369	0.697937589	5	0.039611578	2.528175208	52.73355735	36.54643342	0.2
2278.923369	0.697834345	5	0.040046563	2.507408713	52.73355744	36.54208382	0.2
2279.123369	0.697718503	5	0.040478607	2.484238899	52.73355754	36.53776364	0.2
2279.323369	0.697616605	5	0.040910335	2.464090112	52.73355764	36.53344661	0.2
2279.523369	0.697504304	5	0.04133947	2.442076606	52.73355773	36.52915551	0.2
2279.723369	0.697404711	5	0.04176731	2.422510417	52.73355783	36.52487735	0.2
2279.923369	0.69728605	5	0.042191323	2.39969228	52.73355793	36.52063748	0.2
2280.123369	0.697124473	5	0.042608356	2.369583544	52.73355802	36.51646743	0.2
2280.323369	0.696991246	5	0.043020993	2.344926276	52.73355812	36.51234133	0.2
2280.523369	0.696858735	5	0.043429317	2.32030465	52.73355822	36.50825835	0.2
2280.723369	0.696737921	5	0.043834014	2.298144303	52.73355831	36.50421164	0.2
2280.923369	0.696608309	5	0.044234061	2.274550217	52.73355841	36.50021142	0.2
2281.123369	0.696481504	5	0.044630385	2.25164148	52.7335585	36.49624844	0.2
2281.323369	0.696348041	5	0.045021683	2.227689079	52.7335586	36.49233572	0.2
2281.523369	0.696159013	5	0.045402549	2.19417961	52.7335587	36.48852737	0.2
2281.723369	0.696020329	5	0.04577752	2.169929898	52.73355879	36.48477792	0.2
2281.923369	0.695915306	5	0.046149684	2.151745922	52.73355889	36.48105652	0.2
2282.123369	0.69581046	5	0.046518981	2.133596824	52.73355898	36.47736378	0.2
2282.323369	0.695713079	5	0.046886043	2.116977122	52.73355908	36.47369339	0.2
2282.523369	0.695606184	5	0.047249764	2.098881967	52.73355917	36.47005641	0.2
2282.723369	0.695495277	5	0.047609063	2.080190684	52.73355927	36.46646366	0.2
2282.923369	0.695394662	5	0.047967085	2.063368859	52.73355937	36.46288367	0.2
2283.123369	0.695298262	5	0.048322169	2.047398432	52.73355946	36.45933305	0.2
2283.323369	0.695181544	5	0.048673318	2.027912935	52.73355956	36.4558218	0.2
2283.523369	0.695073336	5	0.049020627	2.010262398	52.73355965	36.45234894	0.2
2283.723369	0.694965664	5	0.049364054	1.992732228	52.73355975	36.44891491	0.2
2283.923369	0.694876599	5	0.049706124	1.978530821	52.73355984	36.44549443	0.2
2284.123369	0.694787164	5	0.05004558	1.964387014	52.73355994	36.44210008	0.2
2284.323369	0.694698075	5	0.050383709	1.950365949	52.73356003	36.438719	0.2
2284.523369	0.694608181	5	0.050718695	1.936254916	52.73356013	36.43536936	0.2
2284.723369	0.694518337	5	0.051051369	1.922454739	52.73356022	36.43204283	0.2
2284.923369	0.694428569	5	0.05138225	1.908635072	52.73356032	36.42873424	0.2
2285.123369	0.694339055	5	0.051710963	1.894977231	52.73356041	36.42544732	0.2
2285.323369	0.694253569	5	0.052037516	1.88203108	52.73356051	36.422182	0.2
2285.523369	0.694174138	5	0.052363136	1.870120667	52.7335606	36.41892601	0.2
2285.723369	0.694083512	5	0.052685885	1.856569289	52.73356069	36.41569873	0.2
2285.923369	0.694001629	5	0.053007007	1.844445279	52.73356079	36.41248771	0.2
2286.123369	0.693922069	5	0.053327211	1.832731622	52.73356088	36.40928588	0.2
2286.323369	0.693839267	5	0.053644911	1.820629202	52.73356098	36.40610909	0.2
2286.523369	0.693752486	5	0.053960898	1.807967055	52.73356107	36.40294942	0.2
2286.723369	0.693673768	5	0.054274949	1.796603283	52.73356117	36.39980912	0.2
2286.923369	0.69359041	5	0.054587271	1.784680379	52.73356126	36.3966861	0.2
2287.123369	0.693511298	5	0.054897581	1.773370044	52.73356135	36.3935832	0.2
2287.323369	0.693434872	5	0.055206753	1.762563536	52.73356145	36.39049169	0.2
2287.523369	0.693353162	5	0.055513808	1.751034729	52.73356154	36.38742134	0.2
2287.723369	0.693271614	5	0.055819138	1.739627157	52.73356163	36.38436824	0.2
2287.923369	0.693199918	5	0.056123211	1.7296974	52.73356173	36.3813277	0.2
2288.123369	0.693120863	5	0.056425393	1.718782225	52.73356182	36.37830609	0.2
2288.323369	0.693042042	5	0.056725462	1.707952674	52.73356192	36.3753056	0.2
2288.523369	0.692966125	5	0.057024046	1.6975822	52.73356201	36.37231995	0.2
2288.723369	0.692890258	5	0.057321431	1.687305975	52.7335621	36.36934629	0.2
2288.923369	0.692820123	5	0.057617403	1.677844722	52.7335622	36.36638677	0.2
2289.123369	0.692748941	5	0.057912	1.6683104	52.73356229	36.36344099	0.2
2289.323369	0.692675733	5	0.058205208	1.658586169	52.73356238	36.3605091	0.2
2289.523369	0.692596185	5	0.058496348	1.64801217	52.73356247	36.35759791	0.2
2289.723369	0.69252452	5	0.058786304	1.638597339	52.73356257	36.35469854	0.2
2289.923369	0.692447309	5	0.059074345	1.628483872	52.73356266	36.35181832	0.2
2290.123369	0.692375902	5	0.059361235	1.61918789	52.73356275	36.34894961	0.2
2290.323369	0.692312114	5	0.059647117	1.610936247	52.73356285	36.34609098	0.2
2290.523369	0.692234821	5	0.059930653	1.601023762	52.73356294	36.34325581	0.2
2290.723369	0.692165486	5	0.060213702	1.59213524	52.73356303	36.34042551	0.2
2290.923369	0.692097373	5	0.060495189	1.583472043	52.73356312	36.33761083	0.2
2291.123369	0.692026315	5	0.060774702	1.57448512	52.73356322	36.33481589	0.2
2291.323369	0.691956698	5	0.061053233	1.565741813	52.73356331	36.33203077	0.2
2291.523369	0.691889172	5	0.061330861	1.557276332	52.7335634	36.32925468	0.2
2291.723369	0.69181647	5	0.061606286	1.548229772	52.73356349	36.32650061	0.2
2291.923369	0.691748647	5	0.061880484	1.53984438	52.73356359	36.32375882	0.2
2292.123369	0.691679994	5	0.062153177	1.531424711	52.73356368	36.32103208	0.2
2292.323369	0.691620295	5	0.062425561	1.524136918	52.73356377	36.31830842	0.2
2292.523369	0.691546196	5	0.062695482	1.515081738	52.73356386	36.31560939	0.2
2292.723369	0.691480117	5	0.062964657	1.507098964	52.73356395	36.31291783	0.2
2292.923369	0.691417088	5	0.063232708	1.49950154	52.73356405	36.3102375	0.2
2293.123369	0.691348989	5	0.063499144	1.491339767	52.73356414	36.30757333	0.2
2293.323369	0.691285735	5	0.063764944	1.483825879	52.73356423	36.30491551	0.2
2293.523369	0.69122386	5	0.064029724	1.47649817	52.73356432	36.30226788	0.2
2293.723369	0.691153927	5	0.064292421	1.468237573	52.73356441	36.2996411	0.2
2293.923369	0.691096955	5	0.064554759	1.461567926	52.7335645	36.2970179	0.2
2294.123369	0.69102839	5	0.064814967	1.4535583	52.73356459	36.294416	0.2
2294.323369	0.690965232	5	0.065074311	1.446220376	52.73356469	36.29182274	0.2
2294.523369	0.690906496	5	0.065332919	1.439442425	52.73356478	36.28923684	0.2
2294.723369	0.690838675	5	0.065589764	1.431646582	52.73356487	36.28666857	0.2
2294.923369	0.690781901	5	0.065846438	1.425161828	52.73356496	36.28410201	0.2
2295.123369	0.690715197	5	0.066100931	1.417558281	52.73356505	36.28155726	0.2
2295.323369	0.690655917	5	0.066354986	1.410834453	52.73356514	36.27901689	0.2
2295.523369	0.690594383	5	0.066607679	1.403905514	52.73356523	36.27649013	0.2
2295.723369	0.690531946	5	0.066859247	1.39691078	52.73356532	36.27397463	0.2
2295.923369	0.690473575	5	0.067109932	1.390383423	52.73356541	36.27146796	0.2
2296.123369	0.690408998	5	0.067358695	1.383221262	52.73356551	36.2689805	0.2
2296.323369	0.690354331	5	0.067607494	1.377179107	52.7335656	36.26649269	0.2
2296.523369	0.690294212	5	0.0678549	1.37056758	52.73356569	36.26401881	0.2
2296.723369	0.690231525	5	0.068100986	1.363706602	52.73356578	36.26155813	0.2
2296.923369	0.690176063	5	0.068346385	1.357661902	52.73356587	36.25910431	0.2
2297.123369	0.690116787	5	0.068590304	1.351235544	52.73356596	36.25666529	0.2
2297.323369	0.690056985	5	0.068833211	1.344783362	52.73356605	36.25423639	0.2
2297.523369	0.690001963	5	0.069075587	1.338867309	52.73356614	36.25181281	0.2
2297.723369	0.689943672	5	0.069316498	1.332638734	52.73356623	36.24940387	0.2
2297.923369	0.689883904	5	0.069556455	1.326274669	52.73356632	36.24700448	0.2
2298.123369	0.689827302	5	0.069795742	1.320278343	52.73356641	36.24461178	0.2
2298.323369	0.689770252	5	0.07003387	1.314264496	52.7335665	36.24223067	0.2
2298.523369	0.68971753	5	0.070271229	1.308730986	52.73356659	36.23985725	0.2
2298.723369	0.689657423	5	0.070507097	1.302445873	52.73356668	36.23749874	0.2
2298.923369	0.689603995	5	0.070742554	1.296891974	52.73356677	36.23514434	0.2
2299.123369	0.689547933	5	0.070977189	1.291076234	52.73356686	36.23279816	0.2
2299.323369	0.689491465	5	0.071210658	1.2852574	52.73356695	36.23046364	0.2
2299.523369	0.689437931	5	0.071443547	1.279758168	52.73356704	36.22813493	0.2
2299.723369	0.68938523	5	0.071675462	1.274381332	52.73356713	36.22581594	0.2
2299.923369	0.689326388	5	0.071905812	1.268383903	52.73356722	36.22351261	0.2
2300.123369	0.689275335	5	0.072135983	1.263219832	52.73356731	36.22121107	0.2
2300.323369	0.689221977	5	0.07236521	1.257825409	52.73356739	36.21891897	0.2
2300.523369	0.689164416	5	0.072593218	1.252043087	52.73356748	36.21663906	0.2
2300.723369	0.689113671	5	0.072820572	1.246976904	52.73356757	36.21436569	0.2
2300.923369	0.689061302	5	0.073046767	1.241758029	52.73356766	36.21210391	0.2
2301.123369	0.689006762	5	0.07327231	1.236343672	52.73356775	36.20984864	0.2
2301.323369	0.688955899	5	0.073497104	1.231317558	52.73356784	36.20760086	0.2
2301.523369	0.688900496	5	0.073720656	1.225873323	52.73356793	36.20536551	0.2
2301.723369	0.688848592	5	0.073943532	1.220787147	52.73356802	36.20313692	0.2
2301.923369	0.688797446	5	0.074165474	1.215796405	52.73356811	36.20091767	0.2
2302.123369	0.688748318	5	0.074386767	1.21102535	52.7335682	36.19870491	0.2
2302.323369	0.688694634	5	0.074607026	1.205833896	52.73356828	36.19650248	0.2
2302.523369	0.688642714	5	0.074826684	1.200832643	52.73356837	36.19430607	0.2
2302.723369	0.688590253	5	0.075045175	1.195801668	52.73356846	36.19212132	0.2
2302.923369	0.688539476	5	0.075263072	1.190951138	52.73356855	36.18994252	0.2
2303.123369	0.688491085	5	0.075480491	1.18634914	52.73356864	36.18776848	0.2
2303.323369	0.688437894	5	0.075696594	1.181306363	52.73356873	36.18560762	0.2
2303.523369	0.688389629	5	0.075912265	1.176751565	52.73356881	36.18345107	0.2
2303.723369	0.688340074	5	0.076127155	1.17209211	52.7335689	36.18130234	0.2
2303.923369	0.688290422	5	0.076341237	1.167447969	52.73356899	36.17916168	0.2
2304.123369	0.688240014	5	0.076554417	1.162747933	52.73356908	36.17703005	0.2
2304.323369	0.688193126	5	0.076767059	1.15838478	52.73356917	36.17490378	0.2
2304.523369	0.688143784	5	0.076978754	1.153818637	52.73356925	36.172787	0.2
2304.723369	0.688094998	5	0.077189697	1.149326484	52.73356934	36.17067773	0.2
2304.923369	0.688044816	5	0.077399599	1.144719363	52.73356943	36.16857887	0.2
2305.123369	0.687996046	5	0.077609093	1.140258787	52.73356952	36.16648409	0.2
2305.323369	0.687947581	5	0.077817622	1.135843252	52.7335696	36.16439897	0.2
2305.523369	0.687900338	5	0.078025524	1.131555673	52.73356969	36.16232011	0.2
2305.723369	0.687853992	5	0.078232806	1.127367777	52.73356978	36.16024745	0.2
2305.923369	0.687805399	5	0.078439332	1.122989713	52.73356987	36.15818235	0.2
2306.123369	0.687757153	5	0.078644926	1.118665082	52.73356995	36.15612656	0.2
2306.323369	0.687712709	5	0.078850314	1.114695905	52.73357004	36.15407285	0.2
2306.523369	0.68766231	5	0.079054588	1.110202173	52.73357013	36.15203027	0.2
2306.723369	0.687617584	5	0.079258377	1.106236538	52.73357022	36.14999254	0.2
2306.923369	0.687569658	5	0.07946127	1.102000256	52.7335703	36.14796376	0.2
2307.123369	0.687525274	5	0.079663774	1.098095532	52.73357039	36.14593889	0.2
2307.323369	0.687479278	5	0.079865521	1.094061421	52.73357048	36.14392157	0.2
2307.523369	0.687430445	5	0.08006636	1.089788923	52.73357056	36.14191334	0.2
2307.723369	0.687387627	5	0.080266931	1.086069253	52.73357065	36.13990779	0.2
2307.923369	0.68734032	5	0.080466617	1.081958777	52.73357074	36.13791109	0.2
2308.123369	0.687294117	5	0.080665593	1.077963058	52.73357082	36.13592148	0.2
2308.323369	0.687248888	5	0.080863854	1.074067363	52.73357091	36.13393904	0.2
2308.523369	0.687205798	5	0.081061591	1.070373703	52.733571	36.13196182	0.2
2308.723369	0.687159218	5	0.08125845	1.066385291	52.73357108	36.12999338	0.2
2308.923369	0.68711514	5	0.081454826	1.062629165	52.73357117	36.12802979	0.2
2309.123369	0.687070909	5	0.081650657	1.058876112	52.73357126	36.12607163	0.2
2309.323369	0.687025631	5	0.081845826	1.055049005	52.73357134	36.1241201	0.2
2309.523369	0.686980493	5	0.082040208	1.051241511	52.73357143	36.12217644	0.2
2309.723369	0.686938316	5	0.082234175	1.047702029	52.73357151	36.12023692	0.2
2309.923369	0.686893125	5	0.082427391	1.043915813	52.7335716	36.11830491	0.2
2310.123369	0.686848821	5	0.082619995	1.040221488	52.73357169	36.11637902	0.2
2310.323369	0.686807134	5	0.082812228	1.036758303	52.73357177	36.11445686	0.2
2310.523369	0.686762583	5	0.083003427	1.03306678	52.73357186	36.11254502	0.2
2310.723369	0.686719974	5	0.083194228	1.029549967	52.73357194	36.11063716	0.2
2310.923369	0.686675752	5	0.083384279	1.025912645	52.73357203	36.10873681	0.2
2311.123369	0.686634371	5	0.083574	1.022521251	52.73357212	36.10683976	0.2
2311.323369	0.686590768	5	0.083762953	1.018958916	52.7335722	36.10495038	0.2
2311.523369	0.686547617	5	0.083951255	1.015445779	52.73357229	36.10306751	0.2
2311.723369	0.686507437	5	0.084139283	1.012184255	52.73357237	36.10118739	0.2
2311.923369	0.686465105	5	0.084326437	1.008763943	52.73357246	36.09931599	0.2
2312.123369	0.686420852	5	0.084512953	1.005195931	52.73357254	36.09745099	0.2
2312.323369	0.686380259	5	0.084699031	1.001935468	52.73357263	36.09559036	0.2
2312.523369	0.686338403	5	0.084884464	0.998584432	52.73357271	36.09373618	0.2
2312.723369	0.686296145	5	0.085069451	0.995212761	52.7335728	36.09188647	0.2
2312.923369	0.686254758	5	0.085253701	0.991922952	52.73357288	36.09004412	0.2
2313.123369	0.68621286	5	0.085437389	0.988602432	52.73357297	36.08820739	0.2
2313.323369	0.686172528	5	0.085620868	0.98541543	52.73357305	36.08637275	0.2
2313.523369	0.686133212	5	0.085803692	0.982321164	52.73357314	36.08454467	0.2
2313.723369	0.686090347	5	0.085985521	0.978957171	52.73357322	36.08272652	0.2
2313.923369	0.686049643	5	0.086167002	0.975772388	52.73357331	36.08091186	0.2
2314.123369	0.686009094	5	0.086348123	0.972611519	52.73357339	36.07910081	0.2
2314.323369	0.68596862	5	0.086528521	0.969466774	52.73357348	36.07729698	0.2
2314.523369	0.685929521	5	0.086708561	0.966439974	52.73357356	36.07549673	0.2
2314.723369	0.685888796	5	0.086887895	0.96329514	52.73357365	36.07370354	0.2
2314.923369	0.685848221	5	0.087066641	0.960170612	52.73357373	36.07191623	0.2
2315.123369	0.685808342	5	0.087245035	0.957111331	52.73357382	36.07013244	0.2
2315.323369	0.685768628	5	0.087422938	0.954075411	52.7335739	36.06835356	0.2
2315.523369	0.685729657	5	0.087600318	0.951104187	52.73357398	36.06657991	0.2
2315.723369	0.68568954	5	0.087777089	0.948055424	52.73357407	36.06481235	0.2
2315.923369	0.685650228	5	0.087953297	0.94507604	52.73357415	36.06305042	0.2
2316.123369	0.685612167	5	0.088129221	0.942204273	52.73357424	36.06129133	0.2
2316.323369	0.685571403	5	0.08830441	0.939133727	52.73357432	36.05953959	0.2
2316.523369	0.685532464	5	0.088479099	0.93621186	52.7335744	36.05779284	0.2
2316.723369	0.685493768	5	0.088653349	0.933317118	52.73357449	36.0560505	0.2
2316.923369	0.685455019	5	0.088827085	0.930427421	52.73357457	36.05431329	0.2
2317.123369	0.685416815	5	0.089000311	0.927587864	52.73357466	36.05258117	0.2
2317.323369	0.685379753	5	0.089173231	0.924839753	52.73357474	36.05085212	0.2
2317.523369	0.685340962	5	0.089345537	0.921973993	52.73357482	36.04912921	0.2
2317.723369	0.685303253	5	0.089517426	0.919194346	52.73357491	36.04741047	0.2
2317.923369	0.685263906	5	0.089688755	0.916305997	52.73357499	36.04569733	0.2
2318.123369	0.685227854	5	0.089859815	0.913664963	52.73357507	36.04398687	0.2
2318.323369	0.685188749	5	0.090030079	0.910811548	52.73357516	36.04228438	0.2
2318.523369	0.685151919	5	0.090200039	0.908131241	52.73357524	36.04058492	0.2
2318.723369	0.685114432	5	0.09036941	0.905412108	52.73357532	36.03889136	0.2
2318.923369	0.68507545	5	0.090538172	0.902590872	52.73357541	36.03720388	0.2
2319.123369	0.685039151	5	0.090706727	0.899972323	52.73357549	36.03551848	0.2
2319.323369	0.685001541	5	0.090874621	0.89726838	52.73357557	36.03383969	0.2
2319.523369	0.684964723	5	0.091042229	0.894628324	52.73357565	36.03216375	0.2
2319.723369	0.684927498	5	0.091209278	0.891967329	52.73357574	36.03049342	0.2
2319.923369	0.684891238	5	0.09137606	0.889382763	52.73357582	36.02882573	0.2
2320.123369	0.684853536	5	0.091542066	0.886703805	52.7335759	36.02716582	0.2
2320.323369	0.684818575	5	0.091707938	0.884226001	52.73357599	36.02550725	0.2
2320.523369	0.684781048	5	0.091873043	0.881574492	52.73357607	36.02385635	0.2
2320.723369	0.684744476	5	0.092037788	0.878998934	52.73357615	36.02220904	0.2
2320.923369	0.684709455	5	0.092202445	0.876538245	52.73357623	36.02056261	0.2
2321.123369	0.684673069	5	0.092366355	0.873989789	52.73357632	36.01892366	0.2
2321.323369	0.684636588	5	0.092529847	0.871444317	52.7335764	36.01728888	0.2
2321.523369	0.684599973	5	0.092692989	0.868893224	52.73357648	36.01565761	0.2
2321.723369	0.684564157	5	0.092855558	0.86640639	52.73357656	36.01403206	0.2
2321.923369	0.68452844	5	0.093017745	0.863933687	52.73357665	36.01241034	0.2
2322.123369	0.684494968	5	0.093179666	0.861624434	52.73357673	36.01079127	0.2
2322.323369	0.684458062	5	0.09334096	0.859082016	52.73357681	36.00917847	0.2
2322.523369	0.684423106	5	0.093501994	0.856681844	52.73357689	36.00756827	0.2
2322.723369	0.684388395	5	0.093662541	0.854307931	52.73357697	36.00596295	0.2
2322.923369	0.684352294	5	0.093822463	0.851842637	52.73357706	36.00436387	0.2
2323.123369	0.684317796	5	0.09398222	0.849493259	52.73357714	36.00276645	0.2
2323.323369	0.684281912	5	0.094141311	0.847057443	52.73357722	36.00117568	0.2
2323.523369	0.68424754	5	0.094300236	0.844730229	52.7335773	35.99958657	0.2
2323.723369	0.684212422	5	0.094458637	0.842360315	52.73357738	35.9980027	0.2
2323.923369	0.684177796	5	0.09461662	0.840029563	52.73357746	35.99642301	0.2
2324.123369	0.684143339	5	0.094774275	0.837716607	52.73357755	35.99484661	0.2
2324.323369	0.684110884	5	0.094931673	0.835547032	52.73357763	35.99327277	0.2
2324.523369	0.684075613	5	0.095088324	0.833188982	52.73357771	35.9917064	0.2
2324.723369	0.684040444	5	0.095244669	0.830847418	52.73357779	35.99014309	0.2
2324.923369	0.68400732	5	0.095400817	0.82864811	52.73357787	35.98858175	0.2
2325.123369	0.68397336	5	0.09555653	0.826399911	52.73357795	35.98702476	0.2
2325.323369	0.68393912	5	0.095711707	0.824137885	52.73357803	35.98547313	0.2
2325.523369	0.683905171	5	0.095866513	0.821901991	52.73357811	35.98392522	0.2
2325.723369	0.683870955	5	0.096020843	0.81965517	52.7335782	35.98238206	0.2
2325.923369	0.68383745	5	0.09617485	0.817460602	52.73357828	35.98084213	0.2
2326.123369	0.683804416	5	0.096328559	0.815302802	52.73357836	35.97930518	0.2
2326.323369	0.683771733	5	0.096481914	0.813173688	52.73357844	35.97777177	0.2
2326.523369	0.68373729	5	0.096634645	0.810935065	52.73357852	35.9762446	0.2
2326.723369	0.683704037	5	0.096787108	0.80878009	52.7335786	35.97472011	0.2
2326.923369	0.683671488	5	0.096939249	0.806677654	52.73357868	35.97319884	0.2
2327.123369	0.683638379	5	0.097091059	0.804542915	52.73357876	35.97168088	0.2
2327.323369	0.683605038	5	0.097242403	0.802398436	52.73357884	35.97016758	0.2
2327.523369	0.68357284	5	0.09739351	0.800333806	52.73357892	35.96865665	0.2
2327.723369	0.683539452	5	0.097544043	0.798198454	52.733579	35.96715146	0.2
2327.923369	0.68350678	5	0.097694349	0.796114384	52.73357908	35.96564854	0.2
2328.123369	0.683475179	5	0.097844315	0.794104396	52.73357916	35.96414902	0.2
2328.323369	0.683441841	5	0.097993823	0.791988315	52.73357924	35.96265408	0.2
2328.523369	0.683409908	5	0.09814306	0.789967078	52.73357932	35.96116185	0.2
2328.723369	0.683377365	5	0.098291862	0.787912854	52.7335794	35.95967396	0.2
2328.923369	0.683346358	5	0.098440501	0.78596107	52.73357948	35.95818771	0.2
2329.123369	0.683312819	5	0.098588517	0.78385386	52.73357956	35.95670769	0.2
2329.323369	0.683281241	5	0.098736272	0.781875842	52.73357964	35.95523028	0.2
2329.523369	0.683249404	5	0.098883657	0.779887315	52.73357972	35.95375657	0.2
2329.723369	0.683218352	5	0.099030748	0.77795042	52.7335798	35.95228579	0.2
2329.923369	0.683185297	5	0.099177312	0.775896127	52.73357988	35.9508203	0.2
2330.123369	0.683154061	5	0.099323759	0.773959374	52.73357996	35.94935596	0.2
2330.323369	0.683122062	5	0.099469703	0.771980131	52.73358004	35.94789665	0.2
2330.523369	0.683090591	5	0.099615348	0.770038614	52.73358012	35.94644035	0.2
2330.723369	0.683059194	5	0.099760672	0.768106448	52.7335802	35.94498724	0.2
2330.923369	0.683028687	5	0.099905786	0.766233649	52.73358028	35.94353624	0.2
2331.123369	0.682997019	5	0.100050379	0.764294305	52.73358036	35.94209045	0.2
2331.323369	0.682965483	5	0.100194596	0.76236839	52.73358044	35.94064841	0.2
2331.523369	0.682934368	5	0.100338605	0.760472735	52.73358052	35.93920846	0.2
2331.723369	0.68290419	5	0.10048232	0.758638242	52.7335806	35.93777145	0.2
2331.923369	0.682872902	5	0.10062553	0.75674172	52.73358068	35.93633948	0.2
2332.123369	0.682841597	5	0.100768473	0.754848474	52.73358075	35.93491019	0.2
2332.323369	0.682811997	5	0.100911179	0.753063206	52.73358083	35.93348327	0.2
2332.523369	0.682780671	5	0.101053419	0.75117741	52.73358091	35.93206101	0.2
2332.723369	0.682749669	5	0.101195333	0.749316336	52.73358099	35.93064199	0.2
2332.923369	0.682719579	5	0.101337079	0.747515247	52.73358107	35.92922468	0.2
2333.123369	0.682688731	5	0.101478409	0.745671614	52.73358115	35.92781151	0.2
2333.323369	0.682658354	5	0.101619413	0.743861394	52.73358123	35.9264016	0.2
2333.523369	0.682628128	5	0.101760107	0.742064497	52.73358131	35.9249948	0.2
2333.723369	0.682598359	5	0.10190048	0.740299103	52.73358138	35.92359121	0.2
2333.923369	0.682567834	5	0.102040555	0.738493069	52.73358146	35.92219059	0.2
2334.123369	0.682537783	5	0.102180248	0.73671948	52.73358154	35.9207938	0.2
2334.323369	0.682507833	5	0.102319669	0.734956112	52.73358162	35.91939972	0.2
2334.523369	0.682477929	5	0.10245882	0.733199578	52.7335817	35.91800835	0.2
2334.723369	0.68244883	5	0.102597644	0.731495436	52.73358178	35.91662024	0.2
2334.923369	0.682418461	5	0.102736024	0.729719083	52.73358185	35.91523657	0.2
2335.123369	0.682388805	5	0.102874162	0.727989557	52.73358193	35.91385533	0.2
2335.323369	0.682359191	5	0.10301209	0.726266623	52.73358201	35.91247618	0.2
2335.523369	0.682330343	5	0.103149675	0.724591959	52.73358209	35.91110046	0.2
2335.723369	0.682300264	5	0.103286888	0.722850312	52.73358217	35.90972847	0.2
2335.923369	0.682271338	5	0.103423972	0.721179315	52.73358225	35.90835776	0.2
2336.123369	0.682241625	5	0.103560542	0.719466677	52.73358232	35.9069922	0.2
2336.323369	0.68221289	5	0.103696945	0.717814937	52.7335824	35.9056283	0.2
2336.523369	0.682183533	5	0.103832937	0.716130216	52.73358248	35.90426851	0.2
2336.723369	0.682155086	5	0.103968765	0.714502881	52.73358256	35.90291037	0.2
2336.923369	0.682125668	5	0.104104141	0.712821967	52.73358263	35.90155674	0.2
2337.123369	0.682096385	5	0.104239224	0.711153958	52.73358271	35.90020604	0.2
2337.323369	0.682067929	5	0.104374139	0.709536687	52.73358279	35.89885703	0.2
2337.523369	0.682038735	5	0.104508676	0.707881095	52.73358287	35.89751179	0.2
2337.723369	0.682010468	5	0.104642968	0.706281839	52.73358294	35.896169	0.2
2337.923369	0.681981361	5	0.104776962	0.704638858	52.73358302	35.89482919	0.2
2338.123369	0.68195289	5	0.104910634	0.703035424	52.7335831	35.8934926	0.2
2338.323369	0.681924774	5	0.10504414	0.701455847	52.73358318	35.89215767	0.2
2338.523369	0.68189595	5	0.105177215	0.699839773	52.73358325	35.89082706	0.2
2338.723369	0.681867591	5	0.105310071	0.698253546	52.73358333	35.88949863	0.2
2338.923369	0.681839299	5	0.105442662	0.696674694	52.73358341	35.88817285	0.2
2339.123369	0.681811493	5	0.105574988	0.695127045	52.73358348	35.88684972	0.2
2339.323369	0.681782915	5	0.105706906	0.69353874	52.73358356	35.88553068	0.2
2339.523369	0.681755223	5	0.105838714	0.692003816	52.73358364	35.88421273	0.2
2339.723369	0.681726843	5	0.105970078	0.690434104	52.73358371	35.88289922	0.2
2339.923369	0.681699259	5	0.106101329	0.688911646	52.73358379	35.88158684	0.2
2340.123369	0.681671364	5	0.106232179	0.687376098	52.73358387	35.88027846	0.2
2340.323369	0.681643221	5	0.106362715	0.685829975	52.73358394	35.87897323	0.2
2340.523369	0.681615824	5	0.10649306	0.684328034	52.73358402	35.87766991	0.2
2340.723369	0.681587795	5	0.106623159	0.682795175	52.7335841	35.87636906	0.2
2340.923369	0.681560161	5	0.106752918	0.681287126	52.73358417	35.8750716	0.2
2341.123369	0.681532616	5	0.106882412	0.67978728	52.73358425	35.87377679	0.2
2341.323369	0.681505151	5	0.107011675	0.678295007	52.73358433	35.87248429	0.2
2341.523369	0.681478096	5	0.107140665	0.676829013	52.7335844	35.87119451	0.2
2341.723369	0.681450738	5	0.107269354	0.675348236	52.73358448	35.86990776	0.2
2341.923369	0.681423019	5	0.107397774	0.67385217	52.73358455	35.86862369	0.200008993
2342.123378	0.681395892	5	0.107525978	0.672391167	52.73358463	35.86734178	0.20006058
2342.323438	0.681369784	5	0.107654031	0.670987603	52.73358471	35.86606138	0.200159293
2342.523598	0.681342878	5	0.107781725	0.66954511	52.73358478	35.86478457	0.200305309
2342.723903	0.681316393	5	0.1079093	0.668127712	52.73358486	35.86350894	0.200486237
2342.924389	0.681290501	5	0.108036739	0.666745056	52.73358493	35.86223469	0.200709917
2343.125099	0.68126528	5	0.10816424	0.665401367	52.73358501	35.86095981	0.200971761
2343.326071	0.681239909	5	0.108291471	0.664051538	52.73358509	35.85968763	0.201269302
2343.52734	0.681215229	5	0.108418731	0.66274212	52.73358516	35.85841516	0.201601616
2343.728942	0.681190352	5	0.108545862	0.661424206	52.73358524	35.85714398	0.201975331
2343.930917	0.681165058	5	0.108672953	0.660086438	52.73358532	35.85587319	0.202364603
2344.133282	0.681141072	5	0.10880021	0.658821188	52.73358539	35.85460075	0.202792122
2344.336074	0.681116226	5	0.108927294	0.657512415	52.73358547	35.85333004	0.203251123
2344.539325	0.681092192	5	0.109054483	0.656249211	52.73358554	35.85205828	0.203749365
2344.743074	0.681068511	5	0.109181753	0.655006949	52.73358562	35.85078571	0.204253408
2344.947328	0.681044823	5	0.109309131	0.653766745	52.7335857	35.84951206	0.204794125
2345.152122	0.681021403	5	0.109436606	0.652543066	52.73358578	35.84823743	0.205377553
2345.357499	0.680997777	5	0.109564161	0.651310181	52.73358585	35.84696202	0.205972689
2345.563472	0.680974817	5	0.109691867	0.650115416	52.73358593	35.84568509	0.20657591
2345.770048	0.680950705	5	0.109819621	0.648861998	52.73358601	35.84440768	0.207219936
2345.977268	0.680927973	5	0.109947655	0.647682952	52.73358609	35.84312747	0.207891024
2346.185159	0.680904503	5	0.110075731	0.646467769	52.73358616	35.84184684	0.20859893
2346.393758	0.68088205	5	0.11020413	0.645307528	52.73358624	35.84056299	0.20929686
2346.603055	0.680859095	5	0.110332628	0.644123367	52.73358632	35.83927814	0.210030907
2346.813086	0.680835898	5	0.110461331	0.64292894	52.7335864	35.83799124	0.2107938
2347.023879	0.680813611	5	0.110590302	0.641783737	52.73358648	35.83670166	0.21157578
2347.235455	0.680790579	5	0.110719427	0.640601916	52.73358656	35.83541053	0.212377374
2347.447833	0.680768037	5	0.110848837	0.639447573	52.73358663	35.83411657	0.213201122
2347.661034	0.68074548	5	0.110978541	0.638294509	52.73358671	35.83281967	0.214046142
2347.87508	0.68072306	5	0.111108483	0.637150545	52.73358679	35.83152038	0.214942953
2348.090023	0.680700872	5	0.111238766	0.636020406	52.73358687	35.83021769	0.215817889
2348.305841	0.680678754	5	0.111369361	0.634895863	52.73358695	35.82891187	0.216716433
2348.522557	0.680656065	5	0.111500186	0.633744346	52.73358703	35.82760375	0.217622066
2348.740179	0.680633602	5	0.111631296	0.632606364	52.73358711	35.82629278	0.218592335
2348.958771	0.680611521	5	0.111762747	0.631489691	52.7335872	35.82497841	0.219538962
2349.17831	0.680589556	5	0.111894594	0.630380901	52.73358728	35.82366007	0.220515676
2349.398826	0.680566923	5	0.11202666	0.629240369	52.73358736	35.82233956	0.221548511
2349.620375	0.680544932	5	0.112159266	0.628134214	52.73358744	35.82101363	0.222572474
2349.842947	0.680523164	5	0.11229218	0.627041308	52.73358752	35.81968463	0.223579486
2350.066527	0.68050041	5	0.112425424	0.625900608	52.73358761	35.81835233	0.224678299
2350.291205	0.680478898	5	0.112559053	0.624824976	52.73358769	35.81701618	0.225725777
2350.516931	0.680456163	5	0.112693001	0.623688717	52.73358777	35.81567683	0.223354572
2350.740285	0.680413876	5	0.112825192	0.621582074	52.73358785	35.81435507	0.227934876
2350.96822	0.680413105	5	0.112960026	0.621543994	52.73358794	35.81300686	0.230121943
2351.198342	0.680396747	5	0.113095851	0.62073134	52.73358802	35.81164875	0.23022524
2351.428567	0.680367976	5	0.113231392	0.619303548	52.73358811	35.81029348	0.231038305
2351.659606	0.680344153	5	0.113367228	0.618124009	52.73358819	35.80893527	0.232556419
2351.892162	0.680323573	5	0.113503623	0.617107253	52.73358828	35.80757146	0.233874447
2352.126036	0.680302056	5	0.113640613	0.616045761	52.73358836	35.8062017	0.234989985
2352.361026	0.680279229	5	0.113778115	0.614921651	52.73358845	35.80482682	0.236242241
2352.597269	0.680257466	5	0.113915953	0.613851921	52.73358853	35.80344859	0.237489201
2352.834758	0.680235167	5	0.114054244	0.612758222	52.73358862	35.80206582	0.238762264
2353.07352	0.680212509	5	0.114192926	0.611647777	52.73358871	35.80067914	0.240060895
2353.313581	0.680190602	5	0.11433217	0.610576709	52.7335888	35.79928685	0.241374447
2353.554956	0.680167913	5	0.114471914	0.609469245	52.73358888	35.79788956	0.242737594
2353.797693	0.680146234	5	0.114612217	0.60841288	52.73358897	35.79648667	0.244102152
2354.041795	0.680123472	5	0.114752893	0.607306013	52.73358906	35.79508006	0.245402151
2354.287197	0.680101157	5	0.114894136	0.606222541	52.73358915	35.79366778	0.246779471
2354.533977	0.680078273	5	0.1150358	0.605113763	52.73358924	35.79225129	0.248203819
2354.782181	0.680056324	5	0.115178195	0.604052138	52.73358933	35.79082749	0.24966146
2355.031842	0.680034012	5	0.115320995	0.602974436	52.73358942	35.78939964	0.251089485
2355.282932	0.680010964	5	0.115464319	0.601863711	52.73358951	35.78796655	0.252529549
2355.535461	0.679988682	5	0.115608269	0.600792232	52.7335896	35.7865272	0.253965188
2355.789426	0.679965991	5	0.115752726	0.599701972	52.73358969	35.78508279	0.255459719
2356.044886	0.679942694	5	0.115897648	0.598585175	52.73358978	35.78363372	0.257039887
2356.301926	0.679920747	5	0.116043241	0.597534951	52.73358988	35.78217794	0.258541714
2356.560468	0.679897449	5	0.116189309	0.596422178	52.73358997	35.78071741	0.260015063
2356.820483	0.679874575	5	0.116335983	0.59533159	52.73359006	35.77925083	0.261625733
2357.082108	0.67985275	5	0.116483324	0.594292984	52.73359016	35.77777758	0.263230077
2357.345339	0.679829425	5	0.116631168	0.59318484	52.73359025	35.7762993	0.264806709
2357.610145	0.67980609	5	0.116779573	0.592078407	52.73359035	35.77481541	0.266367855
2357.876513	0.679782443	5	0.116928594	0.590959379	52.73359044	35.77332535	0.268050674
2358.144564	0.679759185	5	0.117078235	0.589860693	52.73359054	35.7718291	0.269721517
2358.414285	0.679736379	5	0.117228527	0.588785491	52.73359064	35.77032634	0.271324469
2358.68561	0.679712288	5	0.117379384	0.587651548	52.73359073	35.76881793	0.273045475
2358.958655	0.679689521	5	0.11753102	0.58658216	52.73359083	35.76730174	0.2747755
2359.233431	0.679665766	5	0.117683135	0.585468256	52.73359093	35.76578074	0.276435854
2359.509867	0.679641824	5	0.117835936	0.58434783	52.73359103	35.7642529	0.278211277
2359.788078	0.679618448	5	0.117989303	0.583255967	52.73359112	35.76271939	0.279946374
2360.068024	0.679595254	5	0.118143368	0.582174441	52.73359122	35.76117891	0.281753294
2360.349778	0.679571017	5	0.11829801	0.581046724	52.73359132	35.75963265	0.283507903
2360.633285	0.679547454	5	0.118453357	0.579952167	52.73359142	35.75807935	0.285307232
2360.918593	0.679522924	5	0.118609272	0.578815246	52.73359153	35.75652036	0.287203369
2361.205796	0.679499231	5	0.118765914	0.577719068	52.73359163	35.75495412	0.289007086
2361.494803	0.679475532	5	0.118923346	0.576624594	52.73359173	35.75337996	0.290846641
2361.78565	0.679450479	5	0.119081266	0.575469992	52.73359183	35.75180094	0.292750215
2362.0784	0.679426978	5	0.119239969	0.574388809	52.73359193	35.75021407	0.294664569
2362.373065	0.679402455	5	0.119399311	0.573263517	52.73359204	35.74862083	0.296579174
2362.669644	0.679379091	5	0.119559485	0.57219249	52.73359214	35.74701926	0.298567944
2362.968212	0.679353397	5	0.11972011	0.571017345	52.73359225	35.74541318	0.300530109
2363.268742	0.679328507	5	0.119881558	0.569881451	52.73359235	35.74379888	0.30243507
2363.571177	0.679304283	5	0.120043767	0.56877843	52.73359246	35.74217696	0.30443113
2363.875608	0.679278526	5	0.120206482	0.567607103	52.73359257	35.74054999	0.305550253
2364.181158	0.679248865	5	0.120369573	0.566261718	52.73359267	35.73891926	0.308511429
2364.48967	0.679228707	5	0.120533858	0.565349167	52.73359278	35.73727658	0.310950572
2364.80062	0.67920605	5	0.120699167	0.564325335	52.73359289	35.73562367	0.31261336
2365.113234	0.679179009	5	0.120864874	0.563106025	52.733593	35.73396679	0.314536847
2365.42777	0.679152307	5	0.121031198	0.561904001	52.73359311	35.73230372	0.316884462
2365.744655	0.679128388	5	0.121198394	0.560829917	52.73359322	35.73063194	0.319027301
2366.063682	0.679102117	5	0.121366276	0.559652068	52.73359333	35.72895331	0.321069231
2366.384751	0.679075781	5	0.121534863	0.558474068	52.73359344	35.72726763	0.323228566
2366.70798	0.679050443	5	0.121704299	0.557343152	52.73359355	35.72557344	0.325460927
2367.033441	0.679024191	5	0.121874455	0.556173621	52.73359366	35.72387208	0.327726267
2367.361167	0.678998459	5	0.122045399	0.555029764	52.73359378	35.72216282	0.329929467
2367.691097	0.678972713	5	0.122217117	0.553888039	52.73359389	35.72044583	0.332144681
2368.023241	0.678946698	5	0.122389733	0.552735874	52.733594	35.71871986	0.334416842
2368.357658	0.678920955	5	0.122562948	0.551599664	52.73359412	35.7169879	0.336709687
2368.694368	0.678893448	5	0.122736814	0.550386111	52.73359424	35.71524943	0.338942915
2369.033311	0.678866559	5	0.122911589	0.549203376	52.73359435	35.71350187	0.341320088
2369.374631	0.678839892	5	0.123087311	0.548032905	52.73359447	35.71174485	0.343626773
2369.718258	0.678812814	5	0.123263528	0.546846731	52.73359459	35.70998288	0.346052759
2370.06431	0.678785641	5	0.123440512	0.545659225	52.7335947	35.70821323	0.348349858
2370.41266	0.678758545	5	0.123618391	0.544477363	52.73359482	35.70643463	0.350780969
2370.763441	0.678730872	5	0.123797014	0.543273405	52.73359494	35.7046486	0.353234029
2371.116675	0.67870359	5	0.123976561	0.542088863	52.73359506	35.70285333	0.355587847
2371.472263	0.678675639	5	0.124156692	0.540877932	52.73359518	35.70105222	0.358125249
2371.830388	0.678648437	5	0.124337668	0.539702061	52.73359531	35.69924266	0.360537813
2372.190926	0.678620227	5	0.124519451	0.538485306	52.73359543	35.69742503	0.363059644
2372.553986	0.678593987	5	0.124702171	0.537356281	52.73359555	35.69559804	0.365532406
2372.919518	0.678564128	5	0.124885325	0.536073808	52.73359567	35.6937667	0.368153709
2373.287672	0.678536755	5	0.125069604	0.534901141	52.7335958	35.69192411	0.370688647
2373.658361	0.678508025	5	0.125254727	0.533673152	52.73359592	35.69007309	0.373218933
2374.03158	0.67848063	5	0.125440628	0.532505272	52.73359605	35.68821429	0.375851012
2374.407431	0.678451877	5	0.125627249	0.531280976	52.73359618	35.68634829	0.378443879
2374.785874	0.678422664	5	0.125814733	0.530040747	52.7335963	35.68447365	0.380983615
2375.166858	0.678392711	5	0.126002832	0.528771776	52.73359643	35.68259287	0.383861096
2375.550719	0.678365285	5	0.126191995	0.527613289	52.73359656	35.68070146	0.386639649
2375.937359	0.678336459	5	0.126382023	0.526397968	52.73359669	35.67880139	0.389223326
2376.326582	0.678307093	5	0.126572939	0.525162403	52.73359682	35.67689244	0.391809449
2376.718392	0.678275263	5	0.126764314	0.523826433	52.73359695	35.67497891	0.394581082
2377.112973	0.67824575	5	0.12695678	0.522591011	52.73359708	35.67305447	0.397453206
2377.510426	0.678216666	5	0.127150221	0.521376278	52.73359721	35.67112028	0.400195759
2377.910622	0.678188399	5	0.127344598	0.520198942	52.73359734	35.66917673	0.402923885
2378.313546	0.678157055	5	0.127539407	0.518895682	52.73359748	35.66722886	0.405773006
2378.719319	0.678125485	5	0.127735121	0.517586721	52.73359761	35.66527194	0.408506639
2379.127825	0.678096279	5	0.127931783	0.516378809	52.73359775	35.66330554	0.411437214
2379.539262	0.678066221	5	0.128129275	0.515138256	52.73359788	35.66133084	0.414299117
2379.953561	0.67803334	5	0.128327346	0.513784965	52.73359802	35.65935036	0.417136331
2380.370698	0.678003526	5	0.128526605	0.512561227	52.73359816	35.657358	0.420031509
2380.790729	0.677970916	5	0.128726386	0.511225347	52.73359829	35.65536042	0.422888113
2381.213617	0.677941796	5	0.128927335	0.510035475	52.73359843	35.65335116	0.425823308
2381.639441	0.677909436	5	0.129128872	0.508717074	52.73359857	35.65133601	0.42887857
2382.068319	0.677877034	5	0.129331316	0.507400087	52.73359871	35.6493118	0.431847048
2382.500166	0.677845703	5	0.129534589	0.506130104	52.73359885	35.64727931	0.434712354
2382.934879	0.677812458	5	0.12973855	0.504785308	52.73359899	35.64523993	0.437838439
2383.372717	0.677781349	5	0.129943531	0.50353022	52.73359914	35.64319036	0.440876227
2383.813593	0.677748856	5	0.130149272	0.502222801	52.73359928	35.64113318	0.44386539
2384.257459	0.677715632	5	0.130355712	0.500889821	52.73359942	35.63906902	0.446959761
2384.704419	0.677683309	5	0.130563068	0.499595899	52.73359957	35.63699569	0.450020384
2385.154439	0.677650594	5	0.13077118	0.498290319	52.73359971	35.63491481	0.453101186
2385.60754	0.67761742	5	0.130980098	0.496969576	52.73359986	35.63282588	0.456221604
2386.063762	0.67758352	5	0.131190208	0.495623426	52.7336	35.63072501	0.459357933
2386.52312	0.677551216	5	0.131400939	0.494343808	52.73360015	35.62861795	0.462501831
2386.985621	0.677518149	5	0.131612626	0.493038217	52.7336003	35.62650132	0.465723902
2387.451345	0.677483398	5	0.131824822	0.491669011	52.73360045	35.62437961	0.468888272
2387.920234	0.677449559	5	0.132037883	0.490339664	52.7336006	35.62224925	0.472060848
2388.392294	0.67741493	5	0.132251786	0.488983124	52.73360075	35.62011047	0.475160237
2388.867455	0.677379466	5	0.132466347	0.48759784	52.7336009	35.61796511	0.478401115
2389.345856	0.677344329	5	0.132681746	0.486228825	52.73360105	35.61581136	0.481776703
2389.827633	0.677310111	5	0.132898028	0.484899529	52.7336012	35.6136488	0.485033444
2390.312666	0.677277905	5	0.133115547	0.483653045	52.73360136	35.61147386	0.48829882
2390.800965	0.677241141	5	0.1333334	0.482231473	52.73360151	35.60929558	0.491471013
2391.292436	0.677203993	5	0.133551952	0.480800127	52.73360167	35.60711031	0.49491159
2391.787347	0.677169638	5	0.133771587	0.479480478	52.73360182	35.60491423	0.498242018
2392.285589	0.677134676	5	0.133991897	0.478141541	52.73360198	35.60271139	0.501528582
2392.787118	0.677099415	5	0.134213109	0.476794226	52.73360214	35.60049952	0.504921267
2393.292039	0.677065983	5	0.134435528	0.475522229	52.73360229	35.59827559	0.505972129
2393.798011	0.677017042	5	0.134656883	0.473662457	52.73360245	35.59606231	0.507119114
2394.305131	0.67696962	5	0.134878174	0.471868468	52.73360261	35.59384966	0.515858169
2394.820989	0.676956309	5	0.135102931	0.471366143	52.73360277	35.59160234	0.52019854
2395.341187	0.676924109	5	0.135328861	0.470153311	52.73360293	35.58934331	0.521397916
2395.862585	0.676876817	5	0.135554233	0.468378015	52.73360309	35.58708986	0.524566012
2396.387151	0.676838994	5	0.13578046	0.466962904	52.73360326	35.58482785	0.528894872
2396.916046	0.676805837	5	0.136007871	0.465726117	52.73360342	35.58255402	0.532452812
2397.448499	0.676767384	5	0.136235793	0.464295673	52.73360358	35.58027506	0.527469683
2397.975969	0.676697459	5	0.136461127	0.46170469	52.73360374	35.57802201	0.534083852
2398.510052	0.67667115	5	0.136688144	0.460734265	52.73360391	35.5757521	0.54572164
2399.055774	0.676668417	5	0.136920137	0.460634379	52.73360407	35.57343244	0.547959606
2399.603734	0.676621176	5	0.137151558	0.458895648	52.73360424	35.5711185	0.537206898
2400.140941	0.67652694	5	0.137377729	0.455449267	52.73360441	35.56885708	0.552414197
2400.693355	0.676535921	5	0.13760983	0.455776781	52.73360457	35.56653633	0.553349757
2401.246704	0.676486819	5	0.137841527	0.453989776	52.73360474	35.56421964	0.554540572
2401.801245	0.676437316	5	0.138072659	0.452194732	52.73360491	35.5619086	0.564447624
2402.365693	0.67642392	5	0.138307441	0.451710621	52.73360508	35.55956105	0.569243649
2402.934936	0.676389334	5	0.138543611	0.450462328	52.73360525	35.55719963	0.570470496
2403.505407	0.676338952	5	0.138779245	0.448650204	52.73360542	35.55484358	0.573667336
2404.079074	0.676298039	5	0.139015529	0.447183866	52.73360559	35.55248102	0.578076944
2404.657151	0.676262698	5	0.139253087	0.445921876	52.73360577	35.55010573	0.581810564
2405.238962	0.676222786	5	0.139490952	0.444500908	52.73360594	35.54772737	0.58068629
2405.819648	0.676162378	5	0.139727479	0.442356882	52.73360611	35.54536239	0.586464555
2406.406113	0.676131714	5	0.139965662	0.441272871	52.73360629	35.54298084	0.593951607
2407.000064	0.676105145	5	0.140206042	0.440336199	52.73360647	35.54057732	0.596701592
2407.596766	0.676059367	5	0.140446471	0.438726539	52.73360664	35.53817333	0.599074894
2408.195841	0.67601466	5	0.140687423	0.437160854	52.73360682	35.5357641	0.602094941
2408.797936	0.675968654	5	0.140928574	0.435553868	52.733607	35.53335288	0.601555099
2409.399491	0.675912405	5	0.141168668	0.433597991	52.73360717	35.53095224	0.610948084
2410.010439	0.6758916	5	0.141411526	0.432876644	52.73360735	35.52852395	0.616294762
2410.626733	0.675856708	5	0.141655816	0.431670326	52.73360753	35.52608135	0.618005191
2411.244739	0.675806019	5	0.141899879	0.42992357	52.73360771	35.52364101	0.619732575
2411.864471	0.675755491	5	0.14214359	0.42818866	52.73360789	35.5212042	0.623570931
2412.488042	0.675716325	5	0.142388212	0.426850346	52.73360807	35.51875829	0.62970199
2413.117744	0.675682517	5	0.142634227	0.425695941	52.73360826	35.51629843	0.624842625
2413.742587	0.675606466	5	0.142877183	0.423113579	52.73360844	35.51386918	0.636116354
2414.378703	0.675593101	5	0.143124308	0.422662266	52.73360862	35.51139822	0.642445076
2415.021148	0.675557064	5	0.143372555	0.421444922	52.73360881	35.50891605	0.643718363
2415.664867	0.675503897	5	0.143620386	0.419655783	52.73360899	35.50643805	0.646523536
2416.31139	0.675456373	5	0.143868565	0.418063345	52.73360918	35.50395656	0.650944609
2416.962335	0.675417678	5	0.144117808	0.416771621	52.73360936	35.50146444	0.654871329
2417.617206	0.675374216	5	0.144367101	0.415324827	52.73360955	35.49897181	0.654695838
2418.271902	0.675313788	5	0.144615329	0.413321498	52.73360973	35.49648985	0.661881886
2418.933784	0.675284158	5	0.144865946	0.412343283	52.73360992	35.49398399	0.6666663
2419.60045	0.675242351	5	0.145116958	0.410965905	52.73361011	35.49147417	0.667196698
2420.267647	0.675187018	5	0.145367595	0.409150607	52.7336103	35.48896812	0.672584894
2420.940232	0.675144108	5	0.14561881	0.407748313	52.73361049	35.48645628	0.677172513
2421.617404	0.675105455	5	0.145871523	0.406490118	52.73361068	35.48392946	0.68026171
2422.297666	0.675056461	5	0.146123944	0.404899214	52.73361087	35.48140556	0.680440723
2422.978107	0.674997529	5	0.146375145	0.402994707	52.73361106	35.47889387	0.687421775
2423.665528	0.674963892	5	0.146628519	0.401911874	52.73361125	35.47636045	0.692032187
2424.357561	0.674923886	5	0.14688277	0.400628504	52.73361144	35.47381825	0.692663812
2425.050224	0.674863294	5	0.147135414	0.398689969	52.73361163	35.47129213	0.692713419
2425.742938	0.674805474	5	0.147387566	0.396850417	52.73361183	35.46877093	0.702684883
2426.445623	0.674782333	5	0.147642821	0.396116408	52.73361202	35.46621868	0.699218052
2427.144841	0.674710714	5	0.147895189	0.393853129	52.73361221	35.46369533	0.709121815
2427.853963	0.674685552	5	0.14815048	0.393060673	52.7336124	35.46114273	0.712168146
2428.566131	0.674636465	5	0.148405982	0.391520288	52.7336126	35.45858803	0.716395423
2429.282526	0.674590214	5	0.148661792	0.390073987	52.73361279	35.45603025	0.716520532
2429.999047	0.674530905	5	0.148916643	0.388227883	52.73361299	35.45348207	0.72341935
2430.722466	0.674495204	5	0.149173354	0.387120199	52.73361319	35.45091528	0.722593759
2431.44506	0.674433674	5	0.14942848	0.385219218	52.73361338	35.44836434	0.73047036
2432.17553	0.674400298	5	0.149685462	0.384192137	52.73361358	35.44579485	0.735026549
2432.910557	0.674356138	5	0.149943325	0.382837171	52.73361378	35.44321654	0.737447625
2433.648004	0.6743041	5	0.150201122	0.381247172	52.73361397	35.44063889	0.740684098
2434.388688	0.674253985	5	0.150458739	0.37972141	52.73361417	35.43806306	0.740841471
2435.12953	0.674194997	5	0.150715557	0.377933515	52.73361437	35.4354952	0.74435524
2435.873885	0.674147353	5	0.150972548	0.376495851	52.73361457	35.43292562	0.752110308
2436.625995	0.674111727	5	0.151231222	0.375423862	52.73361476	35.4303392	0.755489757
2437.381485	0.674061599	5	0.151490114	0.373921494	52.73361496	35.42775061	0.757912672
2438.139398	0.67400879	5	0.151748703	0.372345014	52.73361516	35.42516505	0.761322391
2438.90072	0.673957993	5	0.152007263	0.37083466	52.73361536	35.42257979	0.764918138
2439.665638	0.673912295	5	0.15226691	0.369482565	52.73361556	35.41998364	0.768304507
2440.433943	0.673863796	5	0.152525842	0.368051078	52.73361576	35.41739466	0.765277052
2441.19922	0.673791457	5	0.152782268	0.365927068	52.73361596	35.41483073	0.772707671
2441.971928	0.673754118	5	0.153040489	0.364835471	52.73361616	35.41224884	0.777785661
2442.749713	0.673713276	5	0.153299895	0.36364549	52.73361637	35.40965511	0.77986957
2443.529583	0.673655953	5	0.153558176	0.36198127	52.73361657	35.40707264	0.784787459
2444.31437	0.673611543	5	0.153817783	0.360697469	52.73361677	35.4044769	0.788268461
2445.102639	0.67356388	5	0.15407786	0.359324718	52.73361697	35.40187645	0.791210069
2445.893849	0.673511761	5	0.154337252	0.3578294	52.73361717	35.39928288	0.790800309
2446.684649	0.673448971	5	0.15459517	0.356036394	52.73361738	35.39670403	0.797674837
2447.482324	0.673409013	5	0.154854718	0.3549	52.73361758	35.39410888	0.801513033
2448.283837	0.673362217	5	0.155114632	0.353574112	52.73361778	35.39151008	0.803946483
2449.087783	0.673307677	5	0.155373876	0.352034758	52.73361798	35.38891797	0.806234394
2449.894018	0.673254537	5	0.155633073	0.350540875	52.73361819	35.38632633	0.808302586
2450.70232	0.673200538	5	0.155891769	0.349030394	52.73361839	35.38373971	0.81339464
2451.515715	0.673155722	5	0.156151042	0.347780867	52.73361859	35.38114731	0.811270667
2452.326986	0.673090267	5	0.156408633	0.345964306	52.7336188	35.37857174	0.819286765
2453.146273	0.673050976	5	0.156667412	0.344878453	52.733619	35.37598428	0.823167831
2453.96944	0.673003664	5	0.156926834	0.34357566	52.7336192	35.3733904	0.825309381
2454.79475	0.672953177	5	0.15718609	0.342191499	52.73361941	35.37079817	0.828034545
2455.622784	0.672896736	5	0.157444318	0.340649021	52.73361961	35.36821623	0.825069101
2456.447853	0.672828072	5	0.157700958	0.338782755	52.73361981	35.36565017	0.834108399
2457.281962	0.672795491	5	0.157959835	0.337900861	52.73362002	35.36306173	0.8379145
2458.119876	0.672746601	5	0.15821867	0.336581931	52.73362022	35.36047372	0.839779329
2458.959656	0.672690776	5	0.158476922	0.335081993	52.73362043	35.35789153	0.842468613
2459.802124	0.672639211	5	0.158735088	0.333702433	52.73362063	35.35531021	0.845620456
2460.647745	0.672587513	5	0.158993057	0.332325393	52.73362084	35.35273086	0.848416455
2461.496161	0.672536937	5	0.159250834	0.330983811	52.73362104	35.35015342	0.847757915
2462.343919	0.67247615	5	0.159507404	0.329377996	52.73362124	35.34758807	0.85142885
2463.195348	0.672425886	5	0.159763882	0.32805575	52.73362145	35.34502362	0.852782695
2464.048131	0.672367841	5	0.160019485	0.326535717	52.73362165	35.34246792	0.859530378
2464.907661	0.672327627	5	0.160276524	0.32548684	52.73362185	35.33989786	0.862367712
2465.770029	0.67227932	5	0.160533841	0.324231962	52.73362206	35.33732503	0.864387198
2466.634416	0.672223351	5	0.160789742	0.322783415	52.73362226	35.33476636	0.866951649
2467.501368	0.672169533	5	0.161045866	0.321396175	52.73362247	35.33220545	0.864221832
2468.365589	0.672104941	5	0.16130019	0.319739697	52.73362267	35.32966256	0.871269906
2469.236859	0.672063222	5	0.161555223	0.318674415	52.73362287	35.32711255	0.875298184
2470.112157	0.672014188	5	0.161810573	0.317426454	52.73362308	35.32455939	0.874171466
2470.986329	0.671954383	5	0.162064976	0.315911458	52.73362328	35.3220157	0.879445125
2471.865774	0.671908867	5	0.162319463	0.314763384	52.73362348	35.31947116	0.882301709
2472.748076	0.671857511	5	0.162574001	0.31347243	52.73362369	35.31692612	0.882389661
2473.630465	0.671799508	5	0.162827454	0.312021562	52.73362389	35.31439192	0.886681443
2474.517147	0.67175048	5	0.163080928	0.310799769	52.73362409	35.31185751	0.889281396
2475.406428	0.671699658	5	0.163334654	0.309538689	52.7336243	35.30932059	0.891493556
2476.297922	0.671647938	5	0.163587738	0.308260656	52.7336245	35.30679008	0.893740978
2477.191663	0.671594064	5	0.163840212	0.306934844	52.7336247	35.30426568	0.896000574
2478.087663	0.671543651	5	0.164092633	0.305699468	52.73362491	35.3017418	0.898224223
2478.985888	0.671489942	5	0.164344467	0.304388723	52.73362511	35.29922379	0.900434478
2479.886322	0.671438182	5	0.164595867	0.303130991	52.73362531	35.29671013	0.902577835
2480.7889	0.671384841	5	0.164846596	0.301839954	52.73362551	35.29420317	0.90472921
2481.693629	0.671332832	5	0.165097232	0.300586699	52.73362571	35.29169715	0.906836698
2482.600466	0.671281508	5	0.165347455	0.299355137	52.73362592	35.28919524	0.908893627
2483.509359	0.671228109	5	0.165597076	0.298078971	52.73362612	35.28669937	0.910942891
2484.420302	0.671176157	5	0.165846366	0.296842675	52.73362632	35.2842068	0.912965807
2485.333268	0.671122956	5	0.166095219	0.295581778	52.73362652	35.28171859	0.914959304
2486.248227	0.671070857	5	0.166343755	0.294352303	52.73362672	35.27923357	0.916923298
2487.165151	0.671017799	5	0.166591834	0.293105545	52.73362692	35.2767531	0.918860111
2488.084011	0.670965862	5	0.166839249	0.291890183	52.73362712	35.27427929	0.920734512
2489.004745	0.670915088	5	0.1670868	0.29070712	52.73362732	35.27180411	0.922647491
2489.927393	0.670862821	5	0.167333315	0.289494004	52.73362752	35.26933929	0.924502871
2490.851896	0.670809506	5	0.167579428	0.288261742	52.73362772	35.26687848	0.926323774
2491.77822	0.67075818	5	0.167824969	0.287080631	52.73362792	35.26442339	0.928088279
2492.706308	0.67070689	5	0.168070027	0.285905181	52.73362811	35.26197315	0.929887967
2493.636196	0.670655136	5	0.168314549	0.284723763	52.73362831	35.25952825	0.931170172
2494.567366	0.670602522	5	0.168558673	0.283527718	52.73362851	35.25708734	0.933313167
2495.500679	0.670550909	5	0.168802113	0.282359414	52.73362871	35.25465327	0.935077217
2496.435756	0.670501842	5	0.169045477	0.28125335	52.7336289	35.25221995	0.936688165
2497.372444	0.67044892	5	0.169287863	0.28006511	52.7336291	35.24979641	0.938315026
2498.31076	0.670395533	5	0.169529723	0.278871245	52.7336293	35.24737814	0.938588574
2499.249348	0.670341941	5	0.169771102	0.277678403	52.73362949	35.24496467	0.941503337
2500.190851	0.670292947	5	0.17001221	0.276592011	52.73362969	35.2425539	0.941766068
2501.132617	0.670239649	5	0.170252539	0.275415169	52.73362988	35.24015094	0.943512327
2502.07613	0.670189972	5	0.170492249	0.274322804	52.73363008	35.23775416	0.946159589
2503.022289	0.670139596	5	0.170731777	0.273219289	52.73363027	35.2353592	0.947614413
2503.969904	0.670088521	5	0.17097078	0.272105258	52.73363047	35.23296949	0.948987175
2504.918891	0.670037977	5	0.171209093	0.271007232	52.73363066	35.23058668	0.950409748
2505.869301	0.669987653	5	0.171447002	0.269918411	52.73363085	35.2282079	0.951810025
2506.821111	0.669935571	5	0.171684035	0.268796082	52.73363105	35.22583789	0.953180266
2507.774291	0.669885421	5	0.171920587	0.267719783	52.73363124	35.22347269	0.953666903
2508.727958	0.669833525	5	0.172156413	0.266610557	52.73363143	35.22111475	0.955846032
2509.683804	0.669783637	5	0.172391604	0.265548558	52.73363162	35.21876315	0.95716636
2510.64097	0.66973326	5	0.172626531	0.264480662	52.73363181	35.2164142	0.958411672
2511.599382	0.66968451	5	0.172861083	0.263451247	52.733632	35.21406899	0.956900341
2512.556282	0.669627791	5	0.173093991	0.262258444	52.73363219	35.21174022	0.959789955
2513.516072	0.669580099	5	0.173326582	0.261259706	52.73363238	35.20941462	0.960845821
2514.476918	0.669530976	5	0.173559002	0.260234875	52.73363257	35.20709074	0.961179984
2515.438098	0.669478665	5	0.1737903	0.259148112	52.73363276	35.20477807	0.964440202
2516.402538	0.669433847	5	0.17402171	0.25822073	52.73363295	35.20246428	0.965010911
2517.367549	0.669382653	5	0.174252215	0.257165122	52.73363314	35.20015953	0.965655214
2518.333204	0.669332006	5	0.174482112	0.256125322	52.73363332	35.19786087	0.96771824
2519.300923	0.669284706	5	0.174711916	0.255157931	52.73363351	35.19556313	0.968814875
2520.269738	0.669233572	5	0.174940584	0.254116155	52.7336337	35.19327677	0.969808639
2521.239546	0.669184395	5	0.175168969	0.253118376	52.73363388	35.19099322	0.970822179
2522.210368	0.669136229	5	0.175396918	0.252145116	52.73363407	35.18871404	0.971817115
2523.182185	0.669085621	5	0.175624021	0.251126076	52.73363425	35.18644331	0.972011474
2524.154197	0.669036481	5	0.175850536	0.250140927	52.73363444	35.18417846	0.973738374
2525.127935	0.668988194	5	0.176076452	0.249176383	52.73363462	35.1819196	0.974102496
2526.102038	0.668938355	5	0.176301638	0.248184781	52.7336348	35.17966805	0.975573807
2527.077612	0.668891253	5	0.176526543	0.247251397	52.73363499	35.1774193	0.976466562
2528.054078	0.668842117	5	0.176750476	0.246281362	52.73363517	35.17518027	0.977327158
2529.031405	0.66879362	5	0.176974022	0.24532771	52.73363535	35.17294511	0.978172867
2530.009578	0.66874581	5	0.17719687	0.2443911	52.73363553	35.17071693	0.978985839
2530.988564	0.668698393	5	0.177419174	0.243465843	52.73363571	35.16849419	0.979791919
2531.968356	0.668648886	5	0.177640691	0.242503369	52.73363589	35.16627931	0.980592026
2532.948948	0.668600311	5	0.177861795	0.241562823	52.73363607	35.16406857	0.98135886
2533.930307	0.668554642	5	0.178082454	0.240681954	52.73363625	35.16186228	0.982106113
2534.912413	0.668505244	5	0.178302085	0.239732581	52.73363643	35.15966626	0.982834848
2535.895248	0.668457865	5	0.178521188	0.238825761	52.73363661	35.15747551	0.983544873
2536.878793	0.668410779	5	0.178739837	0.237927757	52.73363679	35.15528932	0.984106981
2537.8629	0.668361887	5	0.178957587	0.236998865	52.73363696	35.15311211	0.984898845
2538.847799	0.668315637	5	0.179174971	0.236123612	52.73363714	35.15093856	0.985568186
2539.833367	0.668267722	5	0.179391533	0.235220181	52.73363732	35.14877324	0.986202783
2540.819569	0.668220763	5	0.179607512	0.234338163	52.73363749	35.14661373	0.986827228
2541.806397	0.668173885	5	0.17982294	0.233460978	52.73363767	35.14445974	0.987424831
2542.793822	0.668129242	5	0.18003801	0.232628883	52.73363784	35.14230932	0.988010091
2543.781832	0.668081545	5	0.180252154	0.231742728	52.73363801	35.14016817	0.987988833
2544.76982	0.668033377	5	0.180465572	0.230851417	52.73363819	35.13803428	0.989130442
2545.758951	0.667988935	5	0.180678548	0.230032136	52.73363836	35.13590479	0.989678103
2546.748629	0.667941388	5	0.180890699	0.229158737	52.73363853	35.13378357	0.990184735
2547.738814	0.667895772	5	0.181102465	0.228324005	52.7336387	35.1316662	0.990687557
2548.729501	0.667850785	5	0.181313742	0.227503852	52.73363887	35.1295537	0.991175057
2549.720676	0.667803466	5	0.181524018	0.2266441	52.73363904	35.12745123	0.990874337
2550.711551	0.667757367	5	0.181733819	0.225809859	52.73363921	35.12535349	0.992096013
2551.703647	0.667713185	5	0.181942973	0.225013141	52.73363938	35.12326223	0.992557264
2552.696204	0.667666714	5	0.182151486	0.22417806	52.73363955	35.12117738	0.992687398
2553.688891	0.667621419	5	0.182359558	0.223367184	52.73363972	35.11909694	0.993381408
2554.682273	0.667576128	5	0.182566918	0.222559328	52.73363989	35.11702361	0.993776716
2555.676049	0.667531098	5	0.182773611	0.221759011	52.73364005	35.11495695	0.994161187
2556.670211	0.667486659	5	0.182979762	0.220972048	52.73364022	35.11289572	0.994523904
2557.664735	0.667442118	5	0.183185328	0.220186059	52.73364039	35.11084033	0.994878656
2558.659613	0.667396717	5	0.183390095	0.219387723	52.73364055	35.10879293	0.995219789
2559.654833	0.667354193	5	0.183594605	0.218642731	52.73364072	35.10674811	0.995547322
2560.65038	0.667308305	5	0.183798052	0.217841532	52.73364088	35.1047139	0.995861672
2561.646242	0.667263592	5	0.184001084	0.217063625	52.73364104	35.10268386	0.996086147
2562.642328	0.667219715	5	0.184203737	0.21630304	52.73364121	35.1006576	0.99645563
2563.638784	0.667176812	5	0.184405781	0.21556204	52.73364137	35.09863742	0.996731729
2564.635516	0.667131963	5	0.184607058	0.214789858	52.73364153	35.09662492	0.996619932
2565.632135	0.667088096	5	0.184807678	0.214037471	52.73364169	35.09461898	0.997243918
2566.629379	0.667044167	5	0.185007622	0.213286476	52.73364185	35.09261981	0.99714756
2567.626527	0.667000163	5	0.185206957	0.212536955	52.73364201	35.09062672	0.997704702
2568.624232	0.666958333	5	0.185405948	0.211826991	52.73364217	35.08863707	0.997921953
2569.622154	0.666914656	5	0.18560415	0.211088004	52.73364233	35.08665531	0.997988543
2570.620142	0.666871366	5	0.185801821	0.210358246	52.73364249	35.08467886	0.998316595
2571.618459	0.666828666	5	0.185998896	0.209640918	52.73364265	35.08270837	0.99849473
2572.616953	0.666785732	5	0.186195553	0.208922052	52.73364281	35.08074206	0.998652641
2573.615606	0.666742599	5	0.186391376	0.208202356	52.73364296	35.07878409	0.998821189
2574.614427	0.666700993	5	0.186586919	0.207510496	52.73364312	35.07682891	0.998968613
2575.613396	0.666657544	5	0.186781556	0.206790448	52.73364327	35.0748828	0.999107501
2576.612503	0.666615275	5	0.186975797	0.206092363	52.73364343	35.07294065	0.999231887
2577.611735	0.666573124	5	0.187169387	0.205398564	52.73364358	35.071005	0.999348075
2578.611083	0.666531588	5	0.187362335	0.204717186	52.73364374	35.06907577	0.999454187
2579.610538	0.666489693	5	0.18755463	0.204032267	52.73364389	35.06715307	0.999551746
2580.610089	0.666447919	5	0.18774653	0.203351488	52.73364404	35.06523433	0.999539521
2581.609629	0.666406593	5	0.187937765	0.202680337	52.73364419	35.06332222	0.999714627
2582.609343	0.666366174	5	0.188128509	0.202026032	52.73364435	35.06141504	0.999781031
2583.609124	0.666323919	5	0.188318377	0.201344296	52.7336445	35.0595166	0.999839631
2584.608964	0.666281751	5	0.188507671	0.200666069	52.73364465	35.05762391	0.999858271
2585.608822	0.666241079	5	0.188696568	0.200014209	52.7336448	35.05573519	0.99992753
2586.60875	0.666199738	5	0.188884835	0.199353785	52.73364495	35.05385276	0.999958994
2587.608709	0.666158919	5	0.189072537	0.198703849	52.7336451	35.05197598	0.999980858
2588.60869	0.666118162	5	0.189259785	0.198057019	52.73364524	35.05010375	0.999994601
2589.608684	0.666078617	5	0.189446672	0.19743147	52.73364539	35.04823512	0.99999992
2590.608684	0.666037518	5	0.189632714	0.196783351	52.73364554	35.04637494	1
2591.608684	0.665997219	5	0.189818165	0.196149952	52.73364568	35.04452068	1
2592.608684	0.665957092	5	0.190003059	0.195521271	52.73364583	35.04267197	1
2593.608684	0.665917455	5	0.190187442	0.194902361	52.73364598	35.04082838	1
2594.608684	0.665877092	5	0.190371282	0.194273947	52.73364612	35.03899022	1
2595.608684	0.665837786	5	0.190554579	0.193664022	52.73364626	35.03715749	1
2596.608684	0.665797296	5	0.190737218	0.193037682	52.73364641	35.03533133	1
2597.608684	0.665758222	5	0.190919456	0.192435213	52.73364655	35.03350919	1
2598.608684	0.665718626	5	0.191101041	0.191826574	52.73364669	35.03169357	1
2599.608684	0.665679415	5	0.191282186	0.191225773	52.73364684	35.02988236	1
2600.608684	0.665640126	5	0.191462711	0.19062567	52.73364698	35.02807734	1
2601.608684	0.665601563	5	0.191642905	0.190038479	52.73364712	35.02627562	1
2602.608684	0.665562727	5	0.19182258	0.189448986	52.73364726	35.02447911	1
2603.608684	0.665523992	5	0.192001608	0.188862823	52.7336474	35.02268906	1
2604.608684	0.665485866	5	0.192180126	0.188287649	52.73364754	35.0209041	1
2605.608684	0.665446572	5	0.192357967	0.187696663	52.73364768	35.01912593	1
2606.608684	0.665408674	5	0.192535467	0.187128466	52.73364782	35.01735115	1
2607.608684	0.665370072	5	0.192712455	0.186551466	52.73364795	35.0155815	1
2608.608684	0.665331977	5	0.192888875	0.185983783	52.73364809	35.01381752	1
2609.608684	0.66529425	5	0.193064936	0.185423298	52.73364823	35.01205714	1
2610.608684	0.665256606	5	0.193240437	0.184865775	52.73364836	35.01030235	1
2611.608684	0.665219326	5	0.193415478	0.184315224	52.7336485	35.00855217	1
2612.608684	0.665181312	5	0.193589913	0.183755535	52.73364863	35.00680804	1
2613.608684	0.665143868	5	0.193763972	0.183205894	52.73364877	35.00506767	1
2614.608684	0.665106153	5	0.193937374	0.182653955	52.7336489	35.00333387	1
2615.608684	0.665069123	5	0.194110381	0.182113673	52.73364904	35.00160402	1
2616.608684	0.665032249	5	0.194282953	0.18157721	52.73364917	34.99987852	1
2617.608684	0.664995263	5	0.194454958	0.181040765	52.7336493	34.99815869	1
2618.608684	0.664958386	5	0.194626543	0.180507463	52.73364943	34.99644305	1
2619.608684	0.664921323	5	0.194797551	0.179972999	52.73364957	34.99473319	1
2620.608684	0.664885069	5	0.194968187	0.179451811	52.7336497	34.99302705	1
2621.608684	0.66484871	5	0.195138324	0.178930584	52.73364983	34.99132589	1
2622.608684	0.664811745	5	0.195308013	0.178402201	52.73364996	34.98962921	1
2623.608684	0.664775438	5	0.195477195	0.177884765	52.73365009	34.9879376	1
2624.608684	0.664739273	5	0.195645922	0.177370849	52.73365022	34.98625054	1
2625.608684	0.66470321	5	0.19581419	0.17685986	52.73365034	34.98456807	1
2626.608684	0.664668053	5	0.195982168	0.176363145	52.73365047	34.98288851	1
2627.608684	0.664631432	5	0.19614953	0.175847189	52.7336506	34.9812151	1
2628.608684	0.664596473	5	0.196316543	0.175356097	52.73365073	34.97954518	1
2629.608684	0.664560106	5	0.196482917	0.174846648	52.73365085	34.97788164	1
2630.608684	0.664524587	5	0.196648938	0.174350514	52.73365098	34.97622164	1
2631.608684	0.664489365	5	0.196814594	0.173859914	52.73365111	34.97456529	1
2632.608684	0.664454254	5	0.196979751	0.173372252	52.73365123	34.97291392	1
2633.608684	0.664418698	5	0.197144397	0.172879802	52.73365136	34.97126766	1
2634.608684	0.664383593	5	0.197308706	0.172394962	52.73365148	34.96962478	1
2635.608684	0.664348636	5	0.197472562	0.17191352	52.7336516	34.96798643	1
2636.608684	0.664314144	5	0.197636004	0.171439805	52.73365173	34.9663522	1
2637.608684	0.664279052	5	0.19779898	0.170959169	52.73365185	34.96472265	1
2638.608684	0.664244311	5	0.197961567	0.170484684	52.73365197	34.96309698	1
2639.608684	0.664210701	5	0.198123811	0.170026965	52.73365209	34.96147474	1
2640.608684	0.664175693	5	0.198285482	0.169551412	52.73365222	34.95985823	1
2641.608684	0.664140951	5	0.198446705	0.169080782	52.73365234	34.95824619	1
2642.608684	0.664107052	5	0.198607615	0.168622877	52.73365246	34.9566373	1
2643.608684	0.664072885	5	0.198768055	0.168162606	52.73365258	34.95503309	1
2644.608684	0.664039028	5	0.198928165	0.167707708	52.7336527	34.95343219	1
2645.608684	0.664004901	5	0.199087761	0.167250474	52.73365282	34.95183643	1
2646.608684	0.663970659	5	0.199246922	0.16679294	52.73365293	34.95024501	1
2647.608684	0.663937067	5	0.199405754	0.166345295	52.73365305	34.94865688	1
2648.608684	0.663903235	5	0.19956418	0.165895678	52.73365317	34.94707282	1
2649.608684	0.66387004	5	0.199722278	0.165455722	52.73365329	34.94549203	1
2650.608684	0.663836174	5	0.199879826	0.16500805	52.7336534	34.94391674	1
2651.608684	0.663803177	5	0.200037102	0.164573037	52.73365352	34.94234417	1
2652.608684	0.663769912	5	0.20019394	0.164135677	52.73365364	34.94077598	1
2653.608684	0.663736342	5	0.200350303	0.16369544	52.73365375	34.93921254	1
2654.608684	0.663703964	5	0.200506523	0.163272004	52.73365387	34.93765053	1
2655.608684	0.663670605	5	0.200662152	0.162836842	52.73365398	34.93609443	1
2656.608684	0.663637695	5	0.200817495	0.16240868	52.7336541	34.93454119	1
2657.608684	0.663604526	5	0.200972303	0.161978284	52.73365421	34.93299329	1
2658.608684	0.663571805	5	0.201126779	0.161554831	52.73365432	34.93144872	1
2659.608684	0.663539505	5	0.20128092	0.161137913	52.73365444	34.92990749	1
2660.608684	0.663506609	5	0.201434583	0.160714397	52.73365455	34.92837104	1
2661.608684	0.663474523	5	0.201587967	0.160302403	52.73365466	34.92683739	1
2662.608684	0.663441976	5	0.201740949	0.159885537	52.73365477	34.92530775	1
2663.608684	0.663409507	5	0.201893508	0.159470773	52.73365488	34.92378235	1
2664.608684	0.663377299	5	0.202045805	0.159060395	52.73365499	34.92225956	1
2665.608684	0.663345202	5	0.202197743	0.158652495	52.73365511	34.92074036	1
2666.608684	0.663313198	5	0.202349264	0.158246802	52.73365522	34.91922532	1
2667.608684	0.663281626	5	0.202500468	0.157847619	52.73365532	34.91771347	1
2668.608684	0.663249451	5	0.202651158	0.157441834	52.73365543	34.91620674	1
2669.608684	0.663217688	5	0.202801534	0.15704228	52.73365554	34.91470316	1
2670.608684	0.663186353	5	0.202951597	0.156649091	52.73365565	34.91320271	1
2671.608684	0.663154441	5	0.203101211	0.156249677	52.73365576	34.91170675	1
2672.608684	0.66312296	5	0.203250558	0.155856662	52.73365587	34.91021346	1
2673.608684	0.663091546	5	0.203399503	0.15546547	52.73365597	34.90872418	1
2674.608684	0.663060232	5	0.203548096	0.155076485	52.73365608	34.90723842	1
2675.608684	0.663029016	5	0.203696337	0.154689705	52.73365619	34.90575619	1
2676.608684	0.662997827	5	0.203844219	0.154304208	52.73365629	34.90427755	1
2677.608684	0.662966777	5	0.203991763	0.153921386	52.7336564	34.90280227	1
2678.608684	0.662936103	5	0.204138999	0.153544152	52.7336565	34.90133009	1
2679.608684	0.662904875	5	0.204285803	0.153161027	52.73365661	34.89986222	1
2680.608684	0.662874044	5	0.204432306	0.152783727	52.73365671	34.89839736	1
2681.608684	0.662843289	5	0.204578463	0.152408278	52.73365681	34.89693596	1
2682.608684	0.662812604	5	0.204724281	0.1520346	52.73365692	34.89547795	1
2683.608684	0.6627824	5	0.204869815	0.151667682	52.73365702	34.89402278	1
2684.608684	0.662751847	5	0.205014957	0.151297423	52.73365712	34.89257153	1
2685.608684	0.662721422	5	0.205159766	0.150929614	52.73365723	34.89112361	1
2686.608684	0.662690769	5	0.205304199	0.15055994	52.73365733	34.88967945	1
2687.608684	0.662660519	5	0.20544839	0.150196015	52.73365743	34.8882377	1
2688.608684	0.662630293	5	0.2055922	0.149833274	52.73365753	34.88679977	1
2689.608684	0.662600148	5	0.205735727	0.149472371	52.73365763	34.88536466	1
2690.608684	0.662570133	5	0.205878978	0.149113883	52.73365773	34.88393232	1
2691.608684	0.662540118	5	0.206021802	0.148756261	52.73365783	34.88250423	1
2692.608684	0.662510278	5	0.206164361	0.148401568	52.73365793	34.88107881	1
2693.608684	0.662480435	5	0.206306583	0.148047683	52.73365803	34.87965676	1
2694.608684	0.662451007	5	0.206448531	0.147699571	52.73365813	34.87823743	1
2695.608684	0.662421369	5	0.206590076	0.14734978	52.73365823	34.87682215	1
2696.608684	0.662391468	5	0.206731253	0.146997716	52.73365832	34.87541054	1
2697.608684	0.662362065	5	0.206872197	0.146652347	52.73365842	34.87400126	1
2698.608684	0.662332476	5	0.207012767	0.146305615	52.73365852	34.87259572	1
2699.608684	0.662303153	5	0.207153051	0.145962802	52.73365862	34.87119303	1
2700.608684	0.662274004	5	0.207293041	0.145622818	52.73365871	34.86979329	1
2701.608684	0.662244887	5	0.207432712	0.145284014	52.73365881	34.86839674	1
2702.608684	0.662215486	5	0.207572063	0.144942693	52.73365891	34.86700338	1
2703.608684	0.662186383	5	0.207711093	0.144605617	52.733659	34.86561324	1
2704.608684	0.662157369	5	0.207849862	0.14427036	52.7336591	34.86422571	1
2705.608684	0.662128422	5	0.207988285	0.143936646	52.73365919	34.86284164	1
2706.608684	0.662099621	5	0.20812641	0.143605389	52.73365928	34.86146054	1
2707.608684	0.662070794	5	0.20826422	0.143274582	52.73365938	34.86008259	1
2708.608684	0.662042099	5	0.208401759	0.142946063	52.73365947	34.85870736	1
2709.608684	0.662013395	5	0.208539008	0.142618182	52.73365957	34.85733502	1
2710.608684	0.661984971	5	0.208675946	0.142294249	52.73365966	34.85596579	1
2711.608684	0.661956562	5	0.208812581	0.141971231	52.73365975	34.8545996	1
2712.608684	0.661927837	5	0.208948953	0.141645349	52.73365984	34.85323603	1
2713.608684	0.661899467	5	0.209084978	0.141324228	52.73365994	34.85187592	1
2714.608684	0.661871139	5	0.209220706	0.141004313	52.73366003	34.85051879	1
2715.608684	0.661843064	5	0.209356168	0.140687981	52.73366012	34.84916433	1
2716.608684	0.661814727	5	0.209491295	0.140369396	52.73366021	34.84781321	1
2717.608684	0.661786892	5	0.209626237	0.140057175	52.7336603	34.84646393	1
2718.608684	0.661758569	5	0.209760772	0.139740181	52.73366039	34.84511873	1
2719.608684	0.661730664	5	0.209895071	0.139428568	52.73366048	34.84377589	1
2720.608684	0.661702719	5	0.210029108	0.13911721	52.73366057	34.84243566	1
2721.608684	0.661674843	5	0.210162861	0.13880731	52.73366066	34.84109828	1
2722.608684	0.661647356	5	0.210296373	0.138502418	52.73366075	34.8397633	1
2723.608684	0.661619391	5	0.21042949	0.1381929	52.73366083	34.83843228	1
2724.608684	0.661591734	5	0.210562359	0.137887475	52.73366092	34.83710373	1
2725.608684	0.661564143	5	0.210694952	0.137583457	52.73366101	34.83577795	1
2726.608684	0.66153656	5	0.210827255	0.137280196	52.7336611	34.83445507	1
2727.608684	0.661509125	5	0.210959288	0.136979221	52.73366118	34.83313487	1
2728.608684	0.661481786	5	0.211091053	0.136679962	52.73366127	34.83181737	1
2729.608684	0.661454689	5	0.211222567	0.13638399	52.73366136	34.83050237	1
2730.608684	0.661427163	5	0.211353782	0.136083982	52.73366144	34.82919036	1
2731.608684	0.66140028	5	0.211484764	0.135791636	52.73366153	34.82788069	1
2732.608684	0.66137278	5	0.21161546	0.135493219	52.73366162	34.82657387	1
2733.608684	0.661345718	5	0.211745853	0.135200198	52.7336617	34.82527007	1
2734.608684	0.661318682	5	0.211875974	0.134908089	52.73366178	34.823969	1
2735.608684	0.661291772	5	0.212005876	0.134617973	52.73366187	34.82267012	1
2736.608684	0.661264874	5	0.212135461	0.134328601	52.73366195	34.8213744	1
2737.608684	0.661238014	5	0.212264783	0.134040265	52.73366204	34.82008133	1
2738.608684	0.661211262	5	0.212393851	0.133753711	52.73366212	34.81879078	1
2739.608684	0.661184536	5	0.212522649	0.133468035	52.7336622	34.81750293	1
2740.608684	0.661157846	5	0.21265118	0.133183358	52.73366229	34.81621776	1
2741.608684	0.661131271	5	0.212779457	0.13290051	52.73366237	34.81493513	1
2742.608684	0.661104819	5	0.212907481	0.132619567	52.73366245	34.81365502	1
2743.608684	0.661078543	5	0.213035257	0.132341094	52.73366253	34.8123774	1
2744.608684	0.66105183	5	0.213162713	0.132058555	52.73366261	34.81110297	1
2745.608684	0.661025489	5	0.213289958	0.131780567	52.7336627	34.80983065	1
2746.608684	0.660999168	5	0.213416941	0.131503376	52.73366278	34.80856096	1
2747.608684	0.660972944	5	0.213543677	0.131227774	52.73366286	34.80729372	1
2748.608684	0.66094681	5	0.213670202	0.130953698	52.73366294	34.80602861	1
2749.608684	0.660920699	5	0.213796428	0.130680436	52.73366302	34.80476648	1
2750.608684	0.660894599	5	0.213922405	0.130407863	52.7336631	34.80350684	1
2751.608684	0.660868907	5	0.214048173	0.130140096	52.73366318	34.80224929	1
2752.608684	0.660842919	5	0.214173676	0.129869811	52.73366326	34.80099439	1
2753.608684	0.66081669	5	0.214298856	0.129597592	52.73366334	34.79974272	1
2754.608684	0.660790858	5	0.214423827	0.12933004	52.73366341	34.79849314	1
2755.608684	0.660765634	5	0.214548668	0.129069333	52.73366349	34.79724486	1
2756.608684	0.660739392	5	0.214673082	0.128798643	52.73366357	34.79600085	1
2757.608684	0.660713685	5	0.21479732	0.128534042	52.73366365	34.7947586	1
2758.608684	0.660688073	5	0.214921359	0.128270947	52.73366372	34.79351833	1
2759.608684	0.660662508	5	0.215045119	0.128008871	52.7336638	34.79228086	1
2760.608684	0.660637313	5	0.215168669	0.12775112	52.73366388	34.79104549	1
2761.608684	0.660611575	5	0.215291895	0.127488342	52.73366396	34.78981335	1
2762.608684	0.660586146	5	0.215414918	0.127229253	52.73366403	34.78858325	1
2763.608684	0.660560823	5	0.215537712	0.126971766	52.73366411	34.78735543	1
2764.608684	0.660535533	5	0.215660261	0.126715133	52.73366418	34.78613006	1
2765.608684	0.660510323	5	0.215782578	0.12645983	52.73366426	34.78490702	1
2766.608684	0.660485106	5	0.215904656	0.126204977	52.73366433	34.78368636	1
2767.608684	0.660459992	5	0.216026583	0.125951667	52.73366441	34.78246721	1
2768.608684	0.660434918	5	0.216148195	0.125699266	52.73366448	34.78125121	1
2769.608684	0.660409918	5	0.216269578	0.125448116	52.73366456	34.7800375	1
2770.608684	0.660384876	5	0.216390757	0.125197056	52.73366463	34.77882583	1
2771.608684	0.660359982	5	0.216511669	0.124947964	52.7336647	34.77761683	1
2772.608684	0.660335119	5	0.216632386	0.12469969	52.73366478	34.77640979	1
2773.608684	0.660310283	5	0.216752837	0.124452168	52.73366485	34.77520539	1
2774.608684	0.660285523	5	0.216873064	0.124205891	52.73366492	34.77400325	1
2775.608684	0.66026076	5	0.216993082	0.123960086	52.733665	34.77280318	1
2776.608684	0.660236653	5	0.217112945	0.123721257	52.73366507	34.77160467	1
2777.608684	0.660211758	5	0.217232454	0.123475099	52.73366514	34.7704097	1
2778.608684	0.660186982	5	0.217351777	0.123230595	52.73366521	34.76921658	1
2779.608684	0.660162475	5	0.217470873	0.122989226	52.73366528	34.76802574	1
2780.608684	0.660138	5	0.217589739	0.122748651	52.73366535	34.7668372	1
2781.608684	0.660113611	5	0.217708386	0.122509381	52.73366542	34.76565085	1
2782.608684	0.660089237	5	0.217826822	0.12227073	52.73366549	34.7644666	1
2783.608684	0.660064954	5	0.217945036	0.122033438	52.73366557	34.76328458	1
2784.608684	0.660040801	5	0.21806305	0.121797864	52.73366564	34.76210456	1
2785.608684	0.660016424	5	0.218180793	0.121560567	52.7336657	34.76092723	1
2786.608684	0.659992283	5	0.218298352	0.121326023	52.73366577	34.75975176	1
2787.608684	0.6599682	5	0.218415688	0.121092503	52.73366584	34.75857851	1
2788.608684	0.659944121	5	0.21853281	0.120859457	52.73366591	34.75740741	1
2789.608684	0.659920105	5	0.218649712	0.12062748	52.73366598	34.7562385	1
2790.608684	0.659896144	5	0.218766394	0.120396467	52.73366605	34.75507179	1
2791.608684	0.659872258	5	0.218882868	0.120166622	52.73366612	34.75390717	1
2792.608684	0.659848671	5	0.218999173	0.119940085	52.73366619	34.75274423	1
2793.608684	0.659824546	5	0.219115171	0.119708827	52.73366625	34.75158435	1
2794.608684	0.659800774	5	0.219231004	0.119481386	52.73366632	34.75042613	1
2795.608684	0.659777027	5	0.219346678	0.119254615	52.73366639	34.7492695	1
2796.608684	0.65975337	5	0.219462122	0.119029134	52.73366645	34.74811517	1
2797.608684	0.659729727	5	0.219577356	0.118804202	52.73366652	34.74696295	1
2798.608684	0.659706083	5	0.219692344	0.118579694	52.73366659	34.74581318	1
2799.608684	0.659682805	5	0.21980716	0.118359094	52.73366665	34.74466512	1
2800.608684	0.659659113	5	0.219921743	0.118134952	52.73366672	34.7435194	1
2801.608684	0.659635631	5	0.220036097	0.117913233	52.73366679	34.74237597	1
2802.608684	0.659612278	5	0.220150269	0.117693153	52.73366685	34.74123435	1
2803.608684	0.659588893	5	0.220264228	0.117473175	52.73366692	34.74009487	1
2804.608684	0.659565575	5	0.220377983	0.117254239	52.73366698	34.73895743	1
2805.608684	0.659542566	5	0.220491571	0.117038608	52.73366705	34.73782165	1
2806.608684	0.659519113	5	0.220604885	0.116819219	52.73366711	34.73668862	1
2807.608684	0.659495861	5	0.220718019	0.116602117	52.73366717	34.73555738	1
2808.608684	0.659472814	5	0.220831007	0.116387333	52.73366724	34.73442761	1
2809.608684	0.659449685	5	0.220943745	0.116172174	52.7336673	34.73330033	1
2810.608684	0.659426667	5	0.2210563	0.115958443	52.73366736	34.73217489	1
2811.608684	0.65940371	5	0.221168651	0.115745673	52.73366743	34.73105148	1
2812.608684	0.659380684	5	0.221280792	0.115532656	52.73366749	34.72993017	1
2813.608684	0.659357801	5	0.221392738	0.115321353	52.73366755	34.72881082	1
2814.608684	0.659334956	5	0.221504496	0.115110787	52.73366762	34.72769334	1
2815.608684	0.659312379	5	0.22161609	0.114903071	52.73366768	34.7265775	1
2816.608684	0.659289304	5	0.221727403	0.114691142	52.73366774	34.72546447	1
2817.608684	0.659266621	5	0.221838608	0.114483212	52.7336678	34.72435252	1
2818.608684	0.659243933	5	0.221949579	0.114275603	52.73366786	34.72324292	1
2819.608684	0.659221294	5	0.222060356	0.114068826	52.73366792	34.72213524	1
2820.608684	0.659198686	5	0.222170941	0.113862705	52.73366799	34.72102949	1
2821.608684	0.65917637	5	0.222281368	0.113659615	52.73366805	34.71992532	1
2822.608684	0.65915359	5	0.222391569	0.113452663	52.73366811	34.71882341	1
2823.608684	0.659131131	5	0.222501586	0.113248999	52.73366817	34.71772335	1
2824.608684	0.659108697	5	0.222611414	0.113045938	52.73366823	34.71662516	1
2825.608684	0.659086319	5	0.222721051	0.112843731	52.73366829	34.71552889	1
2826.608684	0.65906395	5	0.222830492	0.11264198	52.73366835	34.71443458	1
2827.608684	0.659041602	5	0.222939732	0.112440768	52.73366841	34.71334227	1
2828.608684	0.659019336	5	0.223048805	0.112240661	52.73366846	34.71225164	1
2829.608684	0.658997143	5	0.223157696	0.112041564	52.73366852	34.71116283	1
2830.608684	0.658974934	5	0.223266388	0.111842673	52.73366858	34.710076	1
2831.608684	0.658953064	5	0.223374936	0.111647176	52.73366864	34.70899062	1
2832.608684	0.658930723	5	0.223483224	0.111447796	52.7336687	34.70790784	1
2833.608684	0.65890863	5	0.223591364	0.111250993	52.73366876	34.70682653	1
2834.608684	0.658886623	5	0.223699323	0.111055298	52.73366882	34.70574703	1
2835.608684	0.658864663	5	0.2238071	0.110860369	52.73366887	34.70466936	1
2836.608684	0.65884274	5	0.223914696	0.110666102	52.73366893	34.70359349	1
2837.608684	0.658820929	5	0.224022117	0.110473172	52.73366899	34.70251938	1
2838.608684	0.658798926	5	0.224129326	0.110278886	52.73366904	34.70144738	1
2839.608684	0.65877709	5	0.224236364	0.110086409	52.7336691	34.7003771	1
2840.608684	0.658755319	5	0.224343241	0.109894842	52.73366916	34.69930841	1
2841.608684	0.658733594	5	0.224449935	0.109704004	52.73366921	34.69824157	1
2842.608684	0.658711916	5	0.224556446	0.109513917	52.73366927	34.69717655	1
2843.608684	0.658690314	5	0.224662787	0.109324824	52.73366933	34.69611323	1
2844.608684	0.658668586	5	0.224768931	0.109134951	52.73366938	34.69505188	1
2845.608684	0.658647232	5	0.224874955	0.108948681	52.73366944	34.69399173	1
2846.608684	0.658625501	5	0.224980733	0.108759437	52.73366949	34.69293404	1
2847.608684	0.658603982	5	0.225086355	0.108572366	52.73366955	34.69187791	1
2848.608684	0.658582516	5	0.225191811	0.108386079	52.7336696	34.69082344	1
2849.608684	0.658561056	5	0.225297092	0.10820016	52.73366966	34.68977072	1
2850.608684	0.658539709	5	0.225402202	0.108015534	52.73366971	34.68871971	1
2851.608684	0.658518355	5	0.225507141	0.107831162	52.73366977	34.68767041	1
2852.608684	0.658497147	5	0.225611913	0.107648369	52.73366982	34.68662278	1
2853.608684	0.658475736	5	0.225716481	0.107464137	52.73366987	34.68557719	1
2854.608684	0.658454526	5	0.225820904	0.107281944	52.73366993	34.68453305	1
2855.608684	0.658433287	5	0.225925145	0.107099816	52.73366998	34.68349072	1
2856.608684	0.658412116	5	0.226029217	0.106918576	52.73367003	34.68245009	1
2857.608684	0.658391036	5	0.226133133	0.10673842	52.73367009	34.68141102	1
2858.608684	0.658370136	5	0.226236898	0.106560105	52.73367014	34.68037345	1
2859.608684	0.658348841	5	0.226340431	0.106378724	52.73367019	34.67933821	1
2860.608684	0.65832788	5	0.226443834	0.106200487	52.73367024	34.67830427	1
2861.608684	0.658306887	5	0.226547067	0.106022276	52.7336703	34.67727203	1
2862.608684	0.658285975	5	0.226650134	0.105845054	52.73367035	34.67624144	1
2863.608684	0.658265031	5	0.226753029	0.105667853	52.7336704	34.67521257	1
2864.608684	0.658244156	5	0.226855792	0.105491538	52.73367045	34.67418503	1
2865.608684	0.658223318	5	0.226958362	0.105315829	52.7336705	34.67315941	1
2866.608684	0.658202572	5	0.227060769	0.105141178	52.73367055	34.67213542	1
2867.608684	0.658181797	5	0.227163006	0.104966579	52.7336706	34.67111314	1
2868.608684	0.658161056	5	0.227265088	0.104792557	52.73367066	34.6700924	1
2869.608684	0.658140374	5	0.227367001	0.104619313	52.73367071	34.66907335	1
2870.608684	0.658119708	5	0.227468754	0.104446487	52.73367076	34.66805591	1
2871.608684	0.658099102	5	0.227570341	0.104274451	52.73367081	34.66704012	1
2872.608684	0.658078496	5	0.227671763	0.104102698	52.73367086	34.66602598	1
2873.608684	0.658057978	5	0.227773035	0.103931962	52.73367091	34.66501334	1
2874.608684	0.658037417	5	0.227874136	0.103761143	52.73367096	34.66400241	1
2875.608684	0.658016974	5	0.227975086	0.103591586	52.73367101	34.66299299	1
2876.608684	0.657996557	5	0.228075876	0.103422525	52.73367105	34.66198517	1
2877.608684	0.657976128	5	0.228176532	0.103253636	52.7336711	34.6609787	1
2878.608684	0.657955788	5	0.228277001	0.103085761	52.73367115	34.65997408	1
2879.608684	0.657935377	5	0.228377303	0.10291757	52.7336712	34.65897115	1
2880.608684	0.657915109	5	0.228477454	0.102750827	52.73367125	34.65796971	1
2881.608684	0.657894801	5	0.228577448	0.102584027	52.7336713	34.65696985	1
2882.608684	0.657874623	5	0.228677291	0.102418568	52.73367135	34.6559715	1
2883.608684	0.657854399	5	0.228776973	0.102252996	52.73367139	34.65497476	1
2884.608684	0.657834269	5	0.228876501	0.10208846	52.73367144	34.65397956	1
2885.608684	0.65781407	5	0.22897587	0.101923628	52.73367149	34.65298595	1
2886.608684	0.657794035	5	0.229075104	0.101760393	52.73367154	34.65199368	1
2887.608684	0.657773945	5	0.229174157	0.101596978	52.73367158	34.65100324	1
2888.608684	0.657753914	5	0.229273068	0.101434301	52.73367163	34.6500142	1
2889.608684	0.657733903	5	0.229371859	0.101272043	52.73367168	34.64902636	1
2890.608684	0.657713916	5	0.229470466	0.101110242	52.73367172	34.64804037	1
2891.608684	0.657693993	5	0.229568926	0.10094922	52.73367177	34.64705585	1
2892.608684	0.65767413	5	0.229667235	0.100788934	52.73367182	34.64607283	1
2893.608684	0.65765423	5	0.229765383	0.100628605	52.73367186	34.64509143	1
2894.608684	0.65763435	5	0.229863375	0.10046869	52.73367191	34.64411159	1
2895.608684	0.657614591	5	0.229961227	0.100309998	52.73367196	34.64313314	1
2896.608684	0.657594803	5	0.230058932	0.10015133	52.733672	34.64215617	1
2897.608684	0.65757507	5	0.230156484	0.099993353	52.73367205	34.64118073	1
2898.608684	0.657555378	5	0.230253909	0.099835954	52.73367209	34.64020655	1
2899.608684	0.657535713	5	0.230351161	0.099679017	52.73367214	34.6392341	1
2900.608684	0.65751608	5	0.230448267	0.099522574	52.73367218	34.63826311	1
2901.608684	0.65749646	5	0.230545255	0.099366488	52.73367223	34.63729331	1
2902.608684	0.657476917	5	0.230642073	0.099211252	52.73367227	34.6363252	2
2904.608684	0.658133917	5	0.230840557	0.104565305	52.73367236	34.63434041	2
2906.608684	0.658090751	5	0.231038407	0.104204822	52.73367245	34.63236206	1
2907.608684	0.657377356	5	0.231134476	0.098424185	52.73367249	34.63140153	1
2908.608684	0.657357965	5	0.231230398	0.09827162	52.73367253	34.63044238	2
2910.608684	0.658006834	5	0.231426948	0.103507594	52.73367262	34.62847692	2
2912.608684	0.657964503	5	0.231622926	0.103157664	52.73367271	34.62651729	1
2913.608684	0.657259434	5	0.231718116	0.09750004	52.73367275	34.62556555	1
2914.608684	0.657240232	5	0.231813165	0.09735038	52.73367279	34.62461514	2
2916.608684	0.657882717	5	0.232008057	0.102484959	52.73367288	34.62266626	2
2918.608684	0.657840799	5	0.232202261	0.102141839	52.73367296	34.62072436	1
2919.608684	0.657142661	5	0.232296539	0.096593452	52.733673	34.61978173	1
2920.608684	0.657123668	5	0.232390742	0.096446791	52.73367304	34.61883977	2
2922.608684	0.657757471	5	0.232583671	0.101463175	52.73367313	34.61691053	2
2924.608684	0.657716473	5	0.232776121	0.101130937	52.73367321	34.61498616	1
2925.608684	0.657027072	5	0.23286961	0.095704352	52.73367325	34.61405143	1
2926.608684	0.657008234	5	0.232962963	0.095560227	52.73367329	34.61311797	2
2928.608684	0.657635713	5	0.233154237	0.10047967	52.73367337	34.61120527	2
2930.608684	0.657593782	5	0.233344631	0.10014316	52.73367345	34.60930146	1
2931.608684	0.656912622	5	0.233437306	0.094832083	52.73367349	34.60837487	1
2932.608684	0.656893975	5	0.233529835	0.094690716	52.73367353	34.60744965	2
2934.608684	0.657513321	5	0.233719219	0.099500622	52.73367361	34.60555585	2
2936.608684	0.657473186	5	0.233908085	0.099181665	52.73367369	34.60366732	1
2937.608684	0.656799428	5	0.233999903	0.093977201	52.73367373	34.60274928	2
2939.608684	0.657412772	5	0.234187833	0.098703453	52.7336738	34.60087003	2
2941.608684	0.657372594	5	0.234375221	0.098386702	52.73367388	34.59899627	2
2943.608684	0.65733291	5	0.234562099	0.098074861	52.73367396	34.59712763	2
2945.608684	0.657292651	5	0.234748366	0.097759483	52.73367403	34.59526507	2
2947.608684	0.657253652	5	0.234934187	0.097454982	52.73367411	34.59340699	2
2949.608684	0.657213225	5	0.235119271	0.097140283	52.73367418	34.59155628	2
2951.608684	0.657173745	5	0.235303872	0.096833958	52.73367426	34.58971039	2
2953.608684	0.657134368	5	0.235487922	0.096529394	52.73367433	34.58787	2
2955.608684	0.657095839	5	0.235671651	0.096232326	52.7336744	34.58603284	2
2957.608684	0.657056021	5	0.235854504	0.095926257	52.73367448	34.58420442	2
2959.608684	0.657017023	5	0.236037041	0.095627454	52.73367455	34.58237918	2
2961.608684	0.65697854	5	0.23621899	0.095333506	52.73367462	34.5805598	2
2963.608684	0.656939807	5	0.236400464	0.095038558	52.73367469	34.57874518	2
2965.608684	0.656901566	5	0.236581406	0.094748259	52.73367476	34.57693587	2
2967.608684	0.656862436	5	0.236761612	0.094452114	52.73367483	34.57513393	2
2969.608684	0.65682444	5	0.236941449	0.094165443	52.7336749	34.57333567	2
2971.608684	0.656785881	5	0.237120721	0.093875411	52.73367497	34.57154306	2
2973.608684	0.656747792	5	0.237299472	0.093589797	52.73367503	34.56975567	2
2975.608684	0.656709812	5	0.23747776	0.093305866	52.7336751	34.5679729	2
2977.608684	0.656672345	5	0.237655545	0.093026615	52.73367517	34.56619516	2
2979.608684	0.656634281	5	0.23783271	0.092743766	52.73367523	34.56442362	2
2981.608684	0.656597049	5	0.23800948	0.092467935	52.7336753	34.56265602	2
2983.608684	0.656559226	5	0.238185786	0.092188563	52.73367537	34.56089308	2
2985.608684	0.656522227	5	0.238361616	0.091916097	52.73367543	34.55913488	2
2987.608684	0.656484969	5	0.238536842	0.091642544	52.7336755	34.55738273	2
2989.608684	0.656447857	5	0.238711578	0.091370854	52.73367556	34.55563547	2
2991.608684	0.656410534	5	0.238885832	0.091098444	52.73367562	34.55389304	2
2993.608684	0.656373964	5	0.239059698	0.09083232	52.73367569	34.55215448	2
2995.608684	0.656336864	5	0.239232975	0.090563121	52.73367575	34.55042181	2
2997.608684	0.656300189	5	0.239405821	0.090297799	52.73367581	34.54869345	2
2999.608684	0.656263669	5	0.23957819	0.090034369	52.73367587	34.54696986	2
3001.608684	0.656227251	5	0.23975009	0.089772438	52.73367593	34.54525097	2
3003.608684	0.656190948	5	0.239921458	0.0895121	52.73367599	34.54353739	2
3005.608684	0.656154697	5	0.240092461	0.089252881	52.73367605	34.54182746	2
3007.608684	0.656118629	5	0.240262948	0.088995716	52.73367611	34.54012268	2
3009.608684	0.656083014	5	0.240433026	0.088742509	52.73367617	34.538422	2
3011.608684	0.656047121	5	0.240602634	0.088488071	52.73367623	34.53672602	2
3013.608684	0.656011383	5	0.240771735	0.088235434	52.73367629	34.53503511	2
3015.608684	0.655975415	5	0.240940277	0.087981898	52.73367635	34.53334978	2
3017.608684	0.655939877	5	0.241108416	0.087732121	52.73367641	34.53166849	2
3019.608684	0.655904786	5	0.24127615	0.087486182	52.73367646	34.52999124	2
3021.608684	0.655869458	5	0.241443438	0.087239269	52.73367652	34.52831846	2
3023.608684	0.65583424	5	0.241610226	0.086993817	52.73367658	34.52665067	2
3025.608684	0.65579914	5	0.241776576	0.086749889	52.73367663	34.52498726	2
3027.608684	0.655764157	5	0.241942486	0.08650745	52.73367669	34.52332825	2
3029.608684	0.655728909	5	0.242107894	0.086263847	52.73367674	34.52167426	2
3031.608684	0.655694143	5	0.242272926	0.086024256	52.7336768	34.52002403	2
3033.608684	0.655659778	5	0.242437573	0.085788084	52.73367685	34.51837765	2
3035.608684	0.655624856	5	0.242601736	0.085548748	52.7336769	34.51673611	2
3037.608684	0.65559069	5	0.242765519	0.08531524	52.73367696	34.51509837	2
3039.608684	0.655555985	5	0.242928773	0.085078696	52.73367701	34.51346591	2
3041.608684	0.655521693	5	0.243091706	0.084845612	52.73367706	34.51183667	2
3043.608684	0.655487521	5	0.243254167	0.084613979	52.73367711	34.51021215	2
3045.608684	0.655453451	5	0.243416209	0.084383674	52.73367717	34.50859182	2
3047.608684	0.655419465	5	0.243577822	0.084154551	52.73367722	34.50697577	2
3049.608684	0.655385866	5	0.24373907	0.083928664	52.73367727	34.50536337	2
3051.608684	0.65535181	5	0.243899823	0.083700305	52.73367732	34.50375592	2
3053.608684	0.655318415	5	0.244060249	0.083477	52.73367737	34.50215175	2
3055.608684	0.655284503	5	0.244220245	0.083250822	52.73367742	34.50055186	2
3057.608684	0.655251012	5	0.244379812	0.083028073	52.73367747	34.49895628	2
3059.608684	0.65521763	5	0.244538973	0.082806638	52.73367752	34.49736475	2
3061.608684	0.655184322	5	0.244697727	0.082586277	52.73367757	34.49577729	2
3063.608684	0.655151407	5	0.244856131	0.082369105	52.73367761	34.49419333	2
3065.608684	0.655118279	5	0.24501414	0.082151092	52.73367766	34.49261332	2
3067.608684	0.655084956	5	0.245171667	0.081932378	52.73367771	34.49103813	2
3069.608684	0.655051981	5	0.245328878	0.081716526	52.73367776	34.4894661	2
3071.608684	0.655019456	5	0.245485695	0.081504189	52.7336778	34.487898	2
3073.608684	0.65498639	5	0.245642039	0.081288859	52.73367785	34.48633464	2
3075.608684	0.654953719	5	0.245798086	0.08107667	52.7336779	34.48477425	2
3077.608684	0.654921688	5	0.245953885	0.08086919	52.73367794	34.48321633	2
3079.608684	0.65488864	5	0.246109018	0.08065566	52.73367799	34.48166507	2
3081.608684	0.654856428	5	0.246263886	0.080448081	52.73367803	34.48011647	2
3083.608684	0.654823989	5	0.246418333	0.080239574	52.73367808	34.47857207	2
3085.608684	0.654792045	5	0.246572468	0.080034784	52.73367812	34.4770308	2
3087.608684	0.654759627	5	0.246726136	0.079827486	52.73367816	34.4754942	2
3089.608684	0.654727592	5	0.246879517	0.079623167	52.73367821	34.47396045	2
3091.608684	0.654696152	5	0.24703261	0.079423159	52.73367825	34.4724296	2
3093.608684	0.654663756	5	0.247185118	0.079217574	52.73367829	34.47090459	2
3095.608684	0.654631986	5	0.247337441	0.079016491	52.73367834	34.46938142	2
3097.608684	0.654600265	5	0.247489337	0.078816226	52.73367838	34.46786253	2
3099.608684	0.65456867	5	0.247640833	0.07861726	52.73367842	34.46634764	2
3101.608684	0.654537077	5	0.247791954	0.078418811	52.73367846	34.4648365	2
3103.608684	0.654505821	5	0.247942773	0.078222977	52.7336785	34.46332838	2
3105.608684	0.654474336	5	0.248093157	0.07802619	52.73367855	34.46182461	2
3107.608684	0.65444304	5	0.248243202	0.077831083	52.73367859	34.46032423	2
3109.608684	0.654411799	5	0.248392881	0.077636807	52.73367863	34.4588275	2
3111.608684	0.654380733	5	0.248542222	0.077444094	52.73367867	34.45733416	2
3113.608684	0.654349747	5	0.24869121	0.07725236	52.73367871	34.45584435	2
3115.608684	0.654318771	5	0.248839841	0.077061158	52.73367875	34.4543581	2
3117.608684	0.65428791	5	0.248988123	0.076871136	52.73367879	34.45287535	2
3119.608684	0.654257109	5	0.249136061	0.07668195	52.73367883	34.45139603	2
3121.608684	0.654226382	5	0.249283643	0.076493687	52.73367886	34.44992028	2
3123.608684	0.654195729	5	0.249430871	0.076306335	52.7336789	34.44844806	2
3125.608684	0.654165186	5	0.249577767	0.076120116	52.73367894	34.44697916	2
3127.608684	0.654134747	5	0.249724326	0.075934977	52.73367898	34.44551363	2
3129.608684	0.65410437	5	0.249870544	0.075750664	52.73367902	34.44405152	2
3131.608684	0.654074044	5	0.250016424	0.075567114	52.73367905	34.44259278	2
3133.608684	0.654043836	5	0.250161968	0.075384716	52.73367909	34.4411374	2
3135.608684	0.654013985	5	0.250307219	0.075204904	52.73367913	34.43968495	2
3137.608684	0.653983583	5	0.250452045	0.075022215	52.73367916	34.43823675	2
3139.608684	0.653953522	5	0.250596578	0.074842011	52.7336792	34.43679148	2
3141.608684	0.653923602	5	0.250740835	0.074663082	52.73367923	34.43534897	2
3143.608684	0.653893786	5	0.250884768	0.074485204	52.73367927	34.43390969	2
3145.608684	0.653863974	5	0.251028309	0.074307768	52.73367931	34.43247434	2
3147.608684	0.653834536	5	0.251171583	0.074132979	52.73367934	34.43104166	2
3149.608684	0.653804646	5	0.251314442	0.073955921	52.73367937	34.42961313	2
3151.608684	0.653775088	5	0.251457065	0.073781251	52.73367941	34.42818696	2
3153.608684	0.653745614	5	0.251599342	0.073607488	52.73367944	34.42676424	2
3155.608684	0.653716216	5	0.251741288	0.073434578	52.73367948	34.42534484	2
3157.608684	0.653687383	5	0.251882993	0.073265395	52.73367951	34.42392785	2
3159.608684	0.653657976	5	0.252024267	0.073093225	52.73367954	34.42251516	2
3161.608684	0.653628543	5	0.252165288	0.07292132	52.73367958	34.421105	2
3163.608684	0.653599334	5	0.252305943	0.072751122	52.73367961	34.41969851	2
3165.608684	0.653570504	5	0.252446345	0.072583527	52.73367964	34.41829454	2
3167.608684	0.653541253	5	0.252586398	0.072413869	52.73367968	34.41689407	2
3169.608684	0.653512334	5	0.252726139	0.072246532	52.73367971	34.41549671	2
3171.608684	0.6534835	5	0.252865662	0.072080072	52.73367974	34.41410153	2
3173.608684	0.653454747	5	0.253004787	0.07191446	52.73367977	34.41271033	2
3175.608684	0.653425994	5	0.253143601	0.071749229	52.7336798	34.41132225	2
3177.608684	0.65339738	5	0.253282111	0.071585172	52.7336798	34.4099372	2
3179.608684	0.653368816	5	0.253420323	0.07142178	52.7336798	34.40855508	2
3181.608684	0.653340579	5	0.253558274	0.071260627	52.7336798	34.40717557	2
3183.608684	0.653311913	5	0.253695887	0.071097389	52.7336798	34.40579944	2
3185.608684	0.653283511	5	0.253833194	0.070936025	52.7336798	34.40442637	2
3187.608684	0.653255299	5	0.253970215	0.070776105	52.7336798	34.40305616	2
3189.608684	0.6532271	5	0.254106944	0.070616621	52.7336798	34.40168888	2
3191.608684	0.653198894	5	0.254243369	0.070457455	52.7336798	34.40032462	2
3193.608684	0.653170814	5	0.254379502	0.070299357	52.7336798	34.39896329	2
3195.608684	0.653143284	5	0.254515423	0.070144701	52.7336798	34.39760408	2
3197.608684	0.653114801	5	0.25465097	0.069985046	52.7336798	34.39624862	2
3199.608684	0.653086905	5	0.254786225	0.069829036	52.7336798	34.39489607	2
3201.608684	0.653059097	5	0.254921194	0.069673863	52.7336798	34.39354638	2
3203.608684	0.653031711	5	0.255055938	0.069521386	52.7336798	34.39219894	2
3205.608684	0.653003901	5	0.255190378	0.06936689	52.7336798	34.39085454	2
3207.608684	0.652975997	5	0.25532449	0.06921221	52.7336798	34.38951342	2
3209.608684	0.652948537	5	0.255458335	0.069060332	52.7336798	34.38817497	2
3211.608684	0.65292097	5	0.255591889	0.068908193	52.7336798	34.38683943	2
3213.608684	0.65289349	5	0.255725154	0.068756877	52.7336798	34.38550678	2
3215.608684	0.652866095	5	0.255858137	0.068606352	52.7336798	34.38417696	2
3217.608684	0.652838782	5	0.25599084	0.06845661	52.7336798	34.38284992	2
3219.608684	0.652811612	5	0.256123279	0.06830797	52.7336798	34.38152553	2
3221.608684	0.652784393	5	0.256255437	0.06815939	52.7336798	34.38020396	2
3223.608684	0.65275724	5	0.256387315	0.068011494	52.7336798	34.37888517	2
3225.608684	0.652730182	5	0.25651892	0.067864432	52.7336798	34.37756912	2
3227.608684	0.652703195	5	0.256650255	0.067718074	52.7336798	34.37625577	2
3229.608684	0.65267625	5	0.256781318	0.067572255	52.7336798	34.37494515	2
3231.608684	0.652649385	5	0.256912113	0.067427185	52.7336798	34.3736372	2
3233.608684	0.652622497	5	0.257042627	0.067282303	52.7336798	34.37233206	2
3235.608684	0.652596027	5	0.257172921	0.067139978	52.7336798	34.37102912	2
3237.608684	0.652569085	5	0.257302909	0.066995423	52.7336798	34.36972924	2
3239.608684	0.652542445	5	0.25743263	0.066852793	52.7336798	34.36843202	2
3241.608684	0.652515815	5	0.257562079	0.066710521	52.7336798	34.36713754	2
3243.608684	0.652489338	5	0.257691271	0.066569365	52.7336798	34.36584562	2
3245.608684	0.65246284	5	0.257820195	0.0664284	52.7336798	34.36455639	2
3247.608684	0.652436478	5	0.257948863	0.066288453	52.7336798	34.3632697	2
3249.608684	0.652410102	5	0.258077266	0.066148727	52.7336798	34.36198567	2
3251.608684	0.652384065	5	0.258205451	0.066011089	52.7336798	34.36070383	2
3253.608684	0.652357652	5	0.258333348	0.065871749	52.7336798	34.35942486	2
3255.608684	0.652331674	5	0.25846102	0.065734994	52.7336798	34.35814814	2
3257.608684	0.652305328	5	0.258588398	0.065596589	52.7336798	34.35687435	2
3259.608684	0.652279412	5	0.258715545	0.065460729	52.7336798	34.35560288	2
3261.608684	0.652253224	5	0.258842407	0.065323734	52.7336798	34.35433426	2
3263.608684	0.652227328	5	0.258969024	0.065188541	52.7336798	34.3530681	2
3265.608684	0.652201424	5	0.259095386	0.065053592	52.7336798	34.35180448	2
3267.608684	0.652175583	5	0.259221495	0.064919245	52.7336798	34.35054338	2
3269.608684	0.652149775	5	0.259347349	0.064785349	52.7336798	34.34928485	2
3271.608684	0.652124105	5	0.259472961	0.064652442	52.7336798	34.34802872	2
3273.608684	0.652098361	5	0.259598313	0.064519426	52.7336798	34.34677521	2
3275.608684	0.652072868	5	0.259723436	0.064387975	52.7336798	34.34552398	2
3277.608684	0.652047247	5	0.259848302	0.064256136	52.7336798	34.34427533	2
3279.608684	0.652021802	5	0.259972931	0.064125466	52.7336798	34.34302903	2
3281.608684	0.651996334	5	0.260097313	0.063994948	52.7336798	34.34178521	2
3283.608684	0.651970888	5	0.260221443	0.06386481	52.7336798	34.34054391	2
3285.608684	0.65194559	5	0.260345336	0.063735685	52.7336798	34.33930498	2
3287.608684	0.651920306	5	0.260468989	0.063606896	52.7336798	34.33806846	2
3289.608684	0.651895105	5	0.260592405	0.063478789	52.7336798	34.33683429	2
3291.608684	0.651870123	5	0.260715615	0.063352057	52.7336798	34.33560219	2
3293.608684	0.651844794	5	0.260838553	0.063223806	52.7336798	34.33437281	2
3295.608684	0.651819928	5	0.260961289	0.063098163	52.7336798	34.33314546	2
3297.608684	0.651794641	5	0.261083743	0.062970646	52.7336798	34.33192091	2
3299.608684	0.651769761	5	0.261205977	0.062845434	52.7336798	34.33069858	2
3301.608684	0.651744806	5	0.261327969	0.062720095	52.7336798	34.32947866	2
3303.608684	0.651719973	5	0.261449732	0.062595618	52.7336798	34.32826103	2
3305.608684	0.651695153	5	0.26157126	0.06247145	52.7336798	34.32704575	2
3307.608684	0.65167038	5	0.261692555	0.062347767	52.7336798	34.3258328	2
3309.608684	0.651645676	5	0.261813618	0.062224665	52.7336798	34.32462217	2
3311.608684	0.651621036	5	0.261934455	0.06210213	52.7336798	34.3234138	2
3313.608684	0.651596456	5	0.262055066	0.061980132	52.7336798	34.32220769	2
3315.608684	0.651571858	5	0.262175443	0.061858287	52.7336798	34.32100393	2
3317.608684	0.65154737	5	0.262295594	0.06173722	52.7336798	34.31980241	2
3319.608684	0.651522889	5	0.262415515	0.061616428	52.7336798	34.31860321	2
3321.608684	0.651498495	5	0.262535211	0.0614963	52.7336798	34.31740624	2
3323.608684	0.651474138	5	0.262654682	0.061376586	52.7336798	34.31621153	2
3325.608684	0.651449877	5	0.262773937	0.061257577	52.7336798	34.31501899	2
3327.608684	0.651425559	5	0.262892958	0.06113852	52.7336798	34.31382877	2
3329.608684	0.651401618	5	0.263011802	0.061021535	52.7336798	34.31264034	2
3331.608684	0.651377225	5	0.263130385	0.060902571	52.7336798	34.3114545	2
3333.608684	0.651353129	5	0.263248751	0.060785286	52.7336798	34.31027085	2
3335.608684	0.651329245	5	0.263366927	0.060669249	52.7336798	34.30908909	2
3337.608684	0.651304996	5	0.263484844	0.060551673	52.7336798	34.30790991	2
3339.608684	0.651281039	5	0.263602545	0.060435732	52.7336798	34.30673291	2
3341.608684	0.65125718	5	0.263720038	0.060320486	52.7336798	34.30555798	2
3343.608684	0.651233302	5	0.263837313	0.060205368	52.7336798	34.30438523	2
3345.608684	0.651209664	5	0.263954403	0.060091625	52.7336798	34.30321433	2
3347.608684	0.651185899	5	0.264071281	0.059977493	52.7336798	34.30204555	2
3349.608684	0.651161974	5	0.264187913	0.059862801	52.7336798	34.30087923	2
3351.608684	0.651138258	5	0.264304325	0.059749332	52.7336798	34.29971511	2
3353.608684	0.651114633	5	0.264420526	0.059636514	52.7336798	34.2985531	2
3355.608684	0.651091065	5	0.264536518	0.059524179	52.7336798	34.29739318	2
3357.608684	0.651067511	5	0.264652297	0.059412123	52.7336798	34.29623539	2
3359.608684	0.651044267	5	0.264767908	0.059301746	52.7336798	34.29507928	2
3361.608684	0.6510206	5	0.264883274	0.059189573	52.7336798	34.29392562	2
3363.608684	0.650997176	5	0.264998428	0.059078761	52.7336798	34.29277408	2
3365.608684	0.650973818	5	0.265113374	0.058968465	52.7336798	34.29162463	2
3367.608684	0.650950552	5	0.26522812	0.058858812	52.7336798	34.29047717	2
3369.608684	0.650927261	5	0.265342655	0.05874924	52.7336798	34.28933181	2
3371.608684	0.650904029	5	0.265456984	0.058640154	52.7336798	34.28818853	2
3373.608684	0.650880862	5	0.265571108	0.058531572	52.7336798	34.28704728	2
3375.608684	0.650857728	5	0.265685029	0.058423347	52.7336798	34.28590808	2
3377.608684	0.650834604	5	0.265798739	0.058315367	52.7336798	34.28477097	2
3379.608684	0.650811601	5	0.265912254	0.058208155	52.7336798	34.28363583	2
3381.608684	0.650788802	5	0.2660256	0.058102086	52.7336798	34.28250236	2
3383.608684	0.650765649	5	0.266138713	0.057994566	52.7336798	34.28137124	2
3385.608684	0.650742715	5	0.266251621	0.057888256	52.7336798	34.28024216	2
3387.608684	0.650719848	5	0.266364329	0.057782456	52.7336798	34.27911508	2
3389.608684	0.650697014	5	0.266476836	0.057676999	52.7336798	34.27799001	2
3391.608684	0.650674242	5	0.266589145	0.057572022	52.7336798	34.27686692	2
3393.608684	0.650651529	5	0.266701261	0.057467503	52.7336798	34.27574576	2
3395.608684	0.650628847	5	0.266813182	0.057363323	52.7336798	34.27462656	2
3397.608684	0.650606179	5	0.266924903	0.057259391	52.7336798	34.27350934	2
3399.608684	0.650583575	5	0.267036429	0.05715594	52.7336798	34.27239408	2
3401.608684	0.650561014	5	0.267147762	0.057052876	52.7336798	34.27128076	2
3403.608684	0.650538547	5	0.267258909	0.056950421	52.7336798	34.27016928	2
3405.608684	0.650516012	5	0.267369854	0.056847843	52.7336798	34.26905983	2
3407.608684	0.650493542	5	0.267480601	0.056745746	52.7336798	34.26795237	2
3409.608684	0.650471224	5	0.267591169	0.056644521	52.7336798	34.26684669	2
3411.608684	0.650448854	5	0.267701542	0.056543239	52.7336798	34.26574295	2
3413.608684	0.650426521	5	0.267811722	0.056442309	52.7336798	34.26464115	2
3415.608684	0.650404239	5	0.26792171	0.056341787	52.7336798	34.26354128	2
3417.608684	0.650382035	5	0.268031513	0.056241795	52.7336798	34.26244325	2
3419.608684	0.650359827	5	0.268141124	0.056141961	52.7336798	34.26134714	2
3421.608684	0.650337713	5	0.268250552	0.056042724	52.7336798	34.26025286	2
3423.608684	0.650315603	5	0.268359793	0.055943684	52.7336798	34.25916045	2
3425.608684	0.650293625	5	0.268468862	0.055845411	52.7336798	34.25806976	2
3427.608684	0.650271496	5	0.268577728	0.055746631	52.7336798	34.2569811	2
3429.608684	0.650249526	5	0.268686411	0.055648736	52.7336798	34.25589427	2
3431.608684	0.650227745	5	0.268794938	0.055551855	52.7336798	34.254809	2
3433.608684	0.650205623	5	0.268903244	0.055453628	52.7336798	34.25372594	2
3435.608684	0.650184023	5	0.269011413	0.055357892	52.7336798	34.25264425	2
3437.608684	0.650161906	5	0.269119349	0.055260026	52.7336798	34.25156489	2
3439.608684	0.650140188	5	0.269227115	0.055164099	52.7336798	34.25048723	2
3441.608684	0.650118442	5	0.269334699	0.055068212	52.7336798	34.2494114	2
3443.608684	0.650096667	5	0.26944209	0.054972369	52.7336798	34.24833748	2
3445.608684	0.650075031	5	0.269549306	0.054877301	52.7336798	34.24726532	2
3447.608684	0.650053412	5	0.269656344	0.054782469	52.7336798	34.24619495	2
3449.608684	0.650031845	5	0.269763206	0.054688035	52.7336798	34.24512632	2
3451.608684	0.65001031	5	0.269869893	0.054593898	52.7336798	34.24405945	2
3453.608684	0.649988761	5	0.269976395	0.054499863	52.7336798	34.24299443	2
3455.608684	0.6499673	5	0.270082723	0.054406373	52.7336798	34.24193116	2
3457.608684	0.649945876	5	0.270188875	0.054313206	52.7336798	34.24086963	2
3459.608684	0.649924454	5	0.270294847	0.054220205	52.7336798	34.23980991	2
3461.608684	0.64990314	5	0.270400652	0.054127834	52.7336798	34.23875187	2
3463.608684	0.64988181	5	0.270506279	0.054035546	52.7336798	34.23769559	2
3465.608684	0.649860517	5	0.270611731	0.053943577	52.7336798	34.23664107	2
3467.608684	0.649839293	5	0.270717013	0.053852063	52.7336798	34.23558825	2
3469.608684	0.649818041	5	0.270822115	0.053760587	52.7336798	34.23453724	2
3471.608684	0.649796925	5	0.270927053	0.053669845	52.7336798	34.23348786	2
3473.608684	0.649775747	5	0.271031811	0.053578992	52.7336798	34.23244028	2
3475.608684	0.649754654	5	0.271136399	0.053488655	52.7336798	34.2313944	2
3477.608684	0.649733594	5	0.271240816	0.053398617	52.7336798	34.23035023	2
3479.608684	0.649712631	5	0.271345072	0.053309138	52.7336798	34.22930767	2
3481.608684	0.649691773	5	0.271449182	0.053220262	52.7336798	34.22826657	2
3483.608684	0.649670824	5	0.271553123	0.05313114	52.7336798	34.22722716	2
3485.608684	0.649649731	5	0.271656866	0.05304156	52.7336798	34.22618973	2
3487.608684	0.649628821	5	0.271760434	0.052952908	52.7336798	34.22515405	2
3489.608684	0.649608009	5	0.27186384	0.052864817	52.7336798	34.22411999	2
3491.608684	0.64958722	5	0.271967082	0.052776968	52.7336798	34.22308757	2
3493.608684	0.649566444	5	0.272070156	0.052689322	52.7336798	34.22205683	2
3495.608684	0.649545878	5	0.272173093	0.052602704	52.7336798	34.22102746	2
3497.608684	0.649524999	5	0.272275834	0.052514912	52.7336798	34.22000005	2
3499.608684	0.649504519	5	0.272378442	0.052428944	52.7336798	34.21897397	2
3501.608684	0.649483731	5	0.272480859	0.052341824	52.7336798	34.21794981	2
3503.608684	0.64946328	5	0.272583136	0.052256258	52.7336798	34.21692703	2
3505.608684	0.649442552	5	0.272685221	0.052169677	52.7336798	34.21590619	2
3507.608684	0.649422045	5	0.272787145	0.052084159	52.7336798	34.21488694	2
3509.608684	0.649401572	5	0.272888909	0.051998924	52.7336798	34.2138693	2
3511.608684	0.649381097	5	0.272990508	0.051913821	52.7336798	34.21285331	2
3513.608684	0.649360673	5	0.273091944	0.051829066	52.7336798	34.21183895	2
3515.608684	0.649340322	5	0.273193225	0.051744755	52.7336798	34.21082615	2
3517.608684	0.649319959	5	0.273294343	0.051660525	52.7336798	34.20981497	2
3519.608684	0.649299652	5	0.273395302	0.051576668	52.7336798	34.20880538	2
3521.608684	0.64927939	5	0.273496105	0.051493134	52.7336798	34.20779735	2
3523.608684	0.649259156	5	0.273596751	0.051409848	52.7336798	34.20679089	2
3525.608684	0.649238898	5	0.273697231	0.051326598	52.7336798	34.20578609	2
3527.608684	0.649218753	5	0.273797559	0.051243946	52.7336798	34.20478281	2
3529.608684	0.649198603	5	0.273897728	0.051161408	52.7336798	34.20378111	2
3531.608684	0.64917849	5	0.273997741	0.051079154	52.7336798	34.20278099	2
3533.608684	0.649158439	5	0.274097601	0.050997283	52.7336798	34.20178239	2
3535.608684	0.649138376	5	0.274197303	0.050915496	52.7336798	34.20078537	2
3537.608684	0.649118391	5	0.274296853	0.050834156	52.7336798	34.19978987	2
3539.608684	0.649098388	5	0.274396244	0.050752875	52.7336798	34.19879596	2
3541.608684	0.649078439	5	0.27449548	0.050671945	52.7336798	34.1978036	2
3543.608684	0.649058541	5	0.274594564	0.050591346	52.7336798	34.19681276	2
3545.608684	0.649038682	5	0.274693498	0.050511035	52.7336798	34.19582342	2
3547.608684	0.649018831	5	0.274792278	0.05043088	52.7336798	34.19483562	2
3549.608684	0.64899899	5	0.274890901	0.050350899	52.7336798	34.19384939	2
3551.608684	0.648979246	5	0.274989378	0.050271429	52.7336798	34.19286462	2
3553.608684	0.648959462	5	0.275087697	0.050191928	52.7336798	34.19188143	2
3555.608684	0.648939758	5	0.275185867	0.050112872	52.7336798	34.19089973	2
3557.608684	0.648920106	5	0.275283892	0.050034147	52.7336798	34.18991948	2
3559.608684	0.648900446	5	0.275381765	0.049955516	52.7336798	34.18894075	2
3561.608684	0.64888082	5	0.275479487	0.049877143	52.7336798	34.18796353	2
3563.608684	0.648861258	5	0.275577065	0.049799149	52.7336798	34.18698776	2
3565.608684	0.648841709	5	0.275674495	0.049721329	52.7336798	34.18601346	2
3567.608684	0.648822515	5	0.275771835	0.049645039	52.7336798	34.18504005	2
3569.608684	0.648802643	5	0.275868962	0.049566177	52.7336798	34.18406878	2
3571.608684	0.648783225	5	0.27596595	0.049489237	52.7336798	34.18309891	2
3573.608684	0.648763816	5	0.276062794	0.049412454	52.7336798	34.18213047	2
3575.608684	0.648744418	5	0.276159491	0.049335834	52.7336798	34.18116349	2
3577.608684	0.648725033	5	0.27625604	0.049259384	52.7336798	34.18019801	2
3579.608684	0.648705687	5	0.276352441	0.049183205	52.7336798	34.179234	2
3581.608684	0.64868638	5	0.276448697	0.049107296	52.7336798	34.17827144	2
3583.608684	0.648667132	5	0.276544812	0.049031739	52.7336798	34.17731028	2
3585.608684	0.648647871	5	0.276640781	0.048956244	52.7336798	34.1763506	2
3587.608684	0.648628748	5	0.276736621	0.048881404	52.7336798	34.1753922	2
3589.608684	0.648609488	5	0.276832305	0.048806146	52.7336798	34.17443536	2
3591.608684	0.648590368	5	0.276927851	0.048731549	52.7336798	34.1734799	2
3593.608684	0.648571207	5	0.277023248	0.04865691	52.7336798	34.17252593	2
3595.608684	0.648552132	5	0.277118506	0.048582715	52.7336798	34.17157335	2
3597.608684	0.648533236	5	0.277213651	0.048509329	52.7336798	34.1706219	2
3599.608684	0.648514022	5	0.277308624	0.04843482	52.7336798	34.16967217	2
3601.608684	0.648495061	5	0.277403463	0.048361407	52.7336798	34.16872379	2
3603.608684	0.648476079	5	0.277498159	0.048288022	52.7336798	34.16777682	2
3605.608684	0.648457124	5	0.277592713	0.048214855	52.7336798	34.16683128	2
3607.608684	0.648438204	5	0.277687126	0.048141931	52.7336798	34.16588715	2
3609.608684	0.648419336	5	0.277781402	0.048069317	52.7336798	34.16494439	2
3611.608684	0.648400475	5	0.277875538	0.047996843	52.7336798	34.16400303	2
3613.608684	0.648381695	5	0.277969543	0.047924787	52.7336798	34.16306298	2
3615.608684	0.648362894	5	0.278063409	0.047852757	52.7336798	34.16212432	2
3617.608684	0.648344129	5	0.278157138	0.047780975	52.7336798	34.16118703	2
3619.608684	0.64832539	5	0.278250729	0.047709398	52.7336798	34.16025113	2
3621.608684	0.64830686	5	0.278344215	0.047638729	52.7336798	34.15931627	2
3623.608684	0.648287998	5	0.278437532	0.047566895	52.7336798	34.15838309	2
3625.608684	0.648269339	5	0.278530712	0.047495946	52.7336798	34.1574513	2
3627.608684	0.648250749	5	0.278623761	0.047425361	52.7336798	34.1565208	2
3629.608684	0.648232155	5	0.278716675	0.047354869	52.7336798	34.15559166	2
3631.608684	0.648213577	5	0.278809452	0.04728454	52.7336798	34.1546639	2
3633.608684	0.648195056	5	0.278902096	0.04721453	52.7336798	34.15373745	2
3635.608684	0.648176586	5	0.278994613	0.047144819	52.7336798	34.15281228	2
3637.608684	0.648158109	5	0.279086997	0.047075182	52.7336798	34.15188845	2
3639.608684	0.648139633	5	0.279179243	0.047005653	52.7336798	34.15096599	2
3641.608684	0.648121282	5	0.279271369	0.046936693	52.7336798	34.15004473	2
3643.608684	0.648103008	5	0.279363384	0.046868128	52.7336798	34.14912458	2
3645.608684	0.648084477	5	0.279455238	0.046798698	52.7336798	34.14820603	2
3647.608684	0.648066113	5	0.279546957	0.046729995	52.7336798	34.14728885	2
3649.608684	0.648047861	5	0.279638554	0.046661811	52.7336798	34.14637288	2
3651.608684	0.648029522	5	0.27973001	0.046593403	52.7336798	34.14545832	2
3653.608684	0.648011316	5	0.279821345	0.046525591	52.7336798	34.14454497	2
3655.608684	0.647993066	5	0.279912545	0.046457714	52.7336798	34.14363297	2
3657.608684	0.647974902	5	0.280003622	0.046390253	52.7336798	34.1427222	2
3659.608684	0.647956683	5	0.280094562	0.046322688	52.7336798	34.1418128	2
3661.608684	0.647938574	5	0.280185378	0.046255626	52.7336798	34.14090464	2
3663.608684	0.647920467	5	0.280276069	0.04618867	52.7336798	34.13999773	2
3665.608684	0.647902391	5	0.280366633	0.046121926	52.7336798	34.13909209	2
3667.608684	0.6478843	5	0.280457065	0.046055224	52.7336798	34.13818777	2
3669.608684	0.647866307	5	0.280547378	0.045988977	52.7336798	34.13728464	2
3671.608684	0.647848307	5	0.280637565	0.0459228	52.7336798	34.13638277	2
3673.608684	0.647830288	5	0.28072762	0.045856652	52.7336798	34.13548222	2
3675.608684	0.647812328	5	0.280817547	0.04579081	52.7336798	34.13458295	2
3677.608684	0.647794413	5	0.280907351	0.045725232	52.7336798	34.13368491	2
3679.608684	0.647776544	5	0.280997036	0.045659914	52.7336798	34.13278806	2
3681.608684	0.647758646	5	0.281086592	0.045594581	52.7336798	34.1318925	2
3683.608684	0.647740776	5	0.28117602	0.045529445	52.7336798	34.13099823	2
3685.608684	0.647722981	5	0.281265328	0.045464675	52.7336798	34.13010515	2
3687.608684	0.647705188	5	0.281354513	0.045400006	52.7336798	34.1292133	2
3689.608684	0.647687455	5	0.281443581	0.045335647	52.7336798	34.12832261	2
3691.608684	0.647669648	5	0.281532515	0.045271107	52.7336798	34.12743327	2
3693.608684	0.647651986	5	0.281621336	0.045207187	52.7336798	34.12654506	2
3695.608684	0.647634431	5	0.281710061	0.045143742	52.7336798	34.12565782	2
3697.608684	0.64761658	5	0.28179863	0.045079318	52.7336798	34.12477213	2
3699.608684	0.647598956	5	0.281887081	0.045015805	52.7336798	34.12388762	2
3701.608684	0.647581385	5	0.281975418	0.044952572	52.7336798	34.12300424	2
3703.608684	0.647563749	5	0.282063626	0.044889194	52.7336798	34.12212216	2
3705.608684	0.647546203	5	0.282151717	0.044826228	52.7336798	34.12124125	2
3707.608684	0.647528689	5	0.282239692	0.044763467	52.7336798	34.1203615	2
3709.608684	0.647511216	5	0.282327555	0.044700935	52.7336798	34.11948288	2
3711.608684	0.647493682	5	0.28241529	0.044638279	52.7336798	34.11860553	2
3713.608684	0.647476193	5	0.282502902	0.044575868	52.7336798	34.11772941	2
3715.608684	0.647458736	5	0.28259039	0.044513656	52.7336798	34.11685453	2
3717.608684	0.647441377	5	0.28267777	0.044451883	52.7336798	34.11598073	2
3719.608684	0.647423999	5	0.282765033	0.044390128	52.7336798	34.11510809	2
3721.608684	0.647406606	5	0.282852174	0.044328405	52.7336798	34.11423669	2
3723.608684	0.647389239	5	0.282939191	0.044266858	52.7336798	34.11336652	2
3725.608684	0.647371919	5	0.28302609	0.044205567	52.7336798	34.11249753	2
3727.608684	0.647354681	5	0.283112881	0.044144647	52.7336798	34.11162962	2
3729.608684	0.647337444	5	0.28319956	0.044083813	52.7336798	34.11076283	2
3731.608684	0.647320155	5	0.283286114	0.044022882	52.7336798	34.10989729	2
3733.608684	0.647302936	5	0.283372552	0.043962283	52.7336798	34.10903292	2
3735.608684	0.647285752	5	0.283458874	0.04390189	52.7336798	34.10816969	2
3737.608684	0.647268578	5	0.283545081	0.043841612	52.7336798	34.10730763	2
3739.608684	0.647251438	5	0.283631172	0.043781536	52.7336798	34.10644671	2
3741.608684	0.647234307	5	0.283717146	0.043721577	52.7336798	34.10558697	2
3743.608684	0.647217252	5	0.283803012	0.043661963	52.7336798	34.10472831	2
3745.608684	0.647200176	5	0.283888764	0.043602358	52.7336798	34.10387079	2
3747.608684	0.647183131	5	0.283974402	0.043542942	52.7336798	34.10301442	2
3749.608684	0.647166093	5	0.284059923	0.043483633	52.7336798	34.1021592	2
3751.608684	0.647149084	5	0.284145329	0.043424505	52.7336798	34.10130514	2
3753.608684	0.647132127	5	0.284230626	0.043365637	52.7336798	34.10045218	2
3755.608684	0.647115139	5	0.284315803	0.043306741	52.7336798	34.09960041	2
3757.608684	0.64709822	5	0.284400868	0.043248163	52.7336798	34.09874975	2
3759.608684	0.647081296	5	0.284485818	0.043189648	52.7336798	34.09790026	2
3761.608684	0.647064447	5	0.284570661	0.043131472	52.7336798	34.09705182	2
3763.608684	0.647047619	5	0.284655398	0.043073444	52.7336798	34.09620445	2
3765.608684	0.647030789	5	0.284740024	0.04301549	52.7336798	34.09535819	2
3767.608684	0.647013971	5	0.284824539	0.042957655	52.7336798	34.09451305	2
3769.608684	0.646997173	5	0.28490894	0.042899966	52.7336798	34.09366903	2
3771.608684	0.646980455	5	0.28499324	0.042842629	52.7336798	34.09282604	2
3773.608684	0.646963668	5	0.285077421	0.04278513	52.7336798	34.09198423	2
3775.608684	0.646947052	5	0.285161511	0.042728295	52.7336798	34.09114333	2
3777.608684	0.646930296	5	0.285245481	0.042671056	52.7336798	34.09030363	2
3779.608684	0.646913606	5	0.285329338	0.042614121	52.7336798	34.08946505	2
3781.608684	0.646897005	5	0.285413096	0.042557562	52.7336798	34.08862748	2
3783.608684	0.646880329	5	0.285496736	0.042500823	52.7336798	34.08779108	2
3785.608684	0.646863748	5	0.285580272	0.042444484	52.7336798	34.08695572	2
3787.608684	0.646847109	5	0.285663689	0.042388023	52.7336798	34.08612155	2
3789.608684	0.646830584	5	0.285747004	0.042332023	52.7336798	34.08528839	2
3791.608684	0.646814046	5	0.285830212	0.042276054	52.7336798	34.08445632	2
3793.608684	0.646797559	5	0.285913317	0.042220333	52.7336798	34.08362527	2
3795.608684	0.646781026	5	0.285996308	0.042164527	52.7336798	34.08279536	2
3797.608684	0.646764531	5	0.286079187	0.04210892	52.7336798	34.08196657	2
3799.608684	0.646748123	5	0.286161966	0.042053685	52.7336798	34.08113878	2
3801.608684	0.646731736	5	0.286244646	0.041998588	52.7336798	34.08031198	2
3803.608684	0.646715294	5	0.286327213	0.041943382	52.7336798	34.07948631	2
3805.608684	0.646698942	5	0.28640968	0.041888551	52.7336798	34.07866164	2
3807.608684	0.646682569	5	0.286492038	0.041833718	52.7336798	34.07783806	2
3809.608684	0.646666202	5	0.286574286	0.041778978	52.7336798	34.07701558	2
3811.608684	0.646649962	5	0.286656442	0.041724734	52.7336798	34.07619402	2
3813.608684	0.646633684	5	0.286738497	0.041670434	52.7336798	34.07537347	2
3815.608684	0.646617523	5	0.286820468	0.041616595	52.7336798	34.07455376	2
3817.608684	0.646601076	5	0.2869023	0.041561874	52.7336798	34.07373544	2
3819.608684	0.646584905	5	0.286984038	0.041508139	52.7336798	34.07291807	2
3821.608684	0.646568702	5	0.287065673	0.04145437	52.7336798	34.07210172	2
3823.608684	0.646552503	5	0.287147202	0.041400684	52.7336798	34.07128642	2
3825.608684	0.646536344	5	0.287228629	0.041347199	52.7336798	34.07047216	2
3827.608684	0.646520179	5	0.287309948	0.041293764	52.7336798	34.06965896	2
3829.608684	0.646504088	5	0.287391171	0.04124064	52.7336798	34.06884673	2
3831.608684	0.646488	5	0.287472293	0.041187597	52.7336798	34.06803551	2
3833.608684	0.646471938	5	0.287553317	0.041134706	52.7336798	34.06722528	2
3835.608684	0.646455873	5	0.287634237	0.041081874	52.7336798	34.06641607	2
3837.608684	0.646439858	5	0.28771506	0.041029273	52.7336798	34.06560785	2
3839.608684	0.646423849	5	0.287795782	0.040976761	52.7336798	34.06480062	2
3841.608684	0.646407828	5	0.287876399	0.040924274	52.7336798	34.06399445	2
3843.608684	0.646391833	5	0.287956911	0.040871941	52.7336798	34.06318934	2
3845.608684	0.646375858	5	0.288037318	0.040819739	52.7336798	34.06238527	2
3847.608684	0.646359978	5	0.288117633	0.040767916	52.7336798	34.06158211	2
3849.608684	0.646344046	5	0.288197845	0.040715989	52.7336798	34.06077999	2
3851.608684	0.646328148	5	0.288277955	0.040664237	52.7336798	34.05997889	2
3853.608684	0.646312273	5	0.288357965	0.040612625	52.7336798	34.0591788	2
3855.608684	0.646296515	5	0.288437891	0.04056146	52.7336798	34.05837953	2
3857.608684	0.646280618	5	0.288517706	0.040509907	52.7336798	34.05758139	2
3859.608684	0.64626485	5	0.288597429	0.04045884	52.7336798	34.05678416	2
3861.608684	0.646249079	5	0.288677056	0.040407825	52.7336798	34.05598788	2
3863.608684	0.646233321	5	0.288756587	0.040356918	52.7336798	34.05519257	2
3865.608684	0.646217551	5	0.288836016	0.040306036	52.7336798	34.05439829	2
3867.608684	0.646201807	5	0.288915343	0.040255302	52.7336798	34.05360502	2
3869.608684	0.646186118	5	0.288994575	0.040204807	52.7336798	34.0528127	2
3871.608684	0.646170396	5	0.289073703	0.040154271	52.7336798	34.05202142	2
3873.608684	0.646154932	5	0.289152771	0.040104626	52.7336798	34.05123074	2
3875.608684	0.646139176	5	0.289231723	0.040054107	52.7336798	34.05044122	2
3877.608684	0.646123498	5	0.289310568	0.040003901	52.7336798	34.04965277	2
3879.608684	0.646107927	5	0.289389322	0.039954099	52.7336798	34.04886522	2
3881.608684	0.646092329	5	0.289467979	0.039904274	52.7336798	34.04807866	2
3883.608684	0.646076697	5	0.289546526	0.039854402	52.7336798	34.04729319	2
3885.608684	0.646061205	5	0.289624988	0.039805039	52.7336798	34.04650857	2
3887.608684	0.646045682	5	0.289703354	0.03975564	52.7336798	34.04572491	2
3889.608684	0.6460303	5	0.289781648	0.039706749	52.7336798	34.04494197	2
3891.608684	0.646014739	5	0.289859834	0.039657347	52.7336798	34.04416011	2
3893.608684	0.645999253	5	0.289937921	0.039608249	52.7336798	34.04337924	2
3895.608684	0.645983804	5	0.290015913	0.039559325	52.7336798	34.04259932	2
3897.608684	0.645968342	5	0.290093804	0.039510421	52.7336798	34.04182041	2
3899.608684	0.645952986	5	0.29017161	0.039461916	52.7336798	34.04104235	2
3901.608684	0.645937559	5.013401756	0.290249316	0.039413241	52.72327837	34.0402653	2
3903.608684	0.646151337	5.030067462	0.290328988	0.040093087	52.71034355	34.04434198	2
3905.608684	0.646421045	5.046734128	0.290410525	0.040967557	52.69740787	34.04958668	2
3907.608684	0.646690856	5.063400795	0.290493804	0.041861456	52.68447201	34.05481412	2
3909.608684	0.646960715	5.080067462	0.290578846	0.042775029	52.6715358	34.06002365	2
3911.608684	0.647230723	5.096734128	0.290665721	0.043709071	52.65859888	34.06521426	2
3913.608684	0.647500777	5.113400795	0.290754439	0.044663681	52.64566053	34.07038529	2
3915.608684	0.647770917	5.130067462	0.290845051	0.045639466	52.63271941	34.07553507	2
3917.608684	0.648041085	5.146734128	0.290937589	0.046636678	52.61977258	34.08066096	2
3919.608684	0.648311223	5.163400795	0.291032087	0.047655578	52.60683827	34.08575809	2
3921.608684	0.6485818	5.180067462	0.291128619	0.048698454	52.5939043	34.09085471	2
3923.608684	0.648852394	5.196734128	0.291227198	0.049764232	52.58097009	34.09593195	2
3925.608684	0.649123151	5.213400795	0.29132789	0.050854011	52.56803569	34.1009877	2
3927.608684	0.64939397	5.230067462	0.291430739	0.051967918	52.55508921	34.10602158	2
3929.608684	0.649664664	5.246734128	0.291535778	0.053105706	52.54215499	34.11101406	2
3931.608684	0.649935645	5.263400795	0.291643028	0.054269658	52.5292211	34.11600376	2
3933.608684	0.650206782	5.280067462	0.29175255	0.055459832	52.51628699	34.12097176	2
3935.608684	0.650477993	5.296734128	0.291864392	0.056676451	52.50335271	34.12591621	2
3937.608684	0.650749342	5.313400795	0.291978611	0.057920411	52.49041828	34.13083661	2
3939.608684	0.651020713	5.330067462	0.292095246	0.059191789	52.4774723	34.13573263	2
3941.608684	0.651292032	5.346734128	0.292214363	0.060490834	52.46453806	34.14058503	2
3943.608684	0.651563621	5.363400795	0.292336003	0.061819735	52.45160418	34.14543099	2
3945.608684	0.651835508	5.380067462	0.292460287	0.063179357	52.4386701	34.15025139	2
3947.608684	0.652107144	5.396734128	0.292587095	0.064567593	52.42573586	34.15504623	2
3949.608684	0.652379028	5.413400795	0.292716675	0.06598766	52.41280148	34.15981309	2
3951.608684	0.652650955	5.430067462	0.292849028	0.067439205	52.39985531	34.16455201	2
3953.608684	0.652922899	5.446734128	0.292984106	0.068922779	52.38692118	34.16924456	2
3955.608684	0.653195037	5.463400795	0.293122021	0.070440107	52.37398737	34.17392787	2
3957.608684	0.653467275	5.480067462	0.293262922	0.071991428	52.36105336	34.17858221	2
3959.608684	0.653739703	5.496734128	0.293406722	0.073578049	52.34811919	34.18320724	2
3961.608684	0.654012156	5.513400795	0.293553549	0.075199808	52.33518488	34.18780174	2
3963.608684	0.654284711	5.530067462	0.293703466	0.076857959	52.32223821	34.19236512	2
3965.608684	0.65455712	5.546734128	0.293856534	0.078551757	52.30930423	34.19687713	2
3967.608684	0.65482988	5.563400795	0.294012833	0.080285173	52.29637052	34.20137667	2
3969.608684	0.655102743	5.580067462	0.294172418	0.082057532	52.2834366	34.20584432	2
3971.608684	0.655375655	5.596734128	0.294335351	0.083869367	52.27050252	34.21027817	2
3973.608684	0.65564886	5.613400795	0.294501795	0.085723233	52.2575683	34.21467663	2
3975.608684	0.655922171	5.630067462	0.294671677	0.087618839	52.24463396	34.21904049	2
3977.608684	0.656195108	5.646734128	0.294845107	0.089553713	52.23168779	34.22336868	2
3979.608684	0.656468209	5.663400795	0.295022162	0.091532512	52.21875389	34.22764181	2
3981.608684	0.656741589	5.680067462	0.295203032	0.09355716	52.20582013	34.23189561	2
3983.608684	0.65701591	5.696734128	0.29538769	0.095633916	52.19288618	34.23611244	2
3985.608684	0.657288713	5.713400795	0.295576082	0.097744735	52.17995207	34.24029163	2
3987.608684	0.657562823	5.730067462	0.295768475	0.099912712	52.16701783	34.24443055	2
3989.608684	0.657837056	5.746734128	0.295964881	0.102129899	52.15408348	34.24852913	1
3990.608684	0.657435425	5.755067462	0.296063718	0.098899096	52.14761631	34.25360325	1
3991.608684	0.657564243	5.763400795	0.296161757	0.099923966	52.14114909	34.25565409	1
3992.608684	0.657692989	5.771734128	0.296260786	0.100958856	52.13468184	34.25769495	1
3993.608684	0.657821638	5.780067462	0.296360795	0.102003688	52.12821458	34.25972597	1
3994.608684	0.657950204	5.788400795	0.296461805	0.103058661	52.1217473	34.26174695	1
3995.608684	0.658078757	5.796734128	0.296563851	0.104124438	52.11528	34.26375755	1
3996.608684	0.658207153	5.805067462	0.296666896	0.105199914	52.10881269	34.26575813	1
3997.608684	0.658335519	5.813400795	0.296770997	0.106286246	52.10234536	34.26774812	1
3998.608684	0.658463809	5.821734128	0.296876106	0.107383154	52.09587802	34.269728	1
[truncated: 12,716 more rows]
