# Supplementary material for: Numerical investigation of the effect of fluid pressurization rate on laboratory-scale injection-induced fault slip
Source: Sci Rep. 2023 Mar 17;13:4437. doi: 10.1038/s41598-023-30866-8 (PMC10023684; doi:10.1038/s41598-023-30866-8)
Supplement: Supplementary file 2 — Supplementary Information 2. [file 41598_2023_30866_MOESM2_ESM.zip › press_rate_scenario_0_75MPa_min.txt]

% Article title: Numerical investigation of the effect of fluid pressurization rate on laboratory-scale injection-induced fault slip
% Authors: Gergő András Hutka, Mauro Cacace, Hannes Hofmann, Arno Zang, Lei Wang, Yinlin Ji
%
% Title: Output from the modeling scenario with a pressurization rate of 0.75 MPa/min
%
Time [s]	Friction coefficient [-]	Fluid pressure (average) [MPa]	Cumulative slip [mm]	Slip velocity (average) [um/s]	Effective normal stress (fault) [MPa]	Shear stress (fault) [MPa]	Timestep [s]
30	0.513653059	5	0	0	23.550249	-4.41E-12	10
40	0.513653059	5	0	5.10686E-08	23.60209837	10.46911737	10
50	0.513653059	5	0	4.00255E-08	23.64510758	10.38636164	10
60	0.513653059	5	0	3.15327E-08	23.68247739	10.31646658	10
70	0.513653059	5	0	2.4976E-08	23.7156739	10.25587391	10
80	0.513653059	5	0	1.99003E-08	23.74562202	10.20216741	10
90	0.513653059	5	0	1.59546E-08	23.77295246	10.15378818	10
100	0.513653059	5	0	1.28723E-08	23.79811708	10.10967688	10
110	0.513653059	5	0	1.0452E-08	23.82145143	10.06908098	10
120	0.513653059	5	0	8.54192E-09	23.84321181	10.03144638	10
130	0.513653059	5	0	7.02677E-09	23.86359845	9.996352931	10
140	0.513653059	5	0	5.81882E-09	23.88277097	9.963474137	10
150	0.513653059	5	0	4.85082E-09	23.9008587	9.932550951	10
160	0.513653059	5	0	4.07102E-09	23.91796811	9.903374093	10
170	0.513653059	5	0	3.43944E-09	23.934188	9.875771762	10
180	0.513653059	5	0	2.92512E-09	23.94959341	9.849600881	10
190	0.513653059	5	0	2.50395E-09	23.96424847	9.824740735	10
200	0.513653059	5	0	2.15713E-09	23.97820858	9.801088234	10
210	0.513653059	5	0	1.86995E-09	23.9915221	9.778554367	10
220	0.513653059	5	0	1.63082E-09	24.00423163	9.757061482	10
230	0.513653059	5	0	1.43062E-09	24.01637501	9.7365412	10
240	0.513653059	5	0	1.2621E-09	24.02798611	9.716932768	10
250	0.513653059	5	0	1.11951E-09	24.03909552	9.698181786	10
260	0.513653059	5	0	9.98228E-10	24.04973096	9.680239185	10
270	0.513653059	5	0	8.94566E-10	24.0599178	9.66306041	10
280	0.513653059	5	0	8.05532E-10	24.06967928	9.646604765	10
290	0.513653059	5	0	7.28706E-10	24.07903686	9.630834878	10
300	0.513653059	5	0	6.62115E-10	24.08801043	9.615716268	10
310	0.513653059	5	0	6.04145E-10	24.09661848	9.601216983	10
320	0.513653059	5	0	5.5347E-10	24.10487825	9.587307307	10
330	0.513653059	5	0	5.08993E-10	24.11280588	9.573959506	10
340	0.513653059	5	0	4.69807E-10	24.12041651	9.561147622	10
350	0.513653059	5	0	4.35154E-10	24.12772439	9.548847295	10
360	0.513653059	5	0	4.04403E-10	24.13474292	9.537035615	10
370	0.513653059	5	0	3.7702E-10	24.14148478	9.52569098	10
380	0.513653059	5	0	3.52558E-10	24.14796195	9.514792999	10
390	0.513653059	5	0	3.30637E-10	24.15418576	9.504322382	10
400	0.513653059	5	0	3.10935E-10	24.16016698	9.494260862	10
410	0.513653059	5	0	2.93177E-10	24.16591581	9.484591112	10
420	0.513653059	5	0	2.77127E-10	24.17144196	9.475296681	10
430	0.513653059	5	0	2.62583E-10	24.17675465	9.466361932	10
440	0.513653059	5	0	2.4937E-10	24.18186267	9.45777199	10
450	0.513653059	5	0	2.37339E-10	24.18677439	9.449512691	10
460	0.513653059	5	0	2.26358E-10	24.19149779	9.441570536	10
470	0.513653059	5	0	2.16314E-10	24.19604049	9.433932656	10
480	0.513653059	5	0	2.07107E-10	24.20040974	9.42658677	10
490	0.513653059	5	0	1.98651E-10	24.2046125	9.419521152	10
500	0.513653059	5	0	1.9087E-10	24.2086554	9.412724602	10
510	0.513653059	5	0	1.83696E-10	24.21254478	9.406186415	10
520	0.513653059	5	0	1.77071E-10	24.21628671	9.399896355	10
530	0.513653059	5	0	1.70942E-10	24.21988698	9.393844631	10
540	0.513653059	5	0	1.65263E-10	24.22335116	9.388021873	10
550	0.513653059	5	0	1.59993E-10	24.22668457	9.382419111	10
560	0.513653059	5	0	1.55095E-10	24.2298923	9.377027754	10
570	0.513653059	5	0	1.50536E-10	24.23297924	9.371839573	10
580	0.513653059	5	0	1.46287E-10	24.23595006	9.366846682	10
590	0.513653059	5	0	1.42322E-10	24.23880925	9.362041523	10
600	0.513653059	5	0	1.38617E-10	24.24156112	9.357416849	10
610	0.513653059	5	0	1.35151E-10	24.24420979	9.352965709	10
620	0.513653059	5	0	1.31905E-10	24.24675922	9.348681437	10
630	0.513653059	5	0	1.28862E-10	24.24921321	9.344557635	10
640	0.513653059	5	0	1.26005E-10	24.25157541	9.340588165	10
650	0.513653059	5	0	1.23321E-10	24.25384931	9.336767135	10
660	0.513653059	5	0	1.20797E-10	24.25603828	9.333088889	10
670	0.513653059	5	0	1.18421E-10	24.25814554	9.329547994	10
680	0.513653059	5	0	1.16183E-10	24.2601742	9.326139234	10
690	0.513653059	5	0	1.14072E-10	24.26212723	9.3228576	10
700	0.513653059	5	0	1.12079E-10	24.26400749	9.319698278	10
710	0.513653059	5	0	1.10198E-10	24.26581773	9.316656643	10
720	0.513653059	5	0	1.08419E-10	24.2675606	9.313728253	10
730	0.513653059	5	0	1.06737E-10	24.26923863	9.310908836	10
740	0.513653059	5	0	1.05145E-10	24.27085426	9.308194289	10
750	0.513653059	5	0	1.03636E-10	24.27240985	9.305580666	10
760	0.513653059	5	0	1.02207E-10	24.27390763	9.303064173	10
770	0.513653059	5	0	1.00851E-10	24.27534979	9.300641165	10
780	0.513653059	5	0	9.95641E-11	24.2767384	9.298308135	10
790	0.513653059	5	0	9.83425E-11	24.27807548	9.296061711	10
800	0.513653059	5	0	9.71819E-11	24.27936295	9.293898649	10
810	0.513653059	5	0	9.60788E-11	24.28060267	9.291815832	10
820	0.513653059	5	0	9.50297E-11	24.28179642	9.28981026	10
830	0.513653059	5	0	9.40316E-11	24.28294591	9.287879046	10
840	0.513653059	5	0	9.30815E-11	24.28405281	9.286019415	10
850	0.513653059	5	0	9.21766E-11	24.28511869	9.284228697	10
860	0.513653059	5	0	9.13146E-11	24.28614509	9.282504321	10
870	0.513653059	5	0	9.0493E-11	24.28713348	9.280843815	10
880	0.513653059	5	0	8.97095E-11	24.28808527	9.279244802	10
890	0.513653059	5	0	8.89622E-11	24.28900183	9.277704992	10
900	0.513653059	5	0	8.82492E-11	24.28988446	9.276222181	10
910	0.513653059	5	0	8.75685E-11	24.29073442	9.274794252	10
920	0.513653059	5	0	8.69186E-11	24.29155294	9.273419162	10
930	0.513653059	5	0	8.62978E-11	24.29234118	9.272094949	10
940	0.513653059	5	0	8.57046E-11	24.29310025	9.270819724	10
950	0.513653059	5	0	8.51376E-11	24.29383126	9.269591666	10
960	0.513653059	5	0	8.45956E-11	24.29453523	9.268409027	10
970	0.513653059	5	0	8.40773E-11	24.29521317	9.267270119	10
980	0.513653059	5	0	8.35814E-11	24.29586605	9.266173322	10
990	0.513653059	5	0	8.3107E-11	24.29649479	9.265117073	10
1000	0.513653059	5	0	8.2653E-11	24.29710029	9.264099869	10
1010	0.513653059	5	0	8.22183E-11	24.29768341	9.263120264	10
1020	0.513653059	5	0	8.18022E-11	24.29824498	9.262176863	10
1030	0.513653059	5	0	8.14036E-11	24.2987858	9.261268327	10
1040	0.513653059	5	0	8.10218E-11	24.29930664	9.260393363	10
1050	0.513653059	5	0	8.0656E-11	24.29980823	9.259550728	10
1060	0.513653059	5	0	8.03055E-11	24.30029129	9.258739226	10
1070	0.513653059	5	0	7.99695E-11	24.30075651	9.257957704	10
1080	0.513653059	5	0	7.96474E-11	24.30120454	9.257205052	10
1090	0.513653059	5	0	7.93386E-11	24.30163602	9.256480203	10
1100	0.513653059	5	0	7.90424E-11	24.30205156	9.255782127	10
1110	0.513653059	5	0	7.87584E-11	24.30245176	9.255109835	10
1120	0.513653059	5	0	7.84859E-11	24.30283718	9.254462373	10
1130	0.513653059	5	0	7.82245E-11	24.30320836	9.253838821	10
1140	0.513653059	5	0	7.79736E-11	24.30356584	9.253238298	10
1150	0.513653059	5	0	7.77329E-11	24.30391011	9.252659949	10
1160	0.513653059	5	0	7.75018E-11	24.30424168	9.252102957	10
1170	0.513653059	5	0	7.728E-11	24.304561	9.251566532	10
1180	0.513653059	5	0	7.70671E-11	24.30486853	9.251049913	10
1190	0.513653059	5	0	7.68626E-11	24.30516471	9.250552369	10
1200	0.513653059	5	0	7.66663E-11	24.30544995	9.250073194	10
1210	0.513653059	5	0	7.64777E-11	24.30572466	9.24961171	10
1220	0.513653059	5	0	7.62966E-11	24.30598923	9.249167263	10
1230	0.513653059	5	0	7.61226E-11	24.30624403	9.248739224	10
1240	0.513653059	5	0	7.59555E-11	24.30648943	9.248326987	10
1250	0.513653059	5	0	7.57949E-11	24.30672576	9.247929967	10
1260	0.513653059	5	0	7.56406E-11	24.30695338	9.247547603	10
1270	0.513653059	5	0	7.54923E-11	24.30717259	9.247179353	10
1280	0.513653059	5	0	7.53499E-11	24.30738371	9.246824697	10
1290	0.513653059	5	0	7.52129E-11	24.30758704	9.246483131	10
1300	0.513653059	5	0	7.50813E-11	24.30778286	9.246154174	10
1310	0.513653059	5	0	7.49548E-11	24.30797145	9.245837358	10
1320	0.513653059	5	0	7.48331E-11	24.30815309	9.245532236	10
1330	0.513653059	5	0	7.47162E-11	24.30832802	9.245238375	10
1340	0.513653059	5	0	7.46038E-11	24.30849649	9.244955361	10
1350	0.513653059	5	0	7.44957E-11	24.30865874	9.244682793	10
1360	0.513653059	5	0	7.43918E-11	24.30881501	9.244420284	10
1370	0.513653059	5	0	7.42918E-11	24.30896551	9.244167464	10
1380	0.513653059	5	0	7.41957E-11	24.30911045	9.243923974	10
1390	0.513653059	5	0	7.41032E-11	24.30925005	9.243689471	10
1400	0.513653059	5	0	7.40143E-11	24.30938449	9.243463623	10
1410	0.513653059	5	0	7.39288E-11	24.30951398	9.243246109	10
1420	0.513653059	5	0	7.38466E-11	24.30963868	9.243036623	10
1430	0.513653059	5	0	7.37674E-11	24.30975878	9.242834868	10
1440	0.513653059	5	0	7.36913E-11	24.30987445	9.242640559	10
1450	0.513653059	5	0	7.36181E-11	24.30998585	9.242453421	10
1460	0.513653059	5	0	7.35477E-11	24.31009314	9.242273189	10
1470	0.513653059	5	0	7.34799E-11	24.31019647	9.242099608	10
1480	0.513653059	5	0	7.34147E-11	24.31029599	9.241932433	10
1490	0.513653059	5	0	7.3352E-11	24.31039183	9.241771427	10
1500	0.513653059	5	0	7.32916E-11	24.31048414	9.241616363	10
1510	0.513653059	5	0	7.32335E-11	24.31057304	9.241467021	10
1520	0.513653059	5	0	7.31776E-11	24.31065866	9.24132319	10
1530	0.513653059	5	0	7.31238E-11	24.31074112	9.241184667	10
1540	0.513653059	5	0	7.30721E-11	24.31082054	9.241051256	10
1550	0.513653059	5	0	7.30223E-11	24.31089702	9.240922768	10
1560	0.513653059	5	0	7.29743E-11	24.31097069	9.240799021	10
1570	0.513653059	5	0	7.29282E-11	24.31104163	9.240679841	10
1580	0.513653059	5	0	7.28838E-11	24.31110996	9.240565059	10
1590	0.513653059	5	0	7.28411E-11	24.31117577	9.240454512	10
1600	0.513653059	5	0	7.27999E-11	24.31123915	9.240348045	10
1610	0.513653059	5	0	7.27603E-11	24.31130019	9.240245507	10
1620	0.513653059	5	0	7.27222E-11	24.31135897	9.240146752	10
1630	0.513653059	5	0	7.26856E-11	24.31141559	9.240051642	10
1640	0.513653059	5	0	7.26502E-11	24.31147012	9.239960041	10
1650	0.513653059	5	0	7.26163E-11	24.31152264	9.239871821	10
1660	0.513653059	5	0	7.25836E-11	24.31157321	9.239786855	10
1670	0.513653059	5	0	7.25521E-11	24.31162193	9.239705026	10
1680	0.513653059	5	0	7.25217E-11	24.31166884	9.239626215	10
1690	0.513653059	5	0	7.24926E-11	24.31171402	9.239550313	10
1700	0.513653059	5	0	7.24645E-11	24.31175754	9.239477212	10
1710	0.513653059	5	0	7.24374E-11	24.31179945	9.239406808	10
1720	0.513653059	5	0	7.24114E-11	24.31183981	9.239339002	10
1730	0.513653059	5	0	7.23863E-11	24.31187869	9.239273698	10
1740	0.513653059	5	0	7.23622E-11	24.31191613	9.239210804	10
1750	0.513653059	5	0	7.2339E-11	24.31195219	9.239150231	10
1760	0.513653059	5	0	7.23166E-11	24.31198691	9.239091893	10
1770	0.513653059	5	0	7.22951E-11	24.31202036	9.239035707	10
1780	0.513653059	5	0	7.22743E-11	24.31205257	9.238981595	10
1790	0.513653059	5	0	7.22544E-11	24.3120836	9.238929479	10
1800	0.513653059	5	0	7.22351E-11	24.31211348	9.238879287	5
1805	0.513653059	5	0	7.22166E-11	24.31212814	9.238830947	5
1810	0.513653059	5	0	7.22076E-11	24.31214252	9.238807219	5
1815	0.513653059	5	0	7.21987E-11	24.31215663	9.238783949	5
1820	0.513653059	5	0	7.21899E-11	24.31217048	9.238761117	5
1825	0.513653059	5	0	7.21813E-11	24.31218407	9.238738714	5
1830	0.513653059	5	0	7.21729E-11	24.3121974	9.238716732	5
1835	0.513653059	5	0	7.21647E-11	24.31221048	9.238695163	5
1840	0.513653059	5	0	7.21566E-11	24.31222332	9.238673999	5
1845	0.513653059	5	0	7.21487E-11	24.31223591	9.238653233	5
1850	0.513653059	5	0	7.21409E-11	24.31224827	9.238632858	5
1855	0.513653059	5	0	7.21332E-11	24.31226039	9.238612866	5
1860	0.513653059	5	0	7.21257E-11	24.31227229	9.238593249	5
1865	0.513653059	5	0	7.21184E-11	24.31228396	9.238574001	5
1870	0.513653059	5	0	7.21111E-11	24.31229542	9.238555115	5
1875	0.513653059	5	0	7.21041E-11	24.31230666	9.238536584	5
1880	0.513653059	5	0	7.20971E-11	24.31231768	9.238518401	5
1885	0.513653059	5	0	7.20903E-11	24.3123285	9.23850056	5
1890	0.513653059	5	0	7.20836E-11	24.67791428	9.238483055	5
1895	0.513653059	5	0	6.18531E-12	25.04349986	8.644450619	5
1900	0.513653059	5	0	5.7257E-13	25.40908525	8.050418506	5
1905	0.513653059	5	0	5.69741E-14	25.77467044	7.456386709	5
1910	0.513653059	5	0	6.07494E-15	26.14025544	6.862355224	5
1915	0.513653059	5	0	6.61041E-16	26.50584026	6.268324043	5
1920	0.513653059	5	0	9.43844E-17	26.8714249	5.674293162	5
1925	0.513653059	5	0	6.44481E-17	27.23700935	5.080262575	5
1930	0.513653059	5	0	5.98405E-17	27.60259364	4.486232275	5
1935	0.513653059	5	0	7.86877E-17	27.96817775	3.892202259	5
1940	0.513653059	5	0	8.11519E-17	28.33376169	3.298172519	5
1945	0.513653059	5	0	6.89153E-17	28.69934547	2.704143052	5
1950	0.513653059	5	0	7.33824E-17	29.06492909	2.110113852	5
1955	0.513653059	5	0	7.94995E-17	29.43051255	1.516728464	5
1960	0.513653059	5	0	7.40347E-17	29.79609585	0.96296731	5
1965	0.513653059	5	0	6.69655E-17	30.161679	0.483058348	5
1970	0.513653059	5	0	7.0219E-17	30.527262	0.352363737	5
1975	0.513653059	5	0	7.72825E-17	30.89284485	0.860028315	5
1980	0.513653059	5	0	7.174E-17	31.25842756	1.454056015	5
1985	0.513653059	5	0	7.29489E-17	31.62401012	2.048083481	5
1990	0.513653059	5	0	6.34341E-17	31.98959255	2.642110718	5
1995	0.513653059	5	0	7.48204E-17	32.35517484	3.236137729	5
2000	0.513653059	5	0	8.4653E-17	32.720757	3.83016452	5
2005	0.513653059	5	0	6.57427E-17	33.08633902	4.424191094	5
2010	0.513653059	5	0	6.02409E-17	33.45192092	5.018217455	5
2015	0.513653059	5	0	6.73718E-17	33.81750269	5.612243607	5
2020	0.513653059	5	0	7.45028E-17	34.18308433	6.206269555	5
2025	0.513653059	5	0	8.06924E-17	34.54866585	6.800295302	5
2030	0.513653059	5	0	9.98551E-17	34.91424726	7.394320852	5
2035	0.513653059	5	0	1.68841E-16	35.27982854	7.988346208	5
2040	0.513653059	5	0	5.47321E-16	35.64540971	8.582371374	5
2045	0.513653059	5	0	1.67972E-15	36.01099077	9.176396355	5
2050	0.513653059	5	0	5.06725E-15	36.37657172	9.770421152	5
2055	0.513653059	5	0	1.47364E-14	36.74215256	10.36444577	5
2060	0.513653059	5	0	4.20015E-14	37.10773329	10.95847021	5
2065	0.513653059	5	0	1.17389E-13	37.47331392	11.55249448	5
2070	0.513653059	5	0	3.21885E-13	37.83889444	12.14651858	5
2075	0.513653059	5	0	8.66347E-13	38.20447486	12.74054252	5
2080	0.513653059	5	0	2.28986E-12	38.57005519	13.33456629	5
2085	0.513653059	5	0	5.94633E-12	38.93563542	13.9285899	5
2090	0.513653059	5	0	1.51778E-11	39.30121555	14.52261335	5
2095	0.513653059	5	0	3.80955E-11	39.66679559	15.11663665	5
2100	0.513653059	5	0	9.40653E-11	40.03237553	15.7106598	5
2105	0.513653059	5	0	2.28587E-10	40.39795539	16.3046828	5
2110	0.513653059	5	0	5.46908E-10	40.76353516	16.89870566	5
2115	0.513653059	5	0	1.28879E-09	41.12911484	17.49272837	5
2120	0.513653059	5	0	2.99242E-09	41.49469444	18.08675094	5
2125	0.513653059	5	0	6.84842E-09	41.86027396	18.68077338	5
2130	0.513653059	5	0	1.54539E-08	42.22585339	19.27479568	5
2135	0.513653059	5	0	3.43967E-08	42.59143274	19.86881785	5
2140	0.513653059	5	0	7.55387E-08	42.95701201	20.46283988	5
2145	0.513653059	5	0	1.63733E-07	43.32259121	21.05686179	5
2150	0.513654099	5	4.76449E-11	3.50393E-07	43.68817033	21.65088358	5
2155	0.514180263	5	1.79615E-09	7.40552E-07	44.05374938	22.24490522	5
2160	0.51843003	5	1.41889E-08	1.5462E-06	44.41932835	22.83892664	5
2165	0.527536668	5	3.41353E-08	3.19014E-06	44.78490725	23.43294787	5
2170	0.536494649	5	7.42791E-08	6.50591E-06	45.15048608	24.02696877	5
2175	0.545307611	5	1.54948E-07	1.31182E-05	45.51606484	24.62098916	5
2180	0.553979082	5	3.15301E-07	2.61591E-05	45.88164354	25.21500864	5
2185	0.56251247	5	6.30715E-07	5.16006E-05	46.24722217	25.80902646	5
2190	0.570911047	5	1.24525E-06	0.00010071	46.61280073	26.40304118	5
2195	0.57917786	5	2.42929E-06	0.000194528	46.97837923	26.9970501	5
2200	0.587315567	5	4.69133E-06	0.000371945	47.34395766	27.59104814	5
2205	0.595326123	5	8.97343E-06	0.00070419	47.70953604	28.18502587	5
2210	0.603214265	5	1.69732E-05	0.001320771	48.07511435	28.77896633	5
2215	0.610994134	5	3.17852E-05	0.002456097	48.44069261	29.37283856	5
2220	0.618675352	5	5.90571E-05	0.00453242	48.8062708	29.9665861	5
2225	0.626282643	5	0.000108878	0.008316952	49.17184894	30.56010804	2.953389491
2227.953389	0.633744148	5	0.000168379	0.015083208	49.38778785	31.15353307	2
2229.953389	0.638082237	5	0.000219433	0.021320182	49.53401909	31.50389701	2
2231.953389	0.641054012	5	0.000278316	0.027029862	49.68025031	31.74091615	2
2233.953389	0.644028612	5	0.000352701	0.034278457	49.82648153	31.97778024	2
2235.953389	0.647012618	5	0.000446669	0.043506775	49.97271273	32.21444849	2
2237.953389	0.650014798	5	0.000565396	0.055304984	50.11894393	32.45086912	2
2239.953389	0.653046546	5	0.00071534	0.070476402	50.26517512	32.68697755	2
2241.953389	0.656123658	5	0.000905052	0.090149589	50.4114063	32.92268826	1
2242.953389	0.658504796	5	0.0010331	0.108880509	50.48452189	33.15901562	1
2243.953389	0.659989569	5	0.00115799	0.122601894	50.55763748	33.2765706	1
2244.953389	0.661482911	5	0.001298046	0.138150454	50.63075306	33.39397393	1
2245.953389	0.662986662	5	0.001455135	0.155804917	50.70386865	33.5112069	0.997432258
2246.950822	0.664499939	5	0.001630872	0.175853597	50.77679648	33.62825339	0.982407854
2247.93323	0.666004621	5	0.001825023	0.198343427	50.8486258	33.74481065	0.95067736
2248.883907	0.667468404	5	0.002035164	0.222970773	50.91813512	33.85942306	0.899517712
2249.783425	0.668846575	5	0.002256047	0.248927154	50.98390388	33.97015832	0.829102286
2250.612527	0.670095388	5	0.002480433	0.275013761	51.04452417	34.07478059	0.744352991
2251.35688	0.671178984	5	0.002699709	0.299811889	51.09894796	34.17108832	0.655021432
2252.011901	0.672090042	5	0.002906775	0.322342635	51.14684023	34.25744962	0.571936416
2252.583838	0.672849479	5	0.003098762	0.342388683	51.18865768	34.33334878	0.502161428
2253.085999	0.673494569	5	0.00327562	0.360380129	51.2253735	34.3995284	0.444889244
2253.530888	0.67405528	5	0.003439471	0.376799097	51.25790183	34.45754856	0.397393758
2253.928282	0.674544187	5	0.003591218	0.391702122	51.2869575	34.50888561	0.357592005
2254.285874	0.674978406	5	0.003732787	0.405441821	51.31310304	34.5546818	0.324348428
2254.610223	0.675368368	5	0.003865152	0.418194489	51.33681796	34.59584142	0.296659902
2254.906883	0.675723064	5	0.003989739	0.430147847	51.35850841	34.63312936	0.273541361
2255.180424	0.67604987	5	0.004107655	0.441466697	51.37850855	34.6671945	0.254254124
2255.434678	0.676354114	5	0.004219968	0.452275944	51.39709848	34.69856911	0.238290545
2255.672969	0.676640775	5	0.004327679	0.462707371	51.41452123	34.72769834	0.225331942
2255.898301	0.676914445	5	0.004431831	0.47289585	51.4309965	34.75496663	0.215099556
2256.1134	0.677179246	5	0.004533344	0.482973645	51.44672362	34.78072176	0.207458241
2256.320858	0.677439544	5	0.004633271	0.493095449	51.46189205	34.80527712	0.202401059
2256.523259	0.677698967	5	0.004732721	0.503402989	51.47669071	34.82892942	0.200101111
2256.723361	0.677963466	5	0.004833044	0.514142717	51.49132122	34.85197218	0.2
2256.923361	0.678235171	5	0.004935439	0.52542081	51.50594433	34.87472097	0.2
2257.123361	0.678506627	5	0.005039924	0.536935962	51.52056744	34.89743686	0.2
2257.323361	0.678778205	5	0.005146645	0.548710756	51.53519055	34.92013037	0.2
2257.523361	0.679049679	5	0.005255582	0.560737169	51.54981367	34.94280172	0.2
2257.723361	0.679320849	5	0.005366786	0.573014981	51.56443678	34.96545041	0.2
2257.923361	0.679592244	5	0.005480311	0.585571429	51.57905989	34.98807589	0.2
2258.123361	0.679864234	5	0.005596276	0.598429807	51.593683	35.01067697	0.2
2258.323361	0.680134921	5	0.005714517	0.611510255	51.60830611	35.03325527	0.2
2258.523361	0.680406214	5	0.00583529	0.624905246	51.62292922	35.05580826	0.2
2258.723361	0.680677753	5	0.005958651	0.638604634	51.63755233	35.07833537	0.2
2258.923361	0.680948648	5	0.006084538	0.652574305	51.65217545	35.10083722	0.2
2259.123361	0.681221084	5	0.006213118	0.666938521	51.66679856	35.12331214	0.2
2259.323361	0.681491358	5	0.006344133	0.681483834	51.68142167	35.14576271	0.2
2259.523361	0.68176209	5	0.006477935	0.696380711	51.69604478	35.1681854	0.2
2259.723361	0.682033178	5	0.006614566	0.711623509	51.71066789	35.1905798	0.2
2259.923361	0.682305109	5	0.006754102	0.72725315	51.725291	35.21294515	0.2
2260.123361	0.682575287	5	0.006896374	0.743113626	51.73991411	35.23528314	0.2
2260.323361	0.682846834	5	0.007041669	0.75941378	51.75453722	35.2575909	0.2
2260.523361	0.683117766	5	0.007189831	0.776020706	51.76916033	35.27986998	0.2
2260.723361	0.683388344	5	0.007341058	0.792974981	51.78378344	35.30211842	0.2
2260.923361	0.683660337	5	0.007495505	0.810395619	51.79840655	35.32433465	0.2
2261.123361	0.683930737	5	0.007652894	0.828081769	51.81302966	35.34652146	0.2
2261.323361	0.684201323	5	0.00781356	0.846177351	51.82765277	35.3686755	0.2
2261.523361	0.684472777	5	0.007977697	0.864725469	51.84227588	35.39079483	0.2
2261.723361	0.684744445	5	0.008145035	0.883705523	51.85689899	35.41288214	0.2
2261.923361	0.685014904	5	0.008315708	0.903001298	51.8715221	35.4349361	0.2
2262.123361	0.685286659	5	0.008490074	0.922814946	51.88614521	35.45695313	0.2
2262.323361	0.685558801	5	0.008667973	0.943079028	51.90076832	35.47893483	0.2
2262.523361	0.685828412	5	0.008849184	0.963626688	51.91539143	35.50088341	0.2
2262.723361	0.686098764	5	0.0090342	0.984654042	51.93001454	35.52279393	0.2
2262.923361	0.686370115	5	0.009223157	1.006236089	51.94463765	35.54466504	0.2
2263.123361	0.686642247	5	0.009415846	1.02836689	51.95926076	35.56649883	0.2
2263.323361	0.686913067	5	0.009612191	1.050832264	51.97388387	35.58829607	0.2
2263.523361	0.687182819	5	0.009812318	1.073712215	51.98850698	35.61005547	0.2
2263.723361	0.687454572	5	0.010016648	1.097274548	52.00313009	35.63177284	0.2
2263.923361	0.687726341	5	0.010225261	1.121354939	52.0177532	35.65344738	0.2
2264.123361	0.687998715	5	0.010437906	1.146033484	52.03237631	35.6750816	0.2
2264.323361	0.6882695	5	0.010654799	1.171093656	52.04699942	35.69667333	0.2
2264.523361	0.688539279	5	0.010875817	1.19659887	52.06162252	35.71822382	0.2
2264.723361	0.688813443	5	0.011101678	1.223099547	52.07624563	35.73972587	0.2
2264.923361	0.689083218	5	0.011331573	1.24974076	52.09086874	35.76118758	0.2
2265.123361	0.689355332	5	0.011566022	1.277211507	52.10549185	35.78260374	0.2
2265.323361	0.689623414	5	0.01180501	1.304840328	52.12011496	35.80397451	0.2
2265.523361	0.689898663	5	0.01204941	1.333896833	52.13473807	35.82529116	0.2
2265.723361	0.690169244	5	0.012297887	1.3629887	52.14936118	35.84656704	0.2
2265.923361	0.690440403	5	0.012551452	1.392903515	52.16398428	35.86779203	0.2
2266.123361	0.690711238	5	0.01281043	1.423287644	52.17860739	35.88896289	0.2
2266.323361	0.690985501	5	0.013074422	1.454866038	52.1932305	35.91008361	0.2
2266.523361	0.691259055	5	0.013343829	1.487084228	52.20785361	35.93115017	0.2
2266.723361	0.691524858	5	0.013617542	1.518821134	52.22247672	35.95217368	0.2
2266.923361	0.691798009	5	0.013897277	1.552363369	52.23709983	35.97313696	0.2
2267.123361	0.692069906	5	0.014181691	1.5864742	52.25172293	35.99405343	0.2
2267.323361	0.692344459	5	0.014472606	1.621732728	52.26634604	36.01490491	0.2
2267.523361	0.692617317	5	0.014768713	1.657490772	52.28096915	36.03570445	0.2
2267.723361	0.692888016	5	0.015070698	1.693757504	52.29559226	36.05644522	0.2
2267.923361	0.693162208	5	0.015379186	1.731394189	52.31021536	36.07712095	0.2
2268.123361	0.693437094	5	0.015694448	1.769782717	52.32483847	36.09772893	0.2
2268.323361	0.693720853	5	0.016018051	1.810733206	52.33946158	36.11825349	0.2
2268.523361	0.693999122	5	0.016348587	1.851648312	52.35408469	36.13870872	0.2
2268.723361	0.694290933	5	0.016687189	1.895684951	52.36870779	36.15908328	0.2
2268.923361	0.694576158	5	0.017031499	1.939687251	52.3833309	36.17940076	0.2
2269.123361	0.694848339	5	0.017381656	1.982234879	52.39795401	36.19965978	0.2
2269.323361	0.695124604	5	0.01773856	2.026412491	52.41257711	36.21985132	0.2
2269.523361	0.695394965	5	0.018101641	2.070523904	52.42720022	36.23998108	0.2
2269.723361	0.695661648	5	0.01847172	2.114902675	52.44182333	36.26004087	0.2
2269.923361	0.695929874	5	0.018858457	2.160486911	52.45644644	36.27993407	0.2
2270.123361	0.696302289	5	0.019264666	2.225566834	52.47106954	36.29963247	0.2
2270.323361	0.69659359	5	0.019671271	2.277666369	52.48569265	36.31932696	0.2
2270.523361	0.696884306	5	0.020086614	2.330721324	52.50031576	36.33893407	0.2
2270.723361	0.697170056	5	0.020510743	2.384169057	52.51493886	36.35845332	0.2
2270.923361	0.69745348	5	0.020945919	2.438324434	52.52956197	36.3778621	0.2
2271.123361	0.697774395	5	0.021389198	2.500888095	52.54418507	36.3971898	0.2
2271.323361	0.698015642	5	0.021829771	2.549349919	52.55880818	36.41654463	0.2
2271.523361	0.698250784	5	0.022274475	2.597876933	52.57343129	36.43585814	0.2
2271.723361	0.698493466	5	0.022724654	2.648629485	52.58805439	36.4551169	0.2
2271.923361	0.698723748	5	0.023178747	2.698187869	52.6026775	36.47433653	0.2
2272.123361	0.698955738	5	0.023637326	2.748761231	52.61730061	36.49351129	0.2
2272.323361	0.699190138	5	0.024111395	2.80127806	52.63192371	36.51253113	0.2
2272.523361	0.699530584	5	0.024601751	2.878326707	52.64654682	36.531388	0.2
2272.723361	0.699778689	5	0.025089169	2.935786511	52.66116992	36.55027434	0.2
2272.923361	0.700017362	5	0.025583948	2.992441467	52.67579303	36.56908707	0.2
2273.123361	0.70028833	5	0.026090245	3.057843099	52.69041613	36.58778458	0.2
2273.323361	0.70054449	5	0.026606527	3.120495843	52.70503924	36.60638226	0.2
2273.523361	0.700857931	5	0.027135131	3.199468942	52.71966234	36.62485664	0.2
2273.723361	0.701116895	5	0.027665358	3.266471377	52.73428545	36.64331485	0.2
2273.923361	0.701329243	5	0.028199321	3.322521392	52.7335544	36.66173574	0.2
2274.123361	0.701150442	5	0.028726294	3.275000914	52.7335545	36.65527834	0.2
2274.323361	0.701010826	5	0.029249167	3.238108824	52.7335546	36.65004994	0.2
2274.523361	0.70086315	5	0.029769207	3.199866725	52.73355469	36.64484987	0.2
2274.723361	0.700641325	5	0.030279312	3.14330496	52.73355479	36.63974923	0.2
2274.923361	0.700508401	5	0.030786286	3.109008471	52.73355489	36.6346798	0.2
2275.123361	0.700334712	5	0.03128699	3.066644499	52.73355499	36.6296731	0.2
2275.323361	0.700177719	5	0.031783223	3.028570839	52.73355509	36.6247111	0.2
2275.523361	0.70002936	5	0.03227429	2.992711381	52.73355519	36.61980074	0.2
2275.723361	0.699896357	5	0.032762195	2.961012665	52.73355528	36.614922	0.2
2275.923361	0.699760733	5	0.033247196	2.92889409	52.73355538	36.61007228	0.2
2276.123361	0.699620713	5	0.033728035	2.895946867	52.73355548	36.60526421	0.2
2276.323361	0.699457147	5	0.034203558	2.858146102	52.73355558	36.6005093	0.2
2276.523361	0.699300308	5	0.034673697	2.822313368	52.73355568	36.59580822	0.2
2276.723361	0.699104157	5	0.035133811	2.777415247	52.73355577	36.59120744	0.2
2276.923361	0.698993195	5	0.035592446	2.753033471	52.73355587	36.58662135	0.2
2277.123361	0.698874363	5	0.036048761	2.726638594	52.73355597	36.58205848	0.2
2277.323361	0.698755019	5	0.036502792	2.700726341	52.73355607	36.57751844	0.2
2277.523361	0.698646681	5	0.036955247	2.677047893	52.73355616	36.57299415	0.2
2277.723361	0.698537921	5	0.037405601	2.653939538	52.73355626	36.56849087	0.2
2277.923361	0.698411509	5	0.037852487	2.627197619	52.73355636	36.56402229	0.2
2278.123361	0.698297246	5	0.038297776	2.603006436	52.73355646	36.55956966	0.2
2278.323361	0.698167634	5	0.038738989	2.575877326	52.73355655	36.55515781	0.2
2278.523361	0.698046852	5	0.039178326	2.550804393	52.73355665	36.5507647	0.2
2278.723361	0.697933664	5	0.039614717	2.527421876	52.73355675	36.54640106	0.2
2278.923361	0.697826958	5	0.040049007	2.506159341	52.73355684	36.5420584	0.2
2279.123361	0.697721336	5	0.040482286	2.484855314	52.73355694	36.53772587	0.2
2279.323361	0.697608784	5	0.040912885	2.462612739	52.73355704	36.53342013	0.2
2279.523361	0.697500106	5	0.041341073	2.441125953	52.73355713	36.52913851	0.2
2279.723361	0.697402426	5	0.041767748	2.422137447	52.73355723	36.52487199	0.2
2279.923361	0.697280981	5	0.042191572	2.398865543	52.73355733	36.52063402	0.2
2280.123361	0.697119853	5	0.042608686	2.368664642	52.73355742	36.51646317	0.2
2280.323361	0.696990831	5	0.043021627	2.344732531	52.73355752	36.51233402	0.2
2280.523361	0.696867961	5	0.043430083	2.322009544	52.73355762	36.50824971	0.2
2280.723361	0.696744774	5	0.043835544	2.299286683	52.73355771	36.50419536	0.2
2280.923361	0.696603711	5	0.044234691	2.273690501	52.73355781	36.50020416	0.2
2281.123361	0.696483541	5	0.044631258	2.251959683	52.7335579	36.49623873	0.2
2281.323361	0.696349743	5	0.045021585	2.228040196	52.733558	36.49233572	0.2
2281.523361	0.696165952	5	0.045402443	2.19546303	52.7335581	36.48852745	0.2
2281.723361	0.696019464	5	0.045777525	2.169793722	52.73355819	36.4847769	0.2
2281.923361	0.695921391	5	0.046149849	2.15274769	52.73355829	36.48105389	0.2
2282.123361	0.695813001	5	0.046518722	2.134025	52.73355838	36.47736539	0.2
2282.323361	0.695705265	5	0.046884949	2.115614168	52.73355848	36.47370336	0.2
2282.523361	0.695610882	5	0.047249294	2.099538981	52.73355858	36.47006014	0.2
2282.723361	0.695506023	5	0.047609711	2.082024901	52.73355867	36.4664562	0.2
2282.923361	0.695403944	5	0.047968814	2.064895977	52.73355877	36.4628654	0.2
2283.123361	0.69529375	5	0.048323371	2.046622473	52.73355886	36.45932006	0.2
2283.323361	0.695179019	5	0.04867407	2.027584545	52.73355896	36.45581331	0.2
2283.523361	0.695080349	5	0.04902182	2.011452456	52.73355905	36.45233604	0.2
2283.723361	0.694974043	5	0.049366173	1.994140935	52.73355915	36.44889274	0.2
2283.923361	0.694873137	5	0.049707202	1.977994924	52.73355924	36.44548267	0.2
2284.123361	0.69478084	5	0.050046244	1.963382475	52.73355934	36.44209247	0.2
2284.323361	0.694695046	5	0.05038385	1.949915213	52.73355943	36.43871662	0.2
2284.523361	0.694600035	5	0.050718884	1.935050516	52.73355953	36.4353665	0.2
2284.723361	0.694515872	5	0.051052141	1.922020057	52.73355962	36.43203415	0.2
2284.923361	0.694422278	5	0.051382529	1.907682335	52.73355972	36.42873048	0.2
2285.123361	0.694337762	5	0.051711104	1.894773157	52.73355981	36.42544494	0.2
2285.323361	0.694252487	5	0.052037559	1.881892553	52.73355991	36.4221806	0.2
2285.523361	0.694173037	5	0.052362777	1.86995464	52.73356	36.41892862	0.2
2285.723361	0.694088643	5	0.052686174	1.85734856	52.73356009	36.41569486	0.2
2285.923361	0.694000872	5	0.053007054	1.844314805	52.73356019	36.41248627	0.2
2286.123361	0.693922244	5	0.053326834	1.83276151	52.73356028	36.40928868	0.2
2286.323361	0.693832411	5	0.053644111	1.819590512	52.73356038	36.40611611	0.2
2286.523361	0.693754052	5	0.053959811	1.808214244	52.73356047	36.40295932	0.2
2286.723361	0.693674755	5	0.054273734	1.796759272	52.73356057	36.39982029	0.2
2286.923361	0.693591482	5	0.054585748	1.784804017	52.73356066	36.39670036	0.2
2287.123361	0.693508949	5	0.054895771	1.773049394	52.73356075	36.39360033	0.2
2287.323361	0.693430626	5	0.055204407	1.761932821	52.73356085	36.39051417	0.2
2287.523361	0.693353338	5	0.05551134	1.751079757	52.73356094	36.38744505	0.2
2287.723361	0.693279463	5	0.055817352	1.740728839	52.73356103	36.38438512	0.2
2287.923361	0.693198723	5	0.056120911	1.729527292	52.73356113	36.38134973	0.2
2288.123361	0.693123126	5	0.056423148	1.719052858	52.73356122	36.37832755	0.2
2288.323361	0.693044102	5	0.056723825	1.708231207	52.73356132	36.37532099	0.2
2288.523361	0.692965358	5	0.057022677	1.697477803	52.73356141	36.37233267	0.2
2288.723361	0.692893307	5	0.05731982	1.687711271	52.7335615	36.36936143	0.2
2288.923361	0.692818923	5	0.05761595	1.677685124	52.7335616	36.36640033	0.2
2289.123361	0.692747725	5	0.057910559	1.668147679	52.73356169	36.36345443	0.2
2289.323361	0.692672093	5	0.058203201	1.65805228	52.73356178	36.36052821	0.2
2289.523361	0.692600024	5	0.058494656	1.648550885	52.73356187	36.35761385	0.2
2289.723361	0.692521512	5	0.058784216	1.638161914	52.73356197	36.35471845	0.2
2289.923361	0.692449978	5	0.059072285	1.62883511	52.73356206	36.35183794	0.2
2290.123361	0.692377396	5	0.059359125	1.619375735	52.73356215	36.34896973	0.2
2290.323361	0.692305148	5	0.059644214	1.610050132	52.73356225	36.34611904	0.2
2290.523361	0.692238303	5	0.059928321	1.601448688	52.73356234	36.34327816	0.2
2290.723361	0.692167286	5	0.060211034	1.592369996	52.73356243	36.34045122	0.2
2290.923361	0.692093465	5	0.060492341	1.582971587	52.73356252	36.33763834	0.2
2291.123361	0.692028959	5	0.060772615	1.574833679	52.73356262	36.33483579	0.2
2291.323361	0.691956379	5	0.061050591	1.56570039	52.73356271	36.33205621	0.2
2291.523361	0.691891202	5	0.061327949	1.557568465	52.7335628	36.32928282	0.2
2291.723361	0.691815347	5	0.06160292	1.548094207	52.73356289	36.3265333	0.2
2291.923361	0.691750586	5	0.061877239	1.540105182	52.73356299	36.32379029	0.2
2292.123361	0.691683944	5	0.062150329	1.531917383	52.73356308	36.32105958	0.2
2292.323361	0.691614628	5	0.062421933	1.523416938	52.73356317	36.31834373	0.2
2292.523361	0.691549991	5	0.06269239	1.515557614	52.73356326	36.31563934	0.2
2292.723361	0.691483788	5	0.062961483	1.507542451	52.73356335	36.3129486	0.2
2292.923361	0.691418125	5	0.063229578	1.499657628	52.73356345	36.31026783	0.2
2293.123361	0.691348649	5	0.063496281	1.491307714	52.73356354	36.30760098	0.2
2293.323361	0.691289085	5	0.063762097	1.484202523	52.73356363	36.304943	0.2
2293.523361	0.69121803	5	0.064026023	1.475787625	52.73356372	36.30230393	0.2
2293.723361	0.691158832	5	0.064289607	1.468821773	52.73356381	36.29966827	0.2
2293.923361	0.691091746	5	0.064551305	1.460951548	52.7335639	36.29705147	0.2
2294.123361	0.691031948	5	0.06481235	1.453964675	52.733564	36.2944412	0.2
2294.323361	0.690965472	5	0.065071606	1.446251428	52.73356409	36.29184882	0.2
2294.523361	0.690909029	5	0.065330527	1.439743942	52.73356418	36.28925978	0.2
2294.723361	0.690839663	5	0.065587404	1.431752678	52.73356427	36.2866912	0.2
2294.923361	0.690778422	5	0.065843531	1.424746186	52.73356436	36.2841301	0.2
2295.123361	0.690714931	5	0.066098417	1.417526198	52.73356445	36.28158143	0.2
2295.323361	0.690655654	5	0.066352358	1.410807665	52.73356454	36.2790422	0.2
2295.523361	0.690596021	5	0.066605252	1.404102059	52.73356463	36.27651343	0.2
2295.723361	0.69053385	5	0.066856944	1.397124496	52.73356472	36.27399669	0.2
2295.923361	0.690474365	5	0.067107438	1.390489412	52.73356482	36.27149192	0.2
2296.123361	0.690414041	5	0.067357057	1.383772338	52.73356491	36.26899591	0.2
2296.323361	0.690355164	5	0.067605598	1.377267811	52.733565	36.26651067	0.2
2296.523361	0.690293109	5	0.06785302	1.370444169	52.73356509	36.26403664	0.2
2296.723361	0.690233675	5	0.068099266	1.363946095	52.73356518	36.26157435	0.2
2296.923361	0.690175301	5	0.068344541	1.357588967	52.73356527	36.25912177	0.2
2297.123361	0.690118811	5	0.068588964	1.351456551	52.73356536	36.25667772	0.2
2297.323361	0.690060897	5	0.068832181	1.345212455	52.73356545	36.25424572	0.2
2297.523361	0.690000731	5	0.069074025	1.338742631	52.73356554	36.25182745	0.2
2297.723361	0.689943945	5	0.069315049	1.332663815	52.73356563	36.24941739	0.2
2297.923361	0.689883808	5	0.069555131	1.326266196	52.73356572	36.24701674	0.2
2298.123361	0.689829549	5	0.069794454	1.320518858	52.73356581	36.24462368	0.2
2298.323361	0.689771791	5	0.070032799	1.314431025	52.7335659	36.24224041	0.2
2298.523361	0.689716172	5	0.070270124	1.30859255	52.73356599	36.23986733	0.2
2298.723361	0.689658819	5	0.070506347	1.302590746	52.73356608	36.23750526	0.2
2298.923361	0.689604487	5	0.070742113	1.296938066	52.73356617	36.23514778	0.2
2299.123361	0.689546916	5	0.070976288	1.290972731	52.73356626	36.2328062	0.2
2299.323361	0.689492457	5	0.071209804	1.285360916	52.73356635	36.23047121	0.2
2299.523361	0.689437088	5	0.071442396	1.279681096	52.73356644	36.22814546	0.2
2299.723361	0.689385055	5	0.07167411	1.274357293	52.73356653	36.22582849	0.2
2299.923361	0.689330604	5	0.071904963	1.268818642	52.73356662	36.22352013	0.2
2300.123361	0.68927318	5	0.072134488	1.262989666	52.73356671	36.22122505	0.2
2300.323361	0.689220479	5	0.072363436	1.257678753	52.7335668	36.21893574	0.2
2300.523361	0.689167131	5	0.072591563	1.252317151	52.73356688	36.21665464	0.2
2300.723361	0.689112894	5	0.07281863	1.246889703	52.73356697	36.21438414	0.2
2300.923361	0.689059066	5	0.073044758	1.241532623	52.73356706	36.21212302	0.2
2301.123361	0.689007659	5	0.073270239	1.236435842	52.73356715	36.20986838	0.2
2301.323361	0.688952651	5	0.073494565	1.230996194	52.73356724	36.20762529	0.2
2301.523361	0.688902564	5	0.073718457	1.226079329	52.73356733	36.20538653	0.2
2301.723361	0.688851045	5	0.073941382	1.221026858	52.73356742	36.20315745	0.2
2301.923361	0.688796851	5	0.074163192	1.215739124	52.73356751	36.20093951	0.2
2302.123361	0.688747396	5	0.074384605	1.210942161	52.7335676	36.19872555	0.2
2302.323361	0.688695255	5	0.074604843	1.205889815	52.73356768	36.19652334	0.2
2302.523361	0.688643926	5	0.074824351	1.200947034	52.73356777	36.19432842	0.2
2302.723361	0.688590755	5	0.075042887	1.195847591	52.73356786	36.19214323	0.2
2302.923361	0.688540054	5	0.075260762	1.191009667	52.73356795	36.18996464	0.2
2303.123361	0.688489469	5	0.075477837	1.186191188	52.73356804	36.18779405	0.2
2303.323361	0.688440959	5	0.075694441	1.181598223	52.73356813	36.18562818	0.2
2303.523361	0.688389774	5	0.075909906	1.176765026	52.73356821	36.18347369	0.2
2303.723361	0.688341649	5	0.076125013	1.172241865	52.7335683	36.18132278	0.2
2303.923361	0.688290928	5	0.076338857	1.16748869	52.73356839	36.17918451	0.2
2304.123361	0.688241503	5	0.076552107	1.162880683	52.73356848	36.17705217	0.2
2304.323361	0.688193337	5	0.076764665	1.158408527	52.73356857	36.17492675	0.2
2304.523361	0.68814261	5	0.076976405	1.153716415	52.73356865	36.17280951	0.2
2304.723361	0.688094838	5	0.07718736	1.149309855	52.73356874	36.17070013	0.2
2304.923361	0.688044555	5	0.077397431	1.144694847	52.73356883	36.16859958	0.2
2305.123361	0.687996499	5	0.077606966	1.140298394	52.73356892	36.1665044	0.2
2305.323361	0.687948	5	0.077815767	1.135881354	52.73356901	36.16441654	0.2
2305.523361	0.68790076	5	0.078023979	1.131594783	52.73356909	36.16233458	0.2
2305.723361	0.687852214	5	0.078231289	1.127205971	52.73356918	36.16026164	0.2
2305.923361	0.687804682	5	0.07843796	1.122925955	52.73356927	36.15819509	0.2
2306.123361	0.687759996	5	0.078644111	1.118916831	52.73356935	36.15613375	0.2
2306.323361	0.687710334	5	0.078848921	1.114477677	52.73356944	36.1540858	0.2
2306.523361	0.687663881	5	0.079053523	1.110342373	52.73356953	36.15203995	0.2
2306.723361	0.6876191	5	0.079257436	1.106369173	52.73356962	36.15000097	0.2
2306.923361	0.687571826	5	0.07946041	1.102191372	52.7335697	36.14797139	0.2
2307.123361	0.687524218	5	0.079662495	1.097999829	52.73356979	36.1459507	0.2
2307.323361	0.687478077	5	0.079864226	1.093955401	52.73356988	36.14393355	0.2
2307.523361	0.68743075	5	0.080064954	1.089816012	52.73356996	36.14192642	0.2
2307.723361	0.687385609	5	0.080265269	1.085885879	52.73357005	36.13992343	0.2
2307.923361	0.687340959	5	0.080464885	1.08201196	52.73357014	36.13792744	0.2
2308.123361	0.68729454	5	0.080663836	1.077999894	52.73357022	36.13593808	0.2
2308.323361	0.687249293	5	0.080862228	1.074103085	52.73357031	36.13395432	0.2
2308.523361	0.687205474	5	0.081060029	1.070343237	52.7335704	36.13197646	0.2
2308.723361	0.687164085	5	0.081257276	1.066805757	52.73357048	36.13000415	0.2
2308.923361	0.687113945	5	0.081453222	1.062530075	52.73357057	36.12804485	0.2
2309.123361	0.687070163	5	0.081648913	1.05881246	52.73357066	36.1260881	0.2
2309.323361	0.687027611	5	0.081844135	1.055216473	52.73357074	36.12413603	0.2
2309.523361	0.686982024	5	0.082038508	1.051369158	52.73357083	36.12219246	0.2
2309.723361	0.686938776	5	0.082232591	1.047736907	52.73357092	36.12025178	0.2
2309.923361	0.686893704	5	0.082425636	1.043965319	52.733571	36.11832149	0.2
2310.123361	0.686849827	5	0.082618231	1.040305703	52.73357109	36.1163957	0.2
2310.323361	0.686807525	5	0.082810252	1.036787938	52.73357117	36.11447564	0.2
2310.523361	0.686763639	5	0.083001528	1.033156052	52.73357126	36.11256303	0.2
2310.723361	0.686720375	5	0.083192425	1.029583623	52.73357134	36.11065422	0.2
2310.923361	0.686677383	5	0.083382477	1.026049788	52.73357143	36.10875385	0.2
2311.123361	0.686634502	5	0.083572089	1.022532591	52.73357152	36.10685789	0.2
2311.323361	0.686591143	5	0.083761011	1.018988668	52.7335716	36.10496883	0.2
2311.523361	0.686550434	5	0.083949525	1.015674909	52.73357169	36.10308383	0.2
2311.723361	0.686506793	5	0.084137207	1.012133406	52.73357177	36.10120717	0.2
2311.923361	0.686468784	5	0.084324854	1.009059353	52.73357186	36.09933085	0.2
2312.123361	0.686421339	5	0.084511092	1.005235396	52.73357194	36.09746862	0.2
2312.323361	0.686382312	5	0.084697458	1.002101013	52.73357203	36.09560512	0.2
2312.523361	0.686340559	5	0.084883019	0.998760215	52.73357211	36.09374966	0.2
2312.723361	0.686297799	5	0.085067866	0.995348545	52.7335722	36.09190134	0.2
2312.923361	0.686254461	5	0.085252172	0.991899394	52.73357228	36.09005843	0.2
2313.123361	0.686213161	5	0.085435987	0.988626381	52.73357237	36.08822044	0.2
2313.323361	0.686172308	5	0.085619331	0.985400119	52.73357245	36.08638715	0.2
2313.523361	0.686130965	5	0.085801941	0.982144521	52.73357254	36.0845612	0.2
2313.723361	0.686090673	5	0.085984267	0.9789834	52.73357262	36.0827381	0.2
2313.923361	0.686049346	5	0.086165752	0.975750158	52.73357271	36.08092339	0.2
2314.123361	0.68600991	5	0.086346867	0.972675588	52.73357279	36.0791124	0.2
2314.323361	0.685969528	5	0.086527393	0.969539138	52.73357288	36.07730729	0.2
2314.523361	0.685929176	5	0.086707317	0.966413486	52.73357296	36.0755082	0.2
2314.723361	0.68588816	5	0.086886718	0.963245385	52.73357305	36.07371434	0.2
2314.923361	0.685848441	5	0.087065669	0.960189043	52.73357313	36.07192498	0.2
2315.123361	0.685808537	5	0.087243946	0.9571262	52.73357322	36.07014235	0.2
2315.323361	0.685768876	5	0.087421768	0.954092679	52.7335733	36.06836429	0.2
2315.523361	0.685729299	5	0.087599015	0.951076098	52.73357338	36.06659197	0.2
2315.723361	0.685689274	5	0.087775757	0.948034449	52.73357347	36.0648247	0.2
2315.923361	0.685651554	5	0.087952192	0.945179202	52.73357355	36.0630605	0.2
2316.123361	0.685610767	5	0.088127843	0.942097036	52.73357364	36.06130414	0.2
2316.323361	0.685572215	5	0.088303122	0.93919578	52.73357372	36.0595515	0.2
2316.523361	0.685533267	5	0.088477982	0.936271455	52.7335738	36.05780305	0.2
2316.723361	0.685493938	5	0.088652112	0.933330008	52.73357389	36.05606189	0.2
2316.923361	0.685455607	5	0.088825949	0.930471375	52.73357397	36.05432367	0.2
2317.123361	0.685418106	5	0.088999278	0.927683266	52.73357406	36.05259053	0.2
2317.323361	0.685379471	5	0.08917196	0.924820084	52.73357414	36.05086386	0.2
2317.523361	0.685340753	5	0.089344188	0.921958709	52.73357422	36.04914172	0.2
2317.723361	0.685302007	5	0.089515857	0.919104215	52.73357431	36.04742518	0.2
2317.923361	0.685264579	5	0.08968722	0.916355629	52.73357439	36.0457117	0.2
2318.123361	0.685226044	5	0.089858037	0.913533946	52.73357447	36.04400368	0.2
2318.323361	0.685189889	5	0.090028598	0.910894212	52.73357456	36.04229821	0.2
2318.523361	0.685151755	5	0.090198364	0.908122122	52.73357464	36.0406007	0.2
2318.723361	0.68511372	5	0.090367709	0.905359527	52.73357472	36.03890739	0.2
2318.923361	0.685075771	5	0.090536606	0.902614161	52.73357481	36.03721858	0.2
2319.123361	0.685039514	5	0.090705173	0.899999766	52.73357489	36.03553305	0.2
2319.323361	0.685001351	5	0.090873071	0.897254682	52.73357497	36.03385421	0.2
2319.523361	0.684965072	5	0.091040683	0.894652977	52.73357506	36.03217824	0.2
2319.723361	0.684927942	5	0.09120785	0.892000682	52.73357514	36.03050672	0.2
2319.923361	0.68489105	5	0.091374521	0.889371166	52.73357522	36.02884015	0.2
2320.123361	0.684854372	5	0.091540688	0.886763317	52.7335753	36.02717863	0.2
2320.323361	0.684817308	5	0.091706302	0.884136969	52.73357539	36.02552264	0.2
2320.523361	0.684781314	5	0.091871672	0.881594282	52.73357547	36.02386908	0.2
2320.723361	0.684744491	5	0.092036387	0.879000122	52.73357555	36.02222208	0.2
2320.923361	0.684709328	5	0.092200822	0.876529935	52.73357563	36.02057787	0.2
2321.123361	0.684672662	5	0.092364783	0.873962341	52.73357572	36.01893841	0.2
2321.323361	0.68463723	5	0.092528309	0.871489306	52.7335758	36.01730329	0.2
2321.523361	0.684600808	5	0.092691372	0.868950832	52.73357588	36.01567281	0.2
2321.723361	0.68456507	5	0.092854057	0.866469298	52.73357596	36.0140461	0.2
2321.923361	0.684529328	5	0.093016298	0.863995113	52.73357605	36.01242383	0.2
2322.123361	0.684493804	5	0.093178019	0.861543968	52.73357613	36.01080676	0.2
2322.323361	0.684457836	5	0.093339264	0.859066497	52.73357621	36.00919446	0.2
2322.523361	0.68442355	5	0.093500288	0.856712619	52.73357629	36.00758436	0.2
2322.723361	0.684387328	5	0.093660751	0.854233152	52.73357637	36.00597988	0.2
2322.923361	0.684353654	5	0.093820983	0.851935131	52.73357646	36.00437769	0.2
2323.123361	0.684318552	5	0.093980797	0.849544999	52.73357654	36.0027797	0.2
2323.323361	0.684282254	5	0.094139849	0.847080695	52.73357662	36.00118932	0.2
2323.523361	0.684247455	5	0.094298709	0.844725127	52.7335767	35.99960087	0.2
2323.723361	0.684212707	5	0.094457135	0.842379583	52.73357678	35.99801675	0.2
2323.923361	0.684178173	5	0.094615104	0.840054937	52.73357686	35.99643721	0.2
2324.123361	0.684143641	5	0.094772734	0.837736877	52.73357695	35.99486104	0.2
2324.323361	0.684109737	5	0.094929969	0.835467317	52.73357703	35.99328884	0.2
2324.523361	0.684074964	5	0.095086676	0.833145715	52.73357711	35.99172191	0.2
2324.723361	0.684041238	5	0.095243176	0.830900814	52.73357719	35.99015705	0.2
2324.923361	0.684007175	5	0.095399206	0.828639826	52.73357727	35.98859689	0.2
2325.123361	0.683974102	5	0.095554859	0.826448208	52.73357735	35.98704051	0.2
2325.323361	0.683939777	5	0.095710142	0.82418192	52.73357743	35.98548782	0.2
2325.523361	0.683904998	5	0.095864873	0.82189116	52.73357751	35.98394065	0.2
2325.723361	0.683871332	5	0.09601931	0.819680012	52.7335776	35.98239641	0.2
2325.923361	0.683838768	5	0.096173465	0.817547322	52.73357768	35.98085501	0.2
2326.123361	0.683804231	5	0.096327042	0.815290603	52.73357776	35.97931938	0.2
2326.323361	0.683771788	5	0.096480468	0.813176602	52.73357784	35.97778526	0.2
2326.523361	0.683737988	5	0.096633313	0.810980199	52.73357792	35.97625695	0.2
2326.723361	0.683704302	5	0.096785784	0.808797374	52.733578	35.97473238	0.2
2326.923361	0.683671219	5	0.096937952	0.806659096	52.73357808	35.97321084	0.2
2327.123361	0.683639331	5	0.097089834	0.804603213	52.73357816	35.97169215	0.2
2327.323361	0.683605287	5	0.097241206	0.802414568	52.73357824	35.97017858	0.2
2327.523361	0.683572458	5	0.097392176	0.800309471	52.73357832	35.96866902	0.2
2327.723361	0.683539691	5	0.097542838	0.798213912	52.7335784	35.96716253	0.2
2327.923361	0.683507506	5	0.097693174	0.796160475	52.73357848	35.96565931	0.2
2328.123361	0.683476341	5	0.097843186	0.794177962	52.73357856	35.96415934	0.2
2328.323361	0.683442279	5	0.097992527	0.792015994	52.73357864	35.96266606	0.2
2328.523361	0.683410578	5	0.098141791	0.790009042	52.73357872	35.96117356	0.2
2328.723361	0.683377874	5	0.098290581	0.787945159	52.7335788	35.9596858	0.2
2328.923361	0.683346134	5	0.098439058	0.785946764	52.73357888	35.95820117	0.2
2329.123361	0.683313161	5	0.098587043	0.783875423	52.73357896	35.95672145	0.2
2329.323361	0.683281157	5	0.098734855	0.781870611	52.73357904	35.95524348	0.2
2329.523361	0.683249415	5	0.098882287	0.779887294	52.73357912	35.9537693	0.2
2329.723361	0.683217808	5	0.099029318	0.777918067	52.7335792	35.95229912	0.2
2329.923361	0.683186067	5	0.099176095	0.775944151	52.73357928	35.95083149	0.2
2330.123361	0.683154364	5	0.099322406	0.773977782	52.73357936	35.94936852	0.2
2330.323361	0.683122799	5	0.099468401	0.772025847	52.73357944	35.9479087	0.2
2330.523361	0.683092237	5	0.099614166	0.770141008	52.73357952	35.9464512	0.2
2330.723361	0.68305947	5	0.09975935	0.768123504	52.7335796	35.94499949	0.2
2330.923361	0.683028575	5	0.099904382	0.766226781	52.73357968	35.9435493	0.2
2331.123361	0.682997573	5	0.100049005	0.764328287	52.73357976	35.94210322	0.2
2331.323361	0.682966112	5	0.100193329	0.762406549	52.73357984	35.94066011	0.2
2331.523361	0.682934612	5	0.100337232	0.760487647	52.73357992	35.93922122	0.2
2331.723361	0.682903681	5	0.100480825	0.758607711	52.73358	35.93778542	0.2
2331.923361	0.682872791	5	0.100624149	0.756735042	52.73358008	35.93635232	0.2
2332.123361	0.682842821	5	0.100767207	0.754923692	52.73358016	35.93492187	0.2
2332.323361	0.6828112	5	0.100909714	0.753014762	52.73358023	35.93349694	0.2
2332.523361	0.682780521	5	0.101052023	0.751168517	52.73358031	35.93207399	0.2
2332.723361	0.682750568	5	0.10119412	0.749370285	52.73358039	35.93065315	0.2
2332.923361	0.682719424	5	0.101335673	0.747505304	52.73358047	35.92923776	0.2
2333.123361	0.682689031	5	0.101477017	0.745689653	52.73358055	35.92782445	0.2
2333.323361	0.682658645	5	0.101618028	0.743878825	52.73358063	35.92641448	0.2
2333.523361	0.682628449	5	0.101758683	0.742083609	52.73358071	35.92500807	0.2
2333.723361	0.6825999	5	0.101899228	0.740390887	52.73358079	35.92360275	0.2
2333.923361	0.682568694	5	0.102039216	0.738543735	52.73358086	35.92220301	0.2
2334.123361	0.682538497	5	0.102178937	0.736761687	52.73358094	35.92080593	0.2
2334.323361	0.682508529	5	0.102318314	0.734996761	52.73358102	35.91941229	0.2
2334.523361	0.682478666	5	0.102457405	0.73324285	52.7335811	35.91802152	0.2
2334.723361	0.682448867	5	0.102596206	0.73149643	52.73358118	35.91663365	0.2
2334.923361	0.682419551	5	0.102734787	0.729783254	52.73358126	35.91524796	0.2
2335.123361	0.682389669	5	0.102872902	0.728040584	52.73358133	35.91386696	0.2
2335.323361	0.6823595	5	0.103010666	0.726284677	52.73358141	35.91248945	0.2
2335.523361	0.682330254	5	0.103148306	0.724586866	52.73358149	35.91111318	0.2
2335.723361	0.682300596	5	0.103285546	0.722869577	52.73358157	35.90974092	0.2
2335.923361	0.682271414	5	0.10342248	0.721183726	52.73358165	35.90837171	0.2
2336.123361	0.682242363	5	0.103559118	0.719509133	52.73358172	35.90700546	0.2
2336.323361	0.68221319	5	0.103695432	0.717832223	52.7335818	35.90564245	0.2
2336.523361	0.682184028	5	0.103831446	0.716159225	52.73358188	35.90428245	0.2
2336.723361	0.682154615	5	0.103967127	0.714475159	52.73358196	35.90292577	0.2
2336.923361	0.682126397	5	0.104102678	0.712864138	52.73358203	35.90157039	0.2
2337.123361	0.682096721	5	0.104237727	0.711173137	52.73358211	35.90022003	0.2
2337.323361	0.682068256	5	0.104372661	0.709555253	52.73358219	35.89887083	0.2
2337.523361	0.682039084	5	0.104507205	0.707900881	52.73358227	35.89752552	0.2
2337.723361	0.682010718	5	0.104641489	0.706296351	52.73358234	35.89618282	0.2
2337.923361	0.681982571	5	0.104775542	0.704707488	52.73358242	35.89484241	0.2
2338.123361	0.681954002	5	0.104909212	0.70309956	52.7335825	35.89350585	0.2
2338.323361	0.681925929	5	0.105042644	0.701521031	52.73358258	35.89217166	0.2
2338.523361	0.681896302	5	0.105175658	0.699859516	52.73358265	35.89084165	0.2
2338.723361	0.681868305	5	0.105308551	0.698293516	52.73358273	35.88951286	0.2
2338.923361	0.68183963	5	0.105441035	0.696693169	52.73358281	35.88818815	0.2
2339.123361	0.681811404	5	0.105573284	0.695121459	52.73358288	35.88686579	0.2
2339.323361	0.681783289	5	0.10570526	0.693559538	52.73358296	35.88554616	0.2
2339.523361	0.681755238	5	0.105836993	0.692004611	52.73358304	35.88422896	0.2
2339.723361	0.681728767	5	0.105968562	0.690541479	52.73358311	35.8829134	0.2
2339.923361	0.681699626	5	0.106099568	0.688932326	52.73358319	35.88160347	0.2
2340.123361	0.681671416	5	0.106230392	0.687378972	52.73358327	35.88029536	0.2
2340.323361	0.681643951	5	0.106361015	0.685869832	52.73358334	35.87898927	0.2
2340.523361	0.681615814	5	0.106491282	0.684327713	52.73358342	35.87768672	0.2
2340.723361	0.681588554	5	0.106621365	0.682836664	52.7335835	35.87638603	0.2
2340.923361	0.68156055	5	0.106751091	0.681308423	52.73358357	35.8750889	0.2
2341.123361	0.681533374	5	0.106880662	0.679828439	52.73358365	35.87379331	0.2
2341.323361	0.681506608	5	0.107009962	0.678374184	52.73358373	35.87250044	0.2
2341.523361	0.681478088	5	0.107138801	0.676827878	52.7335838	35.87121218	0.2
2341.723361	0.681451086	5	0.107267614	0.675367273	52.73358388	35.86992419	0.2
2341.923361	0.681423769	5	0.107396115	0.673892567	52.73358396	35.86863931	0.200001793
2342.123362	0.681396184	5	0.107524281	0.672406943	52.73358403	35.86735777	0.200037607
2342.3234	0.681369212	5	0.107652244	0.670957378	52.73358411	35.86607827	0.200120724
2342.523521	0.681342655	5	0.107779965	0.669533172	52.73358418	35.8648012	0.2002488
2342.723769	0.681316753	5	0.107907544	0.668147089	52.73358426	35.86352553	0.200419233
2342.924189	0.681290468	5	0.108034898	0.666743273	52.73358434	35.86225212	0.200629906
2343.124819	0.681264785	5	0.108162208	0.665374604	52.73358441	35.86097915	0.200878813
2343.325697	0.68123973	5	0.108289419	0.664041991	52.73358449	35.85970717	0.201164336
2343.526862	0.681214218	5	0.108416487	0.66268793	52.73358456	35.85843661	0.201492195
2343.728354	0.681189386	5	0.108543593	0.6613726	52.73358464	35.85716569	0.201839377
2343.930193	0.681164651	5	0.108670631	0.66006498	52.73358472	35.85589544	0.202238414
2344.132432	0.681140203	5	0.108797708	0.658775071	52.73358479	35.8546248	0.202644032
2344.335076	0.681116215	5	0.108924798	0.65751193	52.73358487	35.85335403	0.203090827
2344.538167	0.681091722	5	0.109051904	0.656224605	52.73358495	35.8520831	0.203569773
2344.741736	0.681067752	5	0.109179087	0.654967206	52.73358502	35.85081139	0.204075692
2344.945812	0.681043934	5	0.109306375	0.653720262	52.7335851	35.84953864	0.204608665
2345.150421	0.681020245	5	0.109433671	0.652482397	52.73358518	35.84826581	0.20516851
2345.355589	0.680997092	5	0.109561159	0.651274815	52.73358525	35.84699107	0.205754403
2345.561344	0.680973723	5	0.109688686	0.650057928	52.73358533	35.84571593	0.206365605
2345.767709	0.680950056	5	0.109816302	0.648828339	52.73358541	35.84443989	0.207016268
2345.974725	0.680926986	5	0.109944124	0.647631797	52.73358548	35.8431618	0.207661289
2346.182387	0.680904228	5	0.110072188	0.64645367	52.73358556	35.84188129	0.208342325
2346.390729	0.680880898	5	0.110200329	0.64524803	52.73358564	35.84060001	0.209068713
2346.599798	0.680858067	5	0.110328686	0.644070378	52.73358572	35.83931658	0.209781922
2346.80958	0.680835244	5	0.110457248	0.642895354	52.7335858	35.83803109	0.210547778
2347.020128	0.680812578	5	0.110586029	0.641730495	52.73358588	35.83674341	0.211306887
2347.231434	0.680789849	5	0.110715029	0.6405645	52.73358595	35.83545354	0.2120994
2347.443534	0.680767659	5	0.110844309	0.639428677	52.73358603	35.83416088	0.212919424
2347.656453	0.680744774	5	0.110973849	0.638258475	52.73358611	35.8328656	0.213777547
2347.870231	0.680722417	5	0.111103622	0.637117815	52.73358619	35.83156801	0.214614497
2348.084845	0.680700669	5	0.111233743	0.636010171	52.73358627	35.83026694	0.215488387
2348.300334	0.680677534	5	0.111363986	0.634833942	52.73358635	35.82896464	0.216392512
2348.516726	0.680655189	5	0.111494602	0.633699965	52.73358643	35.82765861	0.217312561
2348.734039	0.6806335	5	0.111625677	0.632601629	52.73358651	35.826348	0.218249786
2348.952289	0.680610677	5	0.111756859	0.631447076	52.73358659	35.82503632	0.219207542
2349.171496	0.680588855	5	0.111888553	0.630345522	52.73358668	35.82371951	0.220185299
2349.391681	0.680566269	5	0.112020421	0.629207455	52.73358676	35.82240097	0.221206669
2349.612888	0.680544217	5	0.112152733	0.62809829	52.73358684	35.82107798	0.222196877
2349.835085	0.680522684	5	0.112285516	0.627016909	52.73358692	35.81975029	0.223224419
2350.058309	0.680500539	5	0.112418496	0.625907213	52.733587	35.81842063	0.224284828
2350.282594	0.680478431	5	0.112551892	0.624800751	52.73358709	35.81708681	0.225358004
2350.507952	0.680455886	5	0.112685667	0.62367498	52.73358717	35.8157492	0.226446171
2350.734398	0.680433394	5	0.112819751	0.622553575	52.73358725	35.81440849	0.227554455
2350.961953	0.680411312	5	0.112954284	0.621454606	52.73358734	35.8130633	0.228682097
2351.190635	0.680389551	5	0.113089385	0.620373605	52.73358742	35.81171243	0.229827439
2351.420462	0.680367065	5	0.113224698	0.619258419	52.7335875	35.81035944	0.230990599
2351.651453	0.680344918	5	0.113360562	0.618162086	52.73358759	35.80900095	0.232171992
2351.883625	0.680323128	5	0.113496813	0.617085096	52.73358767	35.80763858	0.233371498
2352.116996	0.68030063	5	0.113633426	0.615975506	52.73358776	35.80627259	0.234620103
2352.351616	0.680278626	5	0.113770539	0.614892014	52.73358784	35.80490161	0.235823455
2352.58744	0.680256686	5	0.113908142	0.613813565	52.73358793	35.80352572	0.237097887
2352.824538	0.680235016	5	0.11404626	0.612750351	52.73358802	35.80214468	0.238379343
2353.062917	0.680212015	5	0.114184682	0.611623619	52.7335881	35.8007606	0.239627389
2353.302545	0.680189528	5	0.114323778	0.610524204	52.73358819	35.79936979	0.240930408
2353.543475	0.680168412	5	0.114463353	0.609493197	52.73358828	35.79797419	0.242268698
2353.785744	0.680145784	5	0.114603319	0.608390979	52.73358837	35.79657467	0.243611798
2354.029355	0.680122599	5	0.114743677	0.607263558	52.73358846	35.79517124	0.244966473
2354.274322	0.680100238	5	0.114884678	0.606178086	52.73358855	35.79376138	0.246379354
2354.520701	0.680079626	5	0.115026421	0.605179345	52.73358863	35.7923441	0.247775834
2354.768477	0.680055574	5	0.11516828	0.604015768	52.73358872	35.79092566	0.249175447
2355.017653	0.680032992	5	0.115310808	0.602925454	52.73358881	35.78950053	0.250567587
2355.26822	0.680010237	5	0.115453845	0.60182875	52.73358891	35.78807031	0.252020579
2355.520241	0.679988034	5	0.115597553	0.600760633	52.733589	35.78663338	0.253500473
2355.773741	0.679965505	5	0.115741712	0.599678774	52.73358909	35.78519194	0.255040632
2356.028782	0.679943104	5	0.115886429	0.598604681	52.73358918	35.78374492	0.256476877
2356.285259	0.679920043	5	0.116031671	0.59750131	52.73358927	35.78229266	0.257974459
2356.543233	0.679897106	5	0.116177552	0.596405797	52.73358936	35.78083401	0.259576655
2356.80281	0.679874593	5	0.116324001	0.595332583	52.73358946	35.77936967	0.261159287
2357.063969	0.67985186	5	0.116471045	0.594251157	52.73358955	35.77789938	0.262642923
2357.326612	0.679828031	5	0.116618533	0.593118787	52.73358965	35.77642466	0.264222249
2357.590834	0.679805302	5	0.116766727	0.592040927	52.73358974	35.77494288	0.26586489
2357.856699	0.67978225	5	0.116915484	0.590950388	52.73358984	35.77345547	0.2674946
2358.124194	0.679759342	5	0.117064888	0.58986806	52.73358993	35.77196159	0.269124281
2358.393318	0.679735596	5	0.11721477	0.588748506	52.73359003	35.77046292	0.270784223
2358.664102	0.679713133	5	0.117365479	0.587691942	52.73359012	35.768956	0.27251411
2358.936616	0.679689252	5	0.11751659	0.586569457	52.73359022	35.76744504	0.274212678
2359.210829	0.679665778	5	0.117668503	0.585468841	52.73359032	35.76592608	0.275861442
2359.486691	0.679641924	5	0.117820955	0.584352532	52.73359042	35.76440172	0.277594871
2359.764285	0.679618346	5	0.117974144	0.583251187	52.73359052	35.76287	0.279419769
2360.043705	0.679595502	5	0.11812801	0.582186254	52.73359062	35.7613315	0.281141435
2360.324847	0.67957103	5	0.1182823	0.581047388	52.73359072	35.75978877	0.282899245
2360.607746	0.679547004	5	0.118437374	0.579931531	52.73359082	35.75823819	0.284725649
2360.892471	0.679523244	5	0.11859302	0.578830097	52.73359092	35.7566819	0.286561465
2361.179033	0.679499708	5	0.118749372	0.577740923	52.73359102	35.75511854	0.288395632
2361.467429	0.679475262	5	0.11890641	0.576612267	52.73359112	35.75354833	0.29025196
2361.757681	0.679451037	5	0.119064051	0.575495704	52.73359122	35.75197209	0.292133912
2362.049814	0.679426774	5	0.119222369	0.57437961	52.73359133	35.75038909	0.294033814
2362.343848	0.679402476	5	0.119381426	0.573264098	52.73359143	35.74879869	0.296000689
2362.639849	0.679379209	5	0.119541318	0.572197863	52.73359153	35.74719994	0.297960062
2362.937809	0.679353914	5	0.119701644	0.571041044	52.73359164	35.74559685	0.299812079
2363.237621	0.679328725	5	0.11986275	0.569891323	52.73359174	35.74398596	0.301827273
2363.539448	0.67930428	5	0.120024538	0.568777866	52.73359185	35.74236826	0.303861146
2363.84331	0.679279697	5	0.120187057	0.567660255	52.73359195	35.74074325	0.305796883
2364.149106	0.67925484	5	0.120350342	0.566532206	52.73359206	35.73911058	0.30780657
2364.456913	0.679230702	5	0.120514333	0.565439832	52.73359217	35.73747084	0.309940841
2364.766854	0.679204837	5	0.120678858	0.56427072	52.73359228	35.73582577	0.308483394
2365.075337	0.679161255	5	0.120842227	0.562306299	52.73359238	35.73419226	0.314060397
2365.389398	0.679154783	5	0.121008469	0.562015207	52.73359249	35.73253002	0.317693906
2365.707092	0.679137663	5	0.121176253	0.561245865	52.7335926	35.73085236	0.318263614
2366.025355	0.679103503	5	0.121343796	0.559714572	52.73359271	35.72917712	0.319738044
2366.345093	0.679074874	5	0.12151186	0.558434151	52.73359283	35.72749666	0.322618585
2366.667712	0.679051902	5	0.121680829	0.557408115	52.73359294	35.72580716	0.324510408
2366.992222	0.679025981	5	0.121850624	0.556253074	52.73359305	35.72410939	0.326876345
2367.319099	0.678999703	5	0.12202098	0.555084985	52.73359316	35.72240601	0.329278747
2367.648377	0.678975283	5	0.122192407	0.554001641	52.73359328	35.72069193	0.331438417
2367.979816	0.678948123	5	0.122364466	0.552798795	52.73359339	35.71897153	0.333610403
2368.313426	0.678922785	5	0.12253745	0.551679492	52.7335935	35.71724188	0.335858184
2368.649284	0.678894772	5	0.122710818	0.550444461	52.73359362	35.7155084	0.338188221
2368.987472	0.678869744	5	0.122885451	0.54934334	52.73359374	35.71376225	0.340575362
2369.328048	0.678842453	5	0.123060528	0.548144774	52.73359385	35.71201168	0.342827705
2369.670876	0.67881469	5	0.123236444	0.546928947	52.73359397	35.71025271	0.345209824
2370.016085	0.678787631	5	0.123413092	0.545745992	52.73359409	35.70848642	0.347647843
2370.363733	0.678761052	5	0.123590639	0.544586832	52.73359421	35.70671116	0.349991705
2370.713725	0.678733583	5	0.123768921	0.543391693	52.73359433	35.70492854	0.3523708
2371.066096	0.678705841	5	0.123948095	0.542186484	52.73359445	35.70313699	0.354820286
2371.420916	0.678678149	5	0.124127984	0.540986518	52.73359457	35.7013383	0.357283161
2371.778199	0.678651062	5	0.124308635	0.539815182	52.73359469	35.69953199	0.359674742
2372.137874	0.678623478	5	0.124490044	0.538625587	52.73359481	35.6977181	0.362222312
2372.500096	0.678594885	5	0.124672117	0.537394556	52.73359493	35.69589758	0.364694996
2372.864791	0.678566663	5	0.12485508	0.536182529	52.73359506	35.69406814	0.367259526
2373.232051	0.678538583	5	0.125038974	0.534979302	52.73359518	35.69222941	0.369852918
2373.601904	0.678511548	5	0.125223775	0.533823614	52.73359531	35.69038161	0.372298416
2373.974202	0.678482493	5	0.125409134	0.532584548	52.73359543	35.68852822	0.374861393
2374.349063	0.678453288	5	0.125595306	0.531340798	52.73359556	35.68666671	0.376339596
2374.725403	0.678418552	5	0.125781616	0.529866274	52.73359568	35.68480382	0.38021988
2375.105623	0.678396669	5	0.125969627	0.528939418	52.73359581	35.68292392	0.383393941
2375.489017	0.678369799	5	0.126158609	0.527803557	52.73359594	35.68103432	0.385450065
2375.874467	0.678337689	5	0.126348057	0.526449488	52.73359607	35.67914004	0.387894502
2376.262361	0.678307188	5	0.126538377	0.525166115	52.7335962	35.67723706	0.390794779
2376.653156	0.678278132	5	0.126729517	0.523946779	52.73359633	35.67532587	0.393618214
2377.046774	0.678249504	5	0.126921524	0.522748349	52.73359646	35.67340602	0.396335719
2377.44311	0.678219565	5	0.127114281	0.521497264	52.73359659	35.67147867	0.398974175
2377.842084	0.678190619	5	0.1273081	0.520290982	52.73359672	35.6695407	0.401760462
2378.243845	0.678160005	5	0.127502512	0.519018728	52.73359686	35.66759679	0.404682349
2378.648527	0.67812923	5	0.127697758	0.517742031	52.73359699	35.66564456	0.407490176
2379.056017	0.678099259	5	0.127893949	0.516501898	52.73359712	35.66368287	0.410191467
2379.466209	0.678067821	5	0.128090748	0.515204516	52.73359726	35.6617151	0.413122133
2379.879331	0.678037157	5	0.128288411	0.51394198	52.73359739	35.65973869	0.416087671
2380.295419	0.678007685	5	0.128487223	0.512731734	52.73359753	35.6577508	0.418829492
2380.714248	0.67797475	5	0.128686473	0.511382221	52.73359767	35.65575853	0.421770833
2381.136019	0.677943124	5	0.12888658	0.510089918	52.73359781	35.65375769	0.424763612
2381.560783	0.677913138	5	0.129087838	0.508868022	52.73359795	35.65174534	0.427694534
2381.988477	0.677880805	5	0.129289674	0.507552856	52.73359809	35.64972721	0.430551034
2382.419028	0.677849141	5	0.129492432	0.506269152	52.73359823	35.64769986	0.433615526
2382.852644	0.677816409	5	0.129695856	0.504944751	52.73359837	35.64566585	0.436660911
2383.289305	0.677785676	5	0.129900331	0.503705356	52.73359851	35.64362134	0.439565283
2383.72887	0.677752491	5	0.1301056	0.502369054	52.73359865	35.64156888	0.442660938
2384.171531	0.67772148	5	0.130311763	0.50112448	52.73359879	35.63950749	0.44568417
2384.617215	0.677687196	5	0.130518504	0.499751452	52.73359894	35.63744031	0.448807315
2385.066022	0.677655425	5	0.130726293	0.498482908	52.73359908	35.63536266	0.451908429
2385.517931	0.677622259	5	0.130934791	0.497162479	52.73359923	35.63327792	0.455031638
2385.972962	0.677588155	5	0.131144235	0.49580721	52.73359938	35.63118373	0.456122494
2386.429085	0.677548161	5	0.131353731	0.494223217	52.73359952	35.62908901	0.461245329
2386.89033	0.677524528	5	0.131564728	0.493290505	52.73359967	35.62697928	0.465256177
2387.355586	0.677493905	5	0.131776863	0.49208243	52.73359982	35.62485817	0.467577464
2387.823164	0.677455602	5	0.131989534	0.49057827	52.73359997	35.62273172	0.470412528
2388.293576	0.677418108	5	0.132202657	0.489107947	52.73360012	35.62060073	0.473630356
2388.767207	0.67738445	5	0.132416834	0.487792541	52.73360027	35.61845921	0.477354842
2389.244562	0.677351006	5	0.132631802	0.486488699	52.73360042	35.61630978	0.48058626
2389.725148	0.677316877	5	0.132847908	0.485162259	52.73360057	35.61414897	0.483632373
2390.20878	0.677281097	5	0.133064507	0.48377575	52.73360073	35.61198323	0.486911573
2390.695692	0.67724609	5	0.133281985	0.482422392	52.73360088	35.6098087	0.49028615
2391.185978	0.677212466	5	0.133500374	0.481127016	52.73360103	35.60762507	0.493584991
2391.679563	0.677176387	5	0.133719417	0.479739892	52.73360119	35.6054349	0.496866823
2392.17643	0.677140583	5	0.133939226	0.478367611	52.73360135	35.60323706	0.500201433
2392.676631	0.677106344	5	0.134160008	0.477058745	52.7336015	35.6010295	0.5034801
2393.180111	0.677068535	5	0.134381232	0.47561747	52.73360166	35.59881752	0.506924519
2393.687036	0.677032148	5	0.134603272	0.47423519	52.73360182	35.59659739	0.510327748
2394.197363	0.676995168	5	0.13482622	0.472834078	52.73360198	35.59436817	0.5136842
2394.711048	0.676959038	5	0.135050151	0.471469359	52.73360214	35.59212912	0.517121484
2395.228169	0.676921765	5	0.135274574	0.470065415	52.7336023	35.58988515	0.520512216
2395.748681	0.676888503	5	0.13550033	0.468816942	52.73360246	35.58762786	0.523844994
2396.272526	0.676847099	5	0.135725933	0.467265746	52.73360262	35.58537209	0.527385289
2396.799912	0.676811075	5	0.135953001	0.465921096	52.73360278	35.58310168	0.530878616
2397.33079	0.676773073	5	0.13618039	0.464506756	52.73360295	35.58082806	0.534308296
2397.865099	0.676734784	5	0.136408681	0.46308581	52.73360311	35.57854543	0.537774031
2398.402873	0.676697746	5	0.136637785	0.461715962	52.73360328	35.57625466	0.541280751
2398.944153	0.676660879	5	0.136867696	0.460355828	52.73360344	35.57395582	0.544791425
2399.488945	0.676620959	5	0.137098135	0.458887874	52.73360361	35.5716517	0.548299759
2400.037245	0.676583044	5	0.137329322	0.457498389	52.73360377	35.5693401	0.551823986
2400.589069	0.676543898	5	0.137561337	0.45606723	52.73360394	35.56702024	0.554560591
2401.143629	0.676502876	5	0.137793715	0.454572907	52.73360411	35.56469674	0.558821814
2401.702451	0.676466513	5	0.138027243	0.453252959	52.73360428	35.56236173	0.56266886
2402.26512	0.676426991	5	0.138261202	0.451821446	52.73360445	35.56002242	0.565142537
2402.830262	0.676383703	5	0.13849585	0.45025983	52.73360462	35.55767622	0.569515471
2403.399778	0.676347192	5	0.138731284	0.448946541	52.73360479	35.55532216	0.569040043
2403.968818	0.67629199	5	0.138965576	0.44696779	52.73360496	35.55297953	0.572659781
2404.541478	0.676252102	5	0.139200685	0.445544185	52.73360513	35.55062872	0.581817057
2405.123295	0.676233703	5	0.139439127	0.444888119	52.73360531	35.54824458	0.58536285
2405.708658	0.676191056	5	0.139677628	0.443372892	52.73360548	35.54585986	0.586987339
2406.295645	0.676143815	5	0.139916236	0.441700362	52.73360566	35.54347407	0.590644466
2406.886289	0.676102394	5	0.140155282	0.440239137	52.73360583	35.5410839	0.594970781
2407.48126	0.676065907	5	0.140395875	0.438956129	52.73360601	35.53867825	0.5986247
2408.079885	0.67602461	5	0.140636885	0.437508854	52.73360619	35.53626845	0.602263828
2408.682149	0.675982704	5	0.140878085	0.436044392	52.73360636	35.53385674	0.603458548
2409.285607	0.675930232	5	0.141118862	0.434216595	52.73360654	35.53144927	0.601066507
2409.886674	0.675866163	5	0.141357761	0.431996859	52.73360672	35.52906058	0.614003701
2410.500677	0.675859784	5	0.141601555	0.431776544	52.7336069	35.52662292	0.619608675
2411.120286	0.675824899	5	0.141846568	0.430573662	52.73360708	35.52417309	0.62014793
2411.740434	0.675769982	5	0.142090848	0.428685694	52.73360726	35.52173059	0.618316146
2412.35875	0.675711253	5	0.142334025	0.426676265	52.73360744	35.51929912	0.627262567
2412.986013	0.675684644	5	0.142579119	0.425768982	52.73360762	35.51684847	0.633202713
2413.619215	0.675651336	5	0.142826047	0.424636476	52.7336078	35.5143795	0.630360765
2414.249576	0.675583164	5	0.143070542	0.422326004	52.73360798	35.51193485	0.63262393
2414.8822	0.6755337	5	0.143314724	0.420658029	52.73360817	35.50949333	0.643913574
2415.526114	0.675519315	5	0.143563071	0.420174198	52.73360835	35.50701016	0.647957378
2416.174071	0.675474843	5	0.143811772	0.418681644	52.73360854	35.50452345	0.649192803
2416.823264	0.675422016	5	0.144060342	0.416915821	52.73360872	35.50203806	0.652760172
2417.476024	0.675376378	5	0.144309005	0.415396276	52.73360891	35.49955174	0.657172927
2418.133197	0.675337743	5	0.144558982	0.414114878	52.7336091	35.49705227	0.660898091
2418.794095	0.675290086	5	0.144808555	0.412538366	52.73360928	35.49455686	0.664289046
2419.458384	0.675245714	5	0.145059178	0.411077117	52.73360947	35.49205094	0.667927449
2420.126312	0.675201264	5	0.145310151	0.40961728	52.73360966	35.48954152	0.666728578
2420.79304	0.675140975	5	0.145559814	0.407646785	52.73360985	35.4870452	0.675311091
2421.468351	0.675113411	5	0.145811617	0.406749106	52.73361004	35.48452748	0.679956001
2422.148307	0.675069129	5	0.146064187	0.405310582	52.73361023	35.48200209	0.680304763
2422.828612	0.675013127	5	0.146316152	0.403498091	52.73361042	35.47948276	0.677930698
2423.506543	0.674943871	5	0.146565664	0.401268784	52.73361061	35.47698795	0.689908637
2424.196451	0.674927873	5	0.146819401	0.400755151	52.7336108	35.47445089	0.69407293
2424.890524	0.674884123	5	0.147073409	0.399355419	52.73361099	35.47191112	0.696939441
2425.587464	0.674836301	5	0.147327969	0.397830238	52.73361118	35.46936585	0.698064822
2426.285529	0.674780437	5	0.147581474	0.396055829	52.73361138	35.46683112	0.704202311
2426.989731	0.674741787	5	0.147836133	0.394833347	52.73361157	35.46428484	0.708437373
2427.698168	0.674695602	5	0.148091792	0.393377208	52.73361176	35.46172857	0.711336155
2428.409504	0.674647948	5	0.148347615	0.391880919	52.73361196	35.45917066	0.713490377
2429.122995	0.674594468	5	0.148602498	0.390206675	52.73361215	35.45662215	0.716582254
2429.839577	0.674544079	5	0.148857782	0.388636942	52.73361235	35.45406964	0.722379454
2430.561956	0.674508246	5	0.149114781	0.387525193	52.73361254	35.45149997	0.726056155
2431.288013	0.674459018	5	0.149371535	0.386001466	52.73361274	35.44893275	0.728976759
2432.016989	0.674408272	5	0.149628101	0.384437192	52.73361294	35.44636742	0.732460491
2432.74945	0.674360346	5	0.14988531	0.382966662	52.73361313	35.44379565	0.736111117
2433.485561	0.674310419	5	0.150142477	0.381439378	52.73361333	35.4412243	0.739152086
2434.224713	0.674260457	5	0.150399885	0.379917763	52.73361353	35.43865055	0.743043516
2434.967757	0.674214641	5	0.150657708	0.378527983	52.73361373	35.43607264	0.746607004
2435.714364	0.674168357	5	0.150915755	0.377129215	52.73361392	35.4334925	0.749953591
2436.464317	0.67411877	5	0.151173906	0.375636226	52.73361412	35.43091132	0.748728024
2437.213045	0.674054939	5	0.151430434	0.373722537	52.73361432	35.42834637	0.754531737
2437.967577	0.674011718	5	0.151687655	0.372432267	52.73361452	35.42577449	0.756363194
2438.72394	0.673957344	5	0.151944686	0.370815551	52.73361472	35.42320451	0.764043476
2439.487984	0.673921688	5	0.152203741	0.369759467	52.73361492	35.42061428	0.767757971
2440.255742	0.673873043	5	0.152462948	0.368323228	52.73361512	35.41802254	0.770130554
2441.025872	0.673821677	5	0.152721955	0.366812977	52.73361532	35.4154328	0.773632386
2441.799505	0.673771685	5	0.152980902	0.365348807	52.73361552	35.41284366	0.777149825
2442.576654	0.673721615	5	0.153239872	0.363887872	52.73361572	35.4102543	0.777357523
2443.354012	0.673662147	5	0.153498015	0.362160977	52.73361592	35.40767319	0.783634298
2444.137646	0.673620932	5	0.153757249	0.360968379	52.73361612	35.40508118	0.784432654
2444.922079	0.673566331	5	0.154016155	0.359395151	52.73361633	35.40249246	0.790120981
2445.7122	0.673522103	5	0.154275387	0.358126026	52.73361653	35.39990047	0.793807722
2446.506008	0.673475101	5	0.154535016	0.356781994	52.73361673	35.39730451	0.796513123
2447.302521	0.673420072	5	0.154794226	0.355214172	52.73361693	35.39471275	0.799594291
2448.102115	0.673370768	5	0.155053943	0.353816013	52.73361714	35.39211592	0.802868765
2448.904984	0.673319658	5	0.155313066	0.352372171	52.73361734	35.38952501	0.805980887
2449.710965	0.673266814	5	0.155572217	0.350885395	52.73361754	35.38693384	0.80906288
2450.520027	0.673217858	5	0.155831585	0.349514258	52.73361774	35.3843405	0.812148466
2451.332176	0.673165297	5	0.156090816	0.34804714	52.73361795	35.38174852	0.812561803
2452.144738	0.673107258	5	0.156349165	0.346435365	52.73361815	35.37916537	0.818248027
2452.962986	0.67306449	5	0.156608253	0.345251878	52.73361835	35.37657482	0.816979013
2453.779965	0.672999947	5	0.156865679	0.343473589	52.73361856	35.3740009	0.824236378
2454.604201	0.672962866	5	0.157124629	0.342456339	52.73361876	35.37141173	0.827908498
2455.43211	0.672911664	5	0.157383207	0.341056586	52.73361897	35.36882629	0.829680564
2456.26179	0.672855268	5	0.157641639	0.339520671	52.73361917	35.36624231	0.828360435
2457.090151	0.672791344	5	0.157898542	0.337788872	52.73361937	35.36367361	0.836232172
2457.926383	0.672755356	5	0.158157033	0.336817662	52.73361958	35.36108904	0.839722084
2458.766105	0.672706363	5	0.158415667	0.335500432	52.73361978	35.35850303	0.841764295
2459.607869	0.672652504	5	0.158673732	0.334057835	52.73361998	35.35592272	0.842160627
2460.45003	0.672592146	5	0.158930651	0.332448481	52.73362019	35.35335386	0.846037975
2461.296068	0.672543628	5	0.159188157	0.331160291	52.73362039	35.35077914	0.850504909
2462.146573	0.672498138	5	0.159445956	0.329957644	52.7336206	35.34820149	0.853090837
2462.999664	0.672442891	5	0.159702992	0.328502366	52.7336208	35.34563146	0.852903577
2463.852567	0.672382207	5	0.159959019	0.326911219	52.733621	35.34307153	0.858172471
2464.71074	0.672339304	5	0.16021621	0.325791393	52.73362121	35.34049996	0.861274024
2465.572014	0.672287635	5	0.160472722	0.324447268	52.73362141	35.33793517	0.861143943
2466.433158	0.672228709	5	0.160728258	0.322921658	52.73362162	35.33538015	0.866069677
2467.299227	0.672181452	5	0.160984166	0.321702633	52.73362182	35.3328214	0.867863622
2468.167091	0.672126402	5	0.161239711	0.32028897	52.73362202	35.33026629	0.871256602
2469.038347	0.672077363	5	0.161495364	0.319034977	52.73362223	35.3277101	0.873845475
2469.912193	0.672026246	5	0.161750803	0.317732959	52.73362243	35.32515604	0.87624438
2470.788437	0.671974971	5	0.162005944	0.316432513	52.73362264	35.32260496	0.878671442
2471.667109	0.671920116	5	0.162260441	0.315046715	52.73362284	35.32006033	0.879891729
2472.547	0.671864287	5	0.16251436	0.313642616	52.73362304	35.31752147	0.882739915
2473.42974	0.671813789	5	0.162768129	0.312378005	52.73362325	35.31498412	0.886034636
2474.315775	0.671764531	5	0.163021855	0.311149533	52.73362345	35.3124472	0.888434934
2475.20421	0.671714185	5	0.163275397	0.309899179	52.73362365	35.30991211	0.890684464
2476.094894	0.671658272	5	0.163528088	0.308515558	52.73362385	35.30738553	0.890554462
2476.985449	0.671600472	5	0.163779957	0.307092227	52.73362406	35.30486717	0.895231193
2477.88068	0.671555601	5	0.164032393	0.305992344	52.73362426	35.30234315	0.897719402
2478.778399	0.671503214	5	0.164284211	0.304712313	52.73362446	35.2998253	0.895997483
2479.674397	0.671439054	5	0.164534283	0.30315193	52.73362466	35.29732492	0.897251039
2480.571648	0.671386111	5	0.164783936	0.301870655	52.73362486	35.29482872	0.904344704
2481.475993	0.671345302	5	0.165034553	0.300886652	52.73362507	35.29232288	0.906535177
2482.382528	0.671294747	5	0.16528527	0.29967227	52.73362527	35.28981604	0.908082497
2483.29061	0.671240566	5	0.165534969	0.298376357	52.73362547	35.28731938	0.91017365
2484.200784	0.671187544	5	0.165784214	0.297113112	52.73362567	35.28482726	0.912257616
2485.113042	0.671136033	5	0.16603322	0.295891281	52.73362587	35.28233753	0.914256941
2486.027299	0.671083275	5	0.166281479	0.294645031	52.73362607	35.27985528	0.916227181
2486.943526	0.671032331	5	0.16652983	0.293446723	52.73362627	35.2773721	0.918173005
2487.861699	0.670979489	5	0.166777445	0.292208592	52.73362647	35.27489627	0.920091168
2488.78179	0.67093095	5	0.167025164	0.291076349	52.73362667	35.27241942	0.921997365
2489.703787	0.670875441	5	0.167271311	0.289786435	52.73362687	35.26995827	0.923441984
2490.627229	0.670823778	5	0.167517453	0.288591466	52.73362707	35.26749718	0.925674377
2491.552904	0.67077228	5	0.167763013	0.287404644	52.73362727	35.26504191	0.92492831
2492.477832	0.670713968	5	0.16800743	0.286067021	52.73362747	35.26259806	0.929259069
2493.407091	0.670667906	5	0.168252111	0.285014702	52.73362766	35.26015157	0.931208086
2494.338299	0.670616588	5	0.168496312	0.283847041	52.73362786	35.25770989	0.93272713
2495.271026	0.67056495	5	0.168740102	0.282676785	52.73362806	35.25527232	0.934422695
2496.205449	0.670512946	5	0.168983434	0.281503264	52.73362826	35.25283932	0.936091932
2497.141541	0.670462619	5	0.169226169	0.280372165	52.73362845	35.2504123	0.937733408
2498.079274	0.670411069	5	0.169468258	0.279218588	52.73362865	35.24799173	0.938204043
2499.017478	0.670356708	5	0.169709545	0.278006711	52.73362885	35.24557918	0.938464616
2499.955943	0.670301182	5	0.169949829	0.276774309	52.73362904	35.24317666	0.940765423
2500.896708	0.670251679	5	0.170190019	0.275680314	52.73362924	35.24077509	0.944192687
2501.840901	0.670204654	5	0.170430108	0.274645009	52.73362943	35.23837452	0.945619647
2502.786521	0.670153303	5	0.170669721	0.273519342	52.73362962	35.23597871	0.946977391
2503.733498	0.670103712	5	0.170908973	0.272436488	52.73362982	35.23358651	0.946772891
2504.680271	0.670049046	5	0.171147004	0.271247406	52.73363001	35.23120652	0.94956202
2505.629833	0.669998716	5	0.171384384	0.270157311	52.73363021	35.22883304	0.951406697
2506.58124	0.669948202	5	0.171621871	0.2690677	52.7336304	35.22645848	0.952701699
2507.533941	0.669901201	5	0.171859107	0.268058084	52.73363059	35.22408644	0.954029974
2508.487971	0.669848263	5	0.172094839	0.26692519	52.73363078	35.22172943	0.955341999
2509.443313	0.669796449	5	0.172330247	0.265820837	52.73363097	35.21937567	0.956670307
2510.399984	0.669746598	5	0.172565348	0.264762893	52.73363117	35.21702497	0.957951082
2511.357935	0.669695575	5	0.172799567	0.26368424	52.73363136	35.2146831	0.959184231
2512.317119	0.669645575	5	0.173033327	0.26263159	52.73363155	35.21234581	0.960415847
2513.277535	0.669595328	5	0.17326664	0.261577956	52.73363174	35.21001299	0.961645293
2514.23918	0.669544383	5	0.17349916	0.260514054	52.73363193	35.2076881	0.962808943
2515.201989	0.669496445	5	0.173731462	0.259517178	52.73363211	35.20536539	0.963968075
2516.165957	0.669444379	5	0.173962712	0.258438119	52.7336323	35.20305321	0.962869907
2517.128827	0.669390004	5	0.174193034	0.257316338	52.73363249	35.20075029	0.966238024
2518.095065	0.669347651	5	0.174423556	0.256446293	52.73363268	35.19844538	0.967427522
2519.062493	0.669297313	5	0.174653129	0.255415386	52.73363286	35.19614996	0.966677424
2520.02917	0.669242512	5	0.174881565	0.254297952	52.73363305	35.1938659	0.969433198
2520.998603	0.669198039	5	0.175110244	0.253394895	52.73363324	35.19157943	0.970531733
2521.969135	0.669149428	5	0.175338264	0.252411417	52.73363342	35.18929953	0.971459896
2522.940595	0.66909819	5	0.175565251	0.251378723	52.73363361	35.18702996	0.972436592
2523.913031	0.669050087	5	0.175792177	0.250413312	52.73363379	35.18476101	0.973397635
2524.886429	0.669001218	5	0.17601831	0.249436337	52.73363398	35.18249998	0.97433445
2525.860764	0.668951177	5	0.176243748	0.248439506	52.73363416	35.1802459	0.973847217
2526.834611	0.668900307	5	0.176468309	0.247430543	52.73363434	35.1780006	0.976144573
2527.810755	0.668855131	5	0.17669275	0.246537909	52.73363452	35.17575648	0.977067349
2528.787823	0.668806623	5	0.176916396	0.245583064	52.73363471	35.17352032	0.977870785
2529.765693	0.668757541	5	0.177139531	0.244620592	52.73363489	35.17128927	0.978702179
2530.744396	0.668709878	5	0.177361977	0.243689559	52.73363507	35.1690651	0.979517301
2531.723913	0.668662237	5	0.177583871	0.242762652	52.73363525	35.16684647	0.980310673
2532.704224	0.668613662	5	0.177804903	0.24182112	52.73363543	35.16463644	0.981084256
2533.685308	0.668564908	5	0.178025321	0.240879644	52.73363561	35.16243255	0.981838824
2534.667147	0.668516817	5	0.178245326	0.239954666	52.73363579	35.1602328	0.982580636
2535.649727	0.668469758	5	0.178464691	0.239053068	52.73363596	35.15803944	0.983291266
2536.633019	0.668422771	5	0.178683432	0.238156167	52.73363614	35.15585233	0.983978337
2537.616997	0.668374694	5	0.178901569	0.237241866	52.73363632	35.15367124	0.984669858
2538.601667	0.668327401	5	0.179119203	0.236345975	52.7336365	35.1514952	0.985332127
2539.586999	0.668280756	5	0.179336252	0.235465625	52.73363667	35.14932499	0.985965287
2540.572964	0.668233959	5	0.179552533	0.234585872	52.73363685	35.14716247	0.986602006
2541.559566	0.668185732	5	0.179767998	0.233682369	52.73363702	35.14500811	0.986884489
2542.546451	0.668139634	5	0.179983106	0.232822254	52.7336372	35.14285732	0.987802438
2543.534253	0.668093308	5	0.180197437	0.231960874	52.73363737	35.1407143	0.9879326
2544.522186	0.668045505	5	0.180411119	0.231075501	52.73363754	35.13857776	0.98893889
2545.511125	0.668001467	5	0.180624329	0.230263121	52.73363772	35.13644594	0.989476272
2546.500601	0.667953565	5	0.180836651	0.22938212	52.73363789	35.134323	0.989403523
2547.490004	0.667906089	5	0.181048459	0.228512519	52.73363806	35.13220521	0.990509277
2548.480514	0.667861908	5	0.181259789	0.227706295	52.73363823	35.13009219	0.991005834
2549.47152	0.667815529	5	0.181470265	0.226863052	52.7336384	35.12798771	0.991479536
2550.462999	0.667769854	5	0.181680198	0.22603548	52.73363857	35.12588867	0.991518069
2551.454517	0.667725776	5	0.181889841	0.225239935	52.73363874	35.12379251	0.992387849
2552.446905	0.667679254	5	0.182098298	0.224403225	52.73363891	35.12170822	0.992819486
2553.439724	0.667632877	5	0.182306304	0.223572043	52.73363908	35.11962843	0.992709034
2554.432434	0.667586734	5	0.182513642	0.222748251	52.73363925	35.11755533	0.993631828
2555.426065	0.66754311	5	0.182720557	0.22197225	52.73363941	35.11548645	0.99402764
2556.420093	0.667497617	5	0.182926847	0.221165821	52.73363958	35.11342382	0.99439956
2557.414493	0.667452846	5	0.183132469	0.220375077	52.73363975	35.11136788	0.994761766
2558.409254	0.667408604	5	0.183337629	0.219596479	52.73363991	35.10931655	0.995099442
2559.404354	0.66736406	5	0.183542022	0.218815342	52.73364008	35.1072729	0.99543709
2560.399791	0.667319111	5	0.183745839	0.218029877	52.73364024	35.10523499	0.99575095
2561.395542	0.667275327	5	0.183949087	0.217267492	52.7336404	35.10320278	0.996061529
2562.391603	0.667231678	5	0.184151719	0.216510126	52.73364057	35.10117673	0.996349571
2563.387953	0.667188077	5	0.18435381	0.215756273	52.73364073	35.09915609	0.996629577
2564.384582	0.667142736	5	0.184554986	0.214975037	52.73364089	35.09714459	0.996901198
2565.381484	0.667099459	5	0.184756066	0.214232051	52.73364105	35.09513406	0.997151935
2566.378636	0.667055286	5	0.184956147	0.213476304	52.73364121	35.09313352	0.99739839
2567.376034	0.66701178	5	0.185155893	0.212734576	52.73364137	35.09113632	0.997630592
2568.373665	0.666968357	5	0.185354966	0.211996844	52.73364153	35.08914585	0.997847306
2569.371512	0.666925139	5	0.185553387	0.211265132	52.73364169	35.0871619	0.998054221
2570.369566	0.66688202	5	0.185751294	0.210537628	52.73364185	35.08518309	0.998246651
2571.367813	0.666840437	5	0.185948653	0.209838455	52.73364201	35.08320976	0.99843364
2572.366246	0.66679624	5	0.18614514	0.209097751	52.73364217	35.08124515	0.998607816
2573.364854	0.666754008	5	0.186341239	0.208392502	52.73364232	35.07928442	0.998768303
2574.363623	0.666710872	5	0.18653679	0.207674584	52.73364248	35.07732917	0.99891935
2575.362542	0.666669384	5	0.186731863	0.206986466	52.73364264	35.0753787	0.999059774
2576.361602	0.666626551	5	0.186926055	0.206278402	52.73364279	35.07343703	0.999187757
2577.360789	0.666584339	5	0.187119723	0.205582958	52.73364294	35.07150061	0.999309412
2578.360099	0.666541848	5	0.187312693	0.204885293	52.7336431	35.06957116	0.999417275
2579.359516	0.666500449	5	0.18750521	0.204207875	52.73364325	35.06764623	0.999516983
2580.359033	0.666458873	5	0.187697291	0.203529793	52.7336434	35.06572568	0.999608168
2581.358641	0.666416491	5	0.187888607	0.202840833	52.73364356	35.06381276	0.999688824
2582.35833	0.666376288	5	0.188079609	0.20218952	52.73364371	35.061903	0.999758757
2583.358089	0.666334256	5	0.188269716	0.201510766	52.73364386	35.06000217	0.999819071
2584.357908	0.666292675	5	0.188459265	0.200841537	52.73364401	35.05810694	0.99987121
2585.357779	0.66625206	5	0.188648437	0.20019006	52.73364416	35.05621546	0.999915193
2586.357694	0.666211048	5	0.188836843	0.199534266	52.73364431	35.05433165	0.999948442
2587.357643	0.666169745	5	0.189024811	0.198876102	52.73364446	35.05245221	0.999974183
2588.357617	0.666129843	5	0.189212263	0.198242227	52.73364461	35.05057793	0.999977466
2589.357594	0.666087918	5	0.189398805	0.197578395	52.73364475	35.04871276	0.999999036
2590.357593	0.666047859	5	0.189585152	0.196946245	52.7336449	35.04684953	1
2591.357593	0.666007082	5	0.189770685	0.196304796	52.73364505	35.04499444	1
2592.357593	0.665967604	5	0.189955873	0.195685826	52.73364519	35.04314279	1
2593.357593	0.665927206	5	0.190140313	0.195054362	52.73364534	35.04129864	1
2594.357593	0.66588726	5	0.190324292	0.19443205	52.73364548	35.03945909	1
2595.357593	0.665847055	5	0.190507674	0.193807653	52.73364563	35.03762551	1
2596.357593	0.665808235	5	0.190690677	0.193206707	52.73364577	35.03579571	1
2597.357593	0.665768315	5	0.190872915	0.19259064	52.73364592	35.03397356	1
2598.357593	0.665728892	5	0.19105466	0.191984224	52.73364606	35.03215635	1
2599.357593	0.665690047	5	0.191235934	0.191388547	52.7336462	35.03034384	1
2600.357593	0.665650903	5	0.191416618	0.190790139	52.73364634	35.02853724	1
2601.357593	0.665611502	5	0.191596778	0.190189669	52.73364648	35.02673586	1
2602.357593	0.66557307	5	0.191776473	0.189605825	52.73364662	35.02493914	1
2603.357593	0.665533697	5	0.191955565	0.189009502	52.73364676	35.02314846	1
2604.357593	0.665494917	5	0.192134137	0.188424032	52.7336469	35.02136297	1
2605.357593	0.665456433	5	0.192312219	0.187844806	52.73364704	35.01958237	1
2606.357593	0.665418516	5	0.192489846	0.187275873	52.73364718	35.01780633	1
2607.357593	0.665380277	5	0.192666962	0.186703857	52.73364732	35.0160354	1
2608.357593	0.665341755	5	0.192843517	0.186129339	52.73364746	35.01427008	1
2609.357593	0.665304204	5	0.193019621	0.185571044	52.73364759	35.01250926	1
2610.357593	0.66526593	5	0.193195114	0.185003681	52.73364773	35.01075455	1
2611.357593	0.665228257	5	0.193370176	0.184446939	52.73364787	35.00900415	1
2612.357593	0.665191434	5	0.193544841	0.18390443	52.733648	35.00725773	1
2613.357593	0.665153745	5	0.193718942	0.183350765	52.73364814	35.00551694	1
2614.357593	0.665116183	5	0.193892497	0.182800605	52.73364827	35.00378161	1
2615.357593	0.665078543	5	0.194065597	0.182250961	52.7336484	35.00205083	1
2616.357593	0.665041426	5	0.194238214	0.181710583	52.73364854	35.00032488	1
2617.357593	0.665004433	5	0.194410398	0.181173612	52.73364867	34.99860326	1
2618.357593	0.664967907	5	0.194582103	0.180645001	52.7336488	34.99688643	1
2619.357593	0.664930919	5	0.19475336	0.180111231	52.73364893	34.99517407	1
2620.357593	0.664894079	5	0.194924044	0.179581178	52.73364906	34.99346744	1
2621.357593	0.664857938	5	0.195094335	0.17906272	52.7336492	34.99176475	1
2622.357593	0.664821556	5	0.195264114	0.178542302	52.73364933	34.99006717	1
2623.357593	0.664785197	5	0.195433467	0.178023725	52.73364946	34.98837386	1
2624.357593	0.664748949	5	0.195602414	0.17750821	52.73364958	34.98668459	1
2625.357593	0.66471294	5	0.195770812	0.176997593	52.73364971	34.98500083	1
2626.357593	0.664676526	5	0.195938684	0.176482717	52.73364984	34.98332231	1
2627.357593	0.66464068	5	0.196106164	0.175977341	52.73364997	34.98164773	1
2628.357593	0.664604947	5	0.19627319	0.175475009	52.7336501	34.97997768	1
2629.357593	0.664569676	5	0.196439821	0.174980556	52.73365022	34.97831158	1
2630.357593	0.664534144	5	0.196605952	0.174483929	52.73365035	34.97665048	1
2631.357593	0.664498311	5	0.196771585	0.173984401	52.73365048	34.97499435	1
2632.357593	0.664463019	5	0.196936891	0.173493865	52.7336506	34.97334149	1
2633.357593	0.664427781	5	0.197101744	0.173005471	52.73365073	34.97169317	1
2634.357593	0.664392682	5	0.197266114	0.172520362	52.73365085	34.97004968	1
2635.357593	0.664357714	5	0.197430055	0.172038418	52.73365097	34.96841046	1
2636.357593	0.664322791	5	0.197593715	0.171558428	52.7336511	34.96677408	1
2637.357593	0.664288676	5	0.197756933	0.171090882	52.73365122	34.9651421	1
2638.357593	0.664253992	5	0.197919632	0.170616775	52.73365134	34.96351531	1
2639.357593	0.664218683	5	0.198081761	0.170135504	52.73365146	34.96189422	1
2640.357593	0.664184176	5	0.198243562	0.169666482	52.73365159	34.9602764	1
2641.357593	0.664149842	5	0.19840503	0.169201085	52.73365171	34.95866192	1
2642.357593	0.664115518	5	0.198566042	0.168737111	52.73365183	34.957052	1
2643.357593	0.664081328	5	0.198726588	0.16827621	52.73365195	34.95544674	1
2644.357593	0.664047636	5	0.198886774	0.167823313	52.73365207	34.95384507	1
2645.357593	0.664013278	5	0.1990465	0.167362602	52.73365219	34.95224801	1
2646.357593	0.663979739	5	0.199205911	0.166914151	52.73365231	34.9506541	1
2647.357593	0.663945972	5	0.199364821	0.166463883	52.73365242	34.94906519	1
2648.357593	0.66391196	5	0.199523281	0.166011519	52.73365254	34.94748078	1
2649.357593	0.663879057	5	0.199681473	0.165575128	52.73365266	34.94589906	1
2650.357593	0.663844813	5	0.199839172	0.165122126	52.73365278	34.94432226	1
2651.357593	0.663811405	5	0.199996476	0.164681403	52.73365289	34.94274941	1
2652.357593	0.663778131	5	0.200153437	0.164243618	52.73365301	34.94117998	1
2653.357593	0.663744913	5	0.20030995	0.16380772	52.73365312	34.93961505	1
2654.357593	0.663711771	5	0.200466118	0.163373985	52.73365324	34.93805356	1
2655.357593	0.663678761	5	0.200621849	0.16294311	52.73365335	34.93649644	1
2656.357593	0.663646165	5	0.200777332	0.162518759	52.73365347	34.93494179	1
2657.357593	0.663613337	5	0.20093234	0.162092513	52.73365358	34.9333919	1
2658.357593	0.663580529	5	0.201086903	0.161667631	52.7336537	34.93184645	1
2659.357593	0.663548607	5	0.201241192	0.161255284	52.73365381	34.93030375	1
2660.357593	0.663514992	5	0.201394906	0.160822221	52.73365392	34.9287668	1
2661.357593	0.663482877	5	0.201548385	0.160409575	52.73365403	34.92723219	1
2662.357593	0.663450519	5	0.201701491	0.159994847	52.73365415	34.92570131	1
2663.357593	0.663418167	5	0.201854165	0.159581307	52.73365426	34.92417476	1
2664.357593	0.663385647	5	0.202006431	0.159166662	52.73365437	34.92265228	1
2665.357593	0.663353834	5	0.202158458	0.158762085	52.73365448	34.92113218	1
2666.357593	0.663321477	5	0.202309979	0.15835166	52.73365459	34.91961716	1
2667.357593	0.663289535	5	0.202461226	0.15794752	52.7336547	34.91810487	1
2668.357593	0.663258007	5	0.202612108	0.157549645	52.73365481	34.91659623	1
2669.357593	0.663226234	5	0.202762624	0.157149675	52.73365492	34.91509125	1
2670.357593	0.663194235	5	0.202912692	0.156747905	52.73365502	34.91359074	1
2671.357593	0.663162958	5	0.203062489	0.156356178	52.73365513	34.91209295	1
2672.357593	0.663131472	5	0.203211888	0.155962844	52.73365524	34.91059914	1
2673.357593	0.663099839	5	0.20336092	0.155568646	52.73365535	34.909109	1
2674.357593	0.663068665	5	0.203509625	0.155181145	52.73365545	34.90762212	1
2675.357593	0.663037406	5	0.203657957	0.154793574	52.73365556	34.90613897	1
2676.357593	0.663006077	5	0.203805963	0.154406101	52.73365567	34.90465909	1
2677.357593	0.662974793	5	0.203953618	0.154020128	52.73365577	34.90318271	1
2678.357593	0.662943793	5	0.204100901	0.15363863	52.73365588	34.90171005	1
2679.357593	0.662913019	5	0.20424786	0.15326085	52.73365598	34.90024063	1
2680.357593	0.662882013	5	0.204394431	0.152881152	52.73365609	34.8987751	1
2681.357593	0.662851265	5	0.204540705	0.152505549	52.73365619	34.89731252	1
2682.357593	0.662820534	5	0.204686608	0.152131074	52.73365629	34.89585366	1
2683.357593	0.662790246	5	0.204832223	0.15176291	52.7336564	34.89439769	1
2684.357593	0.662759403	5	0.20497741	0.151388894	52.7336565	34.89294598	1
2685.357593	0.662729271	5	0.205122367	0.151024418	52.7336566	34.89149658	1
2686.357593	0.662698622	5	0.205266889	0.15065456	52.7336567	34.89005153	1
2687.357593	0.662668607	5	0.20541122	0.150293248	52.7336568	34.88860839	1
2688.357593	0.66263806	5	0.205555072	0.149926406	52.73365691	34.88717003	1
2689.357593	0.662607943	5	0.205698641	0.14956561	52.73365701	34.8857345	1
2690.357593	0.662577866	5	0.205841925	0.149206158	52.73365711	34.88430183	1
2691.357593	0.662547911	5	0.205984843	0.148849031	52.73365721	34.88287281	1
2692.357593	0.662518042	5	0.206127439	0.148493774	52.73365731	34.88144702	1
2693.357593	0.662488171	5	0.206269737	0.148139335	52.73365741	34.8800242	1
2694.357593	0.662458384	5	0.206411674	0.147786748	52.7336575	34.87860499	1
2695.357593	0.662429073	5	0.206553374	0.147440644	52.7336576	34.87718816	1
2696.357593	0.662399082	5	0.206694627	0.147087282	52.7336577	34.87577578	1
2697.357593	0.662369866	5	0.206835661	0.146743911	52.7336578	34.8743656	1
2698.357593	0.662340108	5	0.206976335	0.146394968	52.7336579	34.87295903	1
2699.357593	0.662310703	5	0.207116699	0.146050994	52.73365799	34.87155554	1
2700.357593	0.662281395	5	0.207256745	0.145708956	52.73365809	34.87015524	1
2701.357593	0.662252117	5	0.207396514	0.145368066	52.73365819	34.86875771	1
2702.357593	0.662222974	5	0.207535983	0.145029542	52.73365828	34.86736318	1
2703.357593	0.662194499	5	0.207675181	0.144699551	52.73365838	34.86597135	1
2704.357593	0.662164875	5	0.207813906	0.144357014	52.73365847	34.86458426	1
2705.357593	0.662136215	5	0.207952488	0.144026406	52.73365857	34.86319859	1
2706.357593	0.662107365	5	0.208090686	0.143694378	52.73365866	34.86181677	1
2707.357593	0.6620785	5	0.208228567	0.143362934	52.73365876	34.86043812	1
2708.357593	0.662049502	5	0.208366121	0.143030748	52.73365885	34.85906272	1
2709.357593	0.662020819	5	0.208503452	0.14270292	52.73365894	34.85768957	1
2710.357593	0.661992242	5	0.20864051	0.142377046	52.73365904	34.85631914	1
2711.357593	0.661963678	5	0.208777241	0.142052065	52.73365913	34.85495198	1
2712.357593	0.66193554	5	0.208913682	0.141732666	52.73365922	34.85358773	1
2713.357593	0.661906772	5	0.209049737	0.141406839	52.73365931	34.85222733	1
2714.357593	0.661878737	5	0.209185584	0.141090053	52.7336594	34.85086901	1
2715.357593	0.661850512	5	0.209321149	0.140771851	52.7336595	34.84951351	1
2716.357593	0.661822306	5	0.209456374	0.140454527	52.73365959	34.84816141	1
2717.357593	0.661793862	5	0.209591308	0.14013529	52.73365968	34.84681222	1
2718.357593	0.661765819	5	0.209725962	0.139821251	52.73365977	34.84546582	1
2719.357593	0.661737883	5	0.209860334	0.139509118	52.73365986	34.84412225	1
2720.357593	0.661709916	5	0.2099944	0.139197337	52.73365995	34.84278173	1
2721.357593	0.661682058	5	0.210128185	0.138887458	52.73366004	34.84144403	1
2722.357593	0.66165423	5	0.21026169	0.138578597	52.73366012	34.84010913	1
2723.357593	0.661626844	5	0.210394957	0.13827533	52.73366021	34.8387766	1
2724.357593	0.66159889	5	0.210527881	0.137966436	52.7336603	34.83744751	1
2725.357593	0.661571247	5	0.210660552	0.137661673	52.73366039	34.83612094	1
2726.357593	0.661543678	5	0.210792928	0.137358387	52.73366048	34.83479732	1
2727.357593	0.661516248	5	0.210925043	0.137057298	52.73366056	34.83347632	1
2728.357593	0.661488863	5	0.211056874	0.136757365	52.73366065	34.83215815	1
2729.357593	0.661461793	5	0.211188464	0.136461533	52.73366074	34.83084239	1
2730.357593	0.661434262	5	0.211319709	0.136161289	52.73366082	34.82953008	1
2731.357593	0.661406995	5	0.211450709	0.135864601	52.73366091	34.82822022	1
2732.357593	0.66137985	5	0.211581526	0.135569873	52.73366099	34.8269122	1
2733.357593	0.661352726	5	0.211711992	0.135276013	52.73366108	34.82560767	1
2734.357593	0.661325711	5	0.211842188	0.134983967	52.73366116	34.82430585	1
2735.357593	0.661298671	5	0.211972109	0.134692287	52.73366125	34.82300678	1
2736.357593	0.661271853	5	0.212101823	0.134403623	52.73366133	34.82170978	1
2737.357593	0.66124498	5	0.212231214	0.134114984	52.73366142	34.820416	1
2738.357593	0.661218207	5	0.212360389	0.133828043	52.7336615	34.81912439	1
2739.357593	0.661191446	5	0.212489247	0.133541829	52.73366158	34.81783595	1
2740.357593	0.661164775	5	0.212617846	0.133257206	52.73366167	34.8165501	1
2741.357593	0.661138196	5	0.212746187	0.132974154	52.73366175	34.81526682	1
2742.357593	0.661111596	5	0.212874259	0.132691482	52.73366183	34.81398623	1
2743.357593	0.661085106	5	0.21300212	0.132410577	52.73366191	34.81270776	1
2744.357593	0.661058683	5	0.213129684	0.132130977	52.733662	34.81143225	1
2745.357593	0.661032378	5	0.213257	0.131853216	52.73366208	34.81015923	1
2746.357593	0.661005996	5	0.213384037	0.131575226	52.73366216	34.80888899	1
2747.357593	0.66097977	5	0.21351088	0.131299453	52.73366224	34.80762069	1
2748.357593	0.660953827	5	0.213637457	0.13102724	52.73366232	34.80635505	1
2749.357593	0.660927407	5	0.21376371	0.130750588	52.7336624	34.80509266	1
2750.357593	0.660901355	5	0.21388975	0.130478361	52.73366248	34.80383239	1
2751.357593	0.660875366	5	0.214015572	0.13020736	52.73366256	34.8025743	1
2752.357593	0.660849557	5	0.214141145	0.129938809	52.73366264	34.8013187	1
2753.357593	0.660823436	5	0.214266401	0.12966755	52.73366272	34.80006626	1
2754.357593	0.660797593	5	0.214391446	0.129399748	52.73366279	34.79881594	1
2755.357593	0.6607718	5	0.214516234	0.129133009	52.73366287	34.79756819	1
2756.357593	0.660746052	5	0.214640781	0.12886729	52.73366295	34.79632285	1
2757.357593	0.660720312	5	0.214765083	0.1286022	52.73366303	34.79507996	1
2758.357593	0.660694963	5	0.214889214	0.128341661	52.73366311	34.79383877	1
2759.357593	0.660669115	5	0.215012991	0.128076546	52.73366318	34.79260113	1
2760.357593	0.660643645	5	0.21513661	0.127815849	52.73366326	34.79136507	1
2761.357593	0.660618131	5	0.215259982	0.127555218	52.73366334	34.79013148	1
2762.357593	0.660592683	5	0.215383067	0.127295809	52.73366341	34.78890074	1
2763.357593	0.660567314	5	0.215505915	0.127037714	52.73366349	34.7876724	1
2764.357593	0.66054259	5	0.215628619	0.126786698	52.73366356	34.78644548	1
2765.357593	0.660516795	5	0.215750926	0.126525324	52.73366364	34.78522253	1
2766.357593	0.660491608	5	0.215873107	0.126270634	52.73366371	34.78400085	1
2767.357593	0.660466489	5	0.215995016	0.126017147	52.73366379	34.78278187	1
2768.357593	0.660441371	5	0.21611668	0.125764173	52.73366386	34.78156536	1
2769.357593	0.660416602	5	0.216238159	0.125515224	52.73366394	34.78035069	1
2770.357593	0.660391309	5	0.216359357	0.125261505	52.73366401	34.77913883	1
2771.357593	0.6603664	5	0.216480364	0.125012138	52.73366409	34.77792888	1
2772.357593	0.660341476	5	0.216601101	0.124763116	52.73366416	34.77672163	1
2773.357593	0.660316731	5	0.216721622	0.124516386	52.73366423	34.77551654	1
2774.357593	0.660291921	5	0.216841897	0.12426949	52.73366431	34.77431391	1
2775.357593	0.660267172	5	0.216961944	0.124023687	52.73366438	34.77311356	1
2776.357593	0.660242583	5	0.217081789	0.123779957	52.73366445	34.77191523	1
2777.357593	0.66021792	5	0.217201422	0.123535973	52.73366452	34.77071902	1
2778.357593	0.660193328	5	0.217320834	0.123293172	52.73366459	34.76952501	1
2779.357593	0.66016883	5	0.217439984	0.123051772	52.73366467	34.76833363	1
2780.357593	0.660144355	5	0.217558904	0.122811071	52.73366474	34.76714454	1
2781.357593	0.660119925	5	0.217677646	0.122571285	52.73366481	34.76595724	1
2782.357593	0.660095539	5	0.217796128	0.122332397	52.73366488	34.76477254	1
2783.357593	0.660071466	5	0.217914428	0.122097035	52.73366495	34.76358965	1
2784.357593	0.660046975	5	0.218032435	0.121858038	52.73366502	34.7624097	1
2785.357593	0.660022947	5	0.218150291	0.121624022	52.73366509	34.76123126	1
2786.357593	0.659998525	5	0.218267867	0.121386632	52.73366516	34.76005561	1
2787.357593	0.659974729	5	0.218385338	0.121155766	52.73366523	34.75888101	1
2788.357593	0.659950392	5	0.218502479	0.12092011	52.7336653	34.75770971	1
2789.357593	0.65992651	5	0.218619493	0.120689302	52.73366536	34.75653969	1
2790.357593	0.659902393	5	0.218736208	0.120456677	52.73366543	34.75537264	1
2791.357593	0.659878406	5	0.218852758	0.120225742	52.7336655	34.75420726	1
2792.357593	0.659854489	5	0.218969102	0.119995925	52.73366557	34.75304393	1
2793.357593	0.659830723	5	0.219085243	0.119767994	52.73366564	34.75188263	1
2794.357593	0.659806883	5	0.21920112	0.119539789	52.7336657	34.75072398	1
2795.357593	0.659783142	5	0.219316834	0.11931297	52.73366577	34.74956695	1
2796.357593	0.65975945	5	0.219432295	0.119087036	52.73366584	34.74841245	1
2797.357593	0.659735796	5	0.219547556	0.1188619	52.73366591	34.74725995	1
2798.357593	0.659712195	5	0.219662603	0.118637693	52.73366597	34.74610958	1
2799.357593	0.659688923	5	0.219777517	0.118417034	52.73366604	34.74496055	1
2800.357593	0.65966513	5	0.219892106	0.118191834	52.7336661	34.74381477	1
2801.357593	0.659641694	5	0.220006536	0.117970444	52.73366617	34.74267057	1
2802.357593	0.659618256	5	0.220120823	0.117749456	52.73366623	34.74152781	1
2803.357593	0.659594898	5	0.220234835	0.117529631	52.7336663	34.7403878	1
2804.357593	0.659571587	5	0.220348643	0.117310648	52.73366636	34.73924983	1
2805.357593	0.659548291	5	0.220462243	0.117092223	52.73366643	34.73811393	1
2806.357593	0.659525096	5	0.220575648	0.116875152	52.73366649	34.73697999	1
2807.357593	0.659501896	5	0.220688854	0.116658428	52.73366656	34.73584803	1
2808.357593	0.659478755	5	0.22080185	0.11644266	52.73366662	34.73471818	1
2809.357593	0.65945565	5	0.220914639	0.116227629	52.73366669	34.7335904	1
2810.357593	0.65943261	5	0.221027239	0.116013593	52.73366675	34.73246449	1
2811.357593	0.659409626	5	0.221139644	0.115800473	52.73366681	34.73134055	1
2812.357593	0.659386613	5	0.221251833	0.11558747	52.73366688	34.73021877	1
2813.357593	0.659363869	5	0.22136386	0.115377351	52.73366694	34.7290986	1
2814.357593	0.659340806	5	0.221475651	0.115164672	52.733667	34.72798079	1
2815.357593	0.659317965	5	0.221587253	0.114954423	52.73366706	34.72686487	1
2816.357593	0.659295192	5	0.221698663	0.114745181	52.73366712	34.72575087	1
2817.357593	0.659272434	5	0.221809881	0.114536469	52.73366719	34.72463879	1
2818.357593	0.659249785	5	0.221920913	0.114329122	52.73366725	34.72352858	1
2819.357593	0.659227082	5	0.222031729	0.114121662	52.73366731	34.72242052	1
2820.357593	0.659204514	5	0.222142369	0.113915802	52.73366737	34.72131422	1
2821.357593	0.659181962	5	0.222252813	0.113710467	52.73366743	34.72020988	1
2822.357593	0.659159411	5	0.222363059	0.113505512	52.73366749	34.71910751	1
2823.357593	0.659136909	5	0.222473156	0.113301363	52.73366755	34.71800664	1
2824.357593	0.65911442	5	0.222583021	0.113097699	52.73366761	34.71690809	1
2825.357593	0.659092181	5	0.222692725	0.112896671	52.73366767	34.71581115	1
2826.357593	0.659069706	5	0.222802204	0.112693857	52.73366773	34.71471646	1
2827.357593	0.659047419	5	0.222911509	0.112493111	52.73366779	34.7136235	1
2828.357593	0.659025138	5	0.223020663	0.112292772	52.73366785	34.71253206	1
2829.357593	0.659003094	5	0.223129628	0.112094921	52.73366791	34.71144251	1
2830.357593	0.658980893	5	0.223238367	0.111896003	52.73366797	34.71035521	1
2831.357593	0.658958533	5	0.223346902	0.111696024	52.73366803	34.70926996	1
2832.357593	0.658936821	5	0.223455368	0.111502177	52.73366809	34.70818539	1
2833.357593	0.658914291	5	0.223563487	0.111301383	52.73366814	34.7071043	1
2834.357593	0.65889231	5	0.223671497	0.111105832	52.7336682	34.70602429	1
2835.357593	0.658870262	5	0.223779309	0.110910035	52.73366826	34.70494627	1
2836.357593	0.658848614	5	0.223886994	0.110718121	52.73366832	34.70386951	1
2837.357593	0.658826426	5	0.223994419	0.11052177	52.73366837	34.70279536	1
2838.357593	0.658804588	5	0.224101699	0.11032885	52.73366843	34.70172266	1
2839.357593	0.658782714	5	0.224208798	0.110135948	52.73366849	34.70065176	1
2840.357593	0.658760951	5	0.224315716	0.109944362	52.73366854	34.69958267	1
2841.357593	0.658739219	5	0.224422459	0.109753388	52.7336686	34.69851533	1
2842.357593	0.658717537	5	0.224529089	0.109563179	52.73366866	34.69744913	1
2843.357593	0.658695845	5	0.224635476	0.10937321	52.73366871	34.69638535	1
2844.357593	0.658674186	5	0.224741675	0.109183857	52.73366877	34.69532345	1
2845.357593	0.658652555	5	0.224847696	0.10899508	52.73366882	34.69426333	1
2846.357593	0.658631021	5	0.224953554	0.108807473	52.73366888	34.69320484	1
2847.357593	0.658609497	5	0.225059227	0.10862028	52.73366893	34.69214819	1
2848.357593	0.658588051	5	0.22516473	0.108434076	52.73366899	34.69109326	1
2849.357593	0.658566571	5	0.225270046	0.108247902	52.73366904	34.69004018	1
2850.357593	0.658545186	5	0.225375197	0.10806287	52.7336691	34.68898877	1
2851.357593	0.658523778	5	0.22548017	0.107877956	52.73366915	34.68793913	1
2852.357593	0.658502509	5	0.225585016	0.107694557	52.73366921	34.68689075	1
2853.357593	0.658481194	5	0.225689645	0.107511068	52.73366926	34.68584455	1
2854.357593	0.658460017	5	0.225794113	0.107329082	52.73366931	34.68479996	1
2855.357593	0.658438954	5	0.225898418	0.107148383	52.73366937	34.683757	1
2856.357593	0.658417579	5	0.226002511	0.106965317	52.73366942	34.68271615	1
2857.357593	0.658396405	5	0.226106493	0.106784279	52.73366947	34.68167642	1
2858.357593	0.658375322	5	0.226210273	0.106604323	52.73366953	34.68063871	1
2859.357593	0.658354257	5	0.226313886	0.106424827	52.73366958	34.67960266	1
2860.357593	0.658333236	5	0.226417388	0.106246003	52.73366963	34.67856773	1
2861.357593	0.658312216	5	0.226520661	0.10606749	52.73366968	34.67753509	1
2862.357593	0.658291308	5	0.226623777	0.105890225	52.73366974	34.67650401	1
2863.357593	0.658270372	5	0.226726716	0.105713021	52.73366979	34.6754747	1
2864.357593	0.658249548	5	0.226829501	0.105537058	52.73366984	34.67444694	1
2865.357593	0.658228672	5	0.226932111	0.105360948	52.73366989	34.67342092	1
2866.357593	0.658207829	5	0.227034576	0.105185409	52.73366994	34.67239636	1
2867.357593	0.658187113	5	0.227136858	0.105011227	52.73366999	34.67137362	1
2868.357593	0.658166417	5	0.227238983	0.104837508	52.73367004	34.67035246	1
2869.357593	0.65814561	5	0.227340917	0.104663146	52.73367009	34.6693332	1
2870.357593	0.658125194	5	0.227442748	0.104492342	52.73367014	34.66831497	1
2871.357593	0.658104388	5	0.227544351	0.104318559	52.73367019	34.66729902	1
2872.357593	0.658083762	5	0.227645818	0.104146564	52.73367024	34.66628444	1
2873.357593	0.658063207	5	0.227747127	0.103975449	52.73367029	34.66527143	1
2874.357593	0.65804268	5	0.227848274	0.103804847	52.73367034	34.66426004	1
2875.357593	0.658022241	5	0.227949268	0.10363525	52.73367039	34.66325018	1
2876.357593	0.658001987	5	0.228050123	0.103467464	52.73367044	34.66224171	1
2877.357593	0.657981374	5	0.228150761	0.103296976	52.73367049	34.66123541	1
2878.357593	0.657960943	5	0.228251264	0.103128281	52.73367054	34.66023047	1
2879.357593	0.657940589	5	0.228351605	0.102960491	52.73367059	34.65922713	1
2880.357593	0.657920283	5	0.228451801	0.102793365	52.73367064	34.65822525	1
2881.357593	0.6579	5	0.228551836	0.102626707	52.73367069	34.65722498	1
2882.357593	0.657879746	5	0.228651711	0.102460552	52.73367073	34.65622631	1
2883.357593	0.657859572	5	0.228751439	0.102295319	52.73367078	34.65522911	1
2884.357593	0.657839371	5	0.228850999	0.102130142	52.73367083	34.65423359	1
2885.357593	0.657819218	5	0.228950407	0.101965615	52.73367088	34.65323959	1
2886.357593	0.657799144	5	0.229049672	0.101801996	52.73367093	34.65224701	1
2887.357593	0.65777905	5	0.229148778	0.101638479	52.73367097	34.65125603	1
2888.357593	0.657759024	5	0.229247733	0.101475772	52.73367102	34.65026656	1
2889.357593	0.657739031	5	0.229346539	0.101313599	52.73367107	34.64927857	1
2890.357593	0.657719043	5	0.229445183	0.101151723	52.73367111	34.64829221	1
2891.357593	0.657699142	5	0.22954368	0.10099081	52.73367116	34.64730732	1
2892.357593	0.657679194	5	0.229642018	0.100829769	52.73367121	34.64632401	1
2893.357593	0.657659304	5	0.229740209	0.100669462	52.73367125	34.64534218	1
2894.357593	0.657639503	5	0.22983825	0.100510113	52.7336713	34.64436185	1
2895.357593	0.657619666	5	0.229936135	0.100350734	52.73367134	34.64338306	1
2896.357593	0.657599848	5	0.230033866	0.10019176	52.73367139	34.64240583	1
2897.357593	0.657580148	5	0.230131458	0.100033982	52.73367144	34.64142999	1
2898.357593	0.657560437	5	0.230228901	0.099876369	52.73367148	34.64045564	1
2899.357593	0.657540725	5	0.230326218	0.099718991	52.73367153	34.63948253	1
2900.357593	0.657521058	5	0.230423388	0.099562214	52.73367157	34.63851091	1
2901.357593	0.657501406	5	0.230520412	0.099405815	52.73367162	34.63754074	1
2902.357593	0.6574819	5	0.230617276	0.099250814	52.73367166	34.63657218	1
2903.357593	0.657462337	5	0.230713988	0.099095599	52.7336717	34.63560513	2
2905.357593	0.658118404	5	0.230912248	0.104435609	52.73367179	34.63362258	2
2907.357593	0.6580757	5	0.231109867	0.10407944	52.73367188	34.63164653	1
2908.357593	0.657362914	5	0.231205825	0.098310538	52.73367192	34.63068712	1
2909.357593	0.657343577	5	0.231301669	0.098158572	52.73367197	34.62972875	2
2911.357593	0.657991857	5	0.231498038	0.103383663	52.73367205	34.6277651	2
2913.357593	0.65795005	5	0.2316938	0.103038475	52.73367214	34.62580762	1
2914.357593	0.657245384	5	0.231788803	0.097390513	52.73367218	34.62485776	1
2915.357593	0.657225974	5	0.23188372	0.097239397	52.73367222	34.62390866	2
2917.357593	0.657866319	5	0.232078261	0.102350558	52.73367231	34.62196329	2
2919.357593	0.657824525	5	0.232272191	0.102008924	52.73367239	34.62002414	1
2920.357593	0.657128583	5	0.232366425	0.096484724	52.73367243	34.61908196	1
2921.357593	0.657109568	5	0.232460521	0.096338061	52.73367248	34.61814107	2
2923.357593	0.657743249	5	0.232653322	0.101347809	52.73367256	34.61621309	2
2925.357593	0.657701115	5	0.232845287	0.101006762	52.73367264	34.61429358	1
2926.357593	0.657013141	5	0.232938683	0.095597748	52.73367268	34.61335978	1
2927.357593	0.656994336	5	0.233031936	0.095454039	52.73367272	34.61242732	2
2929.357593	0.657619949	5	0.233222855	0.100353016	52.7336728	34.61051817	2
2931.357593	0.657579002	5	0.233413175	0.100024823	52.73367288	34.6086151	1
2932.357593	0.656898819	5	0.233505751	0.094727419	52.73367292	34.60768949	1
2933.357593	0.656880218	5	0.233598214	0.094586561	52.73367296	34.60676493	2
2935.357593	0.657498862	5	0.233787414	0.099385593	52.73367304	34.60487297	2
2937.357593	0.657458592	5	0.233976043	0.099065938	52.73367312	34.60298681	2
2939.357593	0.657417902	5	0.234164014	0.09874397	52.7336732	34.60110723	2
2941.357593	0.657377595	5	0.234351515	0.098426079	52.73367327	34.59923235	2
2943.357593	0.657337982	5	0.234538471	0.098114676	52.73367335	34.59736291	2
2945.357593	0.657297665	5	0.234724744	0.097798706	52.73367342	34.5955003	2
2947.357593	0.65725799	5	0.234910528	0.097488787	52.7336735	34.59364259	2
2949.357593	0.657218247	5	0.23509579	0.09717932	52.73367357	34.59179009	2
2951.357593	0.657179874	5	0.235280627	0.096881472	52.73367365	34.58994184	2
2953.357593	0.657139307	5	0.235464568	0.096567542	52.73367372	34.58810256	2
2955.357593	0.657100473	5	0.235648206	0.096268004	52.73367379	34.58626629	2
2957.357593	0.657061332	5	0.23583127	0.095967033	52.73367387	34.58443577	2
2959.357593	0.65702213	5	0.236013845	0.095666528	52.73367394	34.58261014	2
2961.357593	0.656983071	5	0.236195828	0.095368067	52.73367401	34.58079043	2
2963.357593	0.656944362	5	0.236377315	0.095073193	52.73367408	34.57897567	2
2965.357593	0.656906145	5	0.236558272	0.094782987	52.73367415	34.57716622	2
2967.357593	0.656868065	5	0.236738705	0.094494668	52.73367422	34.57536201	2
2969.357593	0.656828955	5	0.236918501	0.09419946	52.73367429	34.57356416	2
2971.357593	0.656791224	5	0.237097915	0.093915556	52.73367436	34.57177014	2
2973.357593	0.656752962	5	0.237276704	0.093628527	52.73367443	34.56998236	2
2975.357593	0.656714652	5	0.237454954	0.093342005	52.73367449	34.56819997	2
2977.357593	0.6566768	5	0.237632806	0.093059773	52.73367456	34.56642156	2
2979.357593	0.65663909	5	0.237810124	0.092779459	52.73367463	34.56464848	2
2981.357593	0.656602153	5	0.237987068	0.092505706	52.73367469	34.56287915	2
2983.357593	0.65656433	5	0.238163297	0.092226218	52.73367476	34.56111698	2
2985.357593	0.656526975	5	0.238339088	0.091951023	52.73367482	34.55935917	2
2987.357593	0.656489371	5	0.238514383	0.091674816	52.73367489	34.55760633	2
2989.357593	0.656452232	5	0.238689231	0.091402837	52.73367495	34.55585796	2
2991.357593	0.656415213	5	0.2388636	0.091132552	52.73367502	34.55411437	2
2993.357593	0.656378987	5	0.239037578	0.090868833	52.73367508	34.55237469	2
2995.357593	0.656341641	5	0.239210826	0.09059774	52.73367514	34.55064232	2
2997.357593	0.656304885	5	0.239383722	0.090331727	52.7336752	34.54891346	2
2999.357593	0.656268329	5	0.239556103	0.090067942	52.73367527	34.54718975	2
3001.357593	0.656231922	5	0.239728011	0.089805995	52.73367533	34.54547078	2
3003.357593	0.656195615	5	0.239899446	0.089545522	52.73367539	34.54375652	2
3005.357593	0.656159386	5	0.240070408	0.089286372	52.73367545	34.542047	2
3007.357593	0.656123312	5	0.240240902	0.089029064	52.73367551	34.54034216	2
3009.357593	0.656087641	5	0.240410985	0.088775374	52.73367557	34.53864143	2
3011.357593	0.656051444	5	0.240580501	0.088518668	52.73367563	34.53694636	2
3013.357593	0.656015721	5	0.240749609	0.088266053	52.73367568	34.53525538	2
3015.357593	0.655980013	5	0.240918308	0.088014272	52.73367574	34.53356848	2
3017.357593	0.655944802	5	0.24108661	0.087766697	52.7336758	34.53188557	2
3019.357593	0.655909216	5	0.241254328	0.087517182	52.73367586	34.53020847	2
3021.357593	0.655873698	5	0.241421648	0.087268867	52.73367591	34.52853537	2
3023.357593	0.65583845	5	0.241588548	0.087023127	52.73367597	34.52686646	2
3025.357593	0.655803679	5	0.241755003	0.086781399	52.73367603	34.525202	2
3027.357593	0.655768818	5	0.241921012	0.086539713	52.73367608	34.523542	2
3029.357593	0.655733422	5	0.242086511	0.086294999	52.73367614	34.52188711	2
3031.357593	0.655698942	5	0.242251648	0.086057295	52.73367619	34.52023582	2
3033.357593	0.655663912	5	0.242416248	0.085816458	52.73367624	34.51858991	2
3035.357593	0.655629341	5	0.24258047	0.085579446	52.7336763	34.51694778	2
3037.357593	0.655595133	5	0.242744409	0.085345568	52.73367635	34.51530848	2
3039.357593	0.655560737	5	0.242907774	0.085111058	52.7336764	34.51367492	2
3041.357593	0.655526113	5	0.243070661	0.084875623	52.73367646	34.51204614	2
3043.357593	0.655492246	5	0.243233227	0.084645974	52.73367651	34.51042056	2
3045.357593	0.655457842	5	0.243395325	0.084413316	52.73367656	34.50879967	2
3047.357593	0.655424444	5	0.243557094	0.084188088	52.73367661	34.50718206	2
3049.357593	0.655389943	5	0.243718355	0.083956035	52.73367666	34.50556953	2
3051.357593	0.655356429	5	0.243879241	0.083731242	52.73367671	34.50396076	2
3053.357593	0.655322737	5	0.244039672	0.083505866	52.73367676	34.50235653	2
3055.357593	0.655289142	5	0.244199697	0.08328173	52.73367681	34.50075637	2
3057.357593	0.655255303	5	0.244359266	0.083056581	52.73367686	34.49916075	2
3059.357593	0.655222211	5	0.244518532	0.082836998	52.73367691	34.49756818	2
3061.357593	0.655188632	5	0.244677302	0.082614758	52.73367696	34.49598055	2
3063.357593	0.655155378	5	0.244835711	0.082395272	52.73367701	34.49439655	2
3065.357593	0.655122527	5	0.244993767	0.082179021	52.73367706	34.49281607	2
3067.357593	0.655089144	5	0.245151331	0.081959838	52.7336771	34.4912405	2
3069.357593	0.655056238	5	0.2453086	0.08174436	52.73367715	34.4896679	2
3071.357593	0.655023682	5	0.245465474	0.081531737	52.7336772	34.48809923	2
3073.357593	0.654990748	5	0.24562188	0.081317207	52.73367724	34.48653525	2
3075.357593	0.654957926	5	0.245777902	0.081103964	52.73367729	34.4849751	2
3077.357593	0.654925688	5	0.245933619	0.080895063	52.73367734	34.48341801	2
3079.357593	0.654892874	5	0.246088866	0.080682982	52.73367738	34.48186561	2
3081.357593	0.654860496	5	0.246243767	0.080474265	52.73367743	34.48031667	2
3083.357593	0.654828117	5	0.246398272	0.08026608	52.73367747	34.47877171	2
3085.357593	0.654795916	5	0.246552414	0.080059572	52.73367752	34.47723036	2
3087.357593	0.654764042	5	0.246706221	0.079855692	52.73367756	34.47569235	2
3089.357593	0.654732014	5	0.246859625	0.079651346	52.7336776	34.47415839	2
3091.357593	0.654699748	5	0.247012592	0.079446004	52.73367765	34.4726288	2
3093.357593	0.65466788	5	0.247165222	0.079243716	52.73367769	34.47110256	2
3095.357593	0.654636087	5	0.247317488	0.079042422	52.73367773	34.46957997	2
3097.357593	0.654604348	5	0.247469434	0.078841977	52.73367778	34.46806058	2
3099.357593	0.654572896	5	0.247621033	0.078643847	52.73367782	34.46654466	2
3101.357593	0.654541286	5	0.247772198	0.078445222	52.73367786	34.46503308	2
3103.357593	0.654509846	5	0.247923016	0.078248165	52.7336779	34.46352497	2
3105.357593	0.654478674	5	0.248073537	0.078053276	52.73367794	34.46201983	2
3107.357593	0.654447206	5	0.2482236	0.077857027	52.73367798	34.46051927	2
3109.357593	0.654415919	5	0.248373318	0.077662398	52.73367802	34.45902215	2
3111.357593	0.654385101	5	0.24852275	0.077471165	52.73367806	34.4575279	2
3113.357593	0.654353997	5	0.248671767	0.077278637	52.7336781	34.4560378	2
3115.357593	0.65432283	5	0.2488204	0.077086185	52.73367814	34.45455153	2
3117.357593	0.654291958	5	0.248968726	0.076896038	52.73367818	34.45306834	2
3119.357593	0.654261116	5	0.249116695	0.076706538	52.73367822	34.45158871	2
3121.357593	0.654230348	5	0.249264308	0.076517963	52.73367826	34.45011265	2
3123.357593	0.654200051	5	0.249411642	0.076332724	52.7336783	34.44863937	2
3125.357593	0.654169357	5	0.249558603	0.076145519	52.73367834	34.44716982	2
3127.357593	0.654138719	5	0.249705172	0.075959114	52.73367837	34.44570419	2
3129.357593	0.654108329	5	0.249851433	0.075774662	52.73367841	34.44424164	2
3131.357593	0.654077996	5	0.249997357	0.075591008	52.73367845	34.44278247	2
3133.357593	0.654047791	5	0.25014299	0.075408571	52.73367849	34.44132619	2
3135.357593	0.65401761	5	0.250288267	0.075226716	52.73367852	34.43987349	2
3137.357593	0.653987494	5	0.250433179	0.075045692	52.73367856	34.43842442	2
3139.357593	0.65395745	5	0.250577751	0.074865537	52.73367859	34.43697876	2
3141.357593	0.653927496	5	0.250721996	0.07468635	52.73367863	34.43553637	2
3143.357593	0.653897646	5	0.250865917	0.074508209	52.73367867	34.43409722	2
3145.357593	0.653867852	5	0.251009511	0.074330826	52.7336787	34.43266135	2
3147.357593	0.653838169	5	0.251152784	0.074154528	52.73367874	34.43122867	2
3149.357593	0.653808501	5	0.251295772	0.073978734	52.73367877	34.42979885	2
3151.357593	0.653779051	5	0.25143841	0.073804647	52.73367881	34.42837252	2
3153.357593	0.653749431	5	0.251580746	0.073629968	52.73367884	34.42694922	2
3155.357593	0.653720273	5	0.25172281	0.073458412	52.73367887	34.42552863	2
3157.357593	0.65369069	5	0.251864432	0.073284769	52.73367891	34.42411247	2
3159.357593	0.653661414	5	0.252005784	0.07311333	52.73367894	34.42269901	2
3161.357593	0.653632595	5	0.252146879	0.07294497	52.73367897	34.42128812	2
3163.357593	0.653603092	5	0.252287538	0.072772998	52.73367901	34.41988158	2
3165.357593	0.653574273	5	0.252427982	0.07260541	52.73367904	34.41847719	2
3167.357593	0.653545066	5	0.25256804	0.072435961	52.73367907	34.41707666	2
3169.357593	0.653516073	5	0.252707824	0.072268146	52.7336791	34.41567887	2
3171.357593	0.653487222	5	0.252847299	0.072101535	52.73367914	34.41428418	2
3173.357593	0.653458492	5	0.252986471	0.071936011	52.73367917	34.41289252	2
3175.357593	0.653429767	5	0.253125317	0.071770889	52.7336792	34.41150411	2
3177.357593	0.6534011	5	0.253263864	0.071606479	52.7336792	34.41011868	2
3179.357593	0.653372594	5	0.25340212	0.071443372	52.7336792	34.40873613	2
3181.357593	0.653344056	5	0.253540068	0.071280447	52.7336792	34.40735665	2
3183.357593	0.653315666	5	0.253677723	0.071118741	52.7336792	34.4059801	2
3185.357593	0.653287324	5	0.253815082	0.070957667	52.7336792	34.40460651	2
3187.357593	0.653258989	5	0.253952138	0.070797006	52.7336792	34.40323595	2
3189.357593	0.65323075	5	0.254088896	0.070637248	52.7336792	34.40186838	2
3191.357593	0.653202593	5	0.254225359	0.070478313	52.7336792	34.40050374	2
3193.357593	0.653174529	5	0.254361534	0.070320257	52.7336792	34.39914199	2
3195.357593	0.653146472	5	0.254497412	0.070162593	52.7336792	34.39778321	2
3197.357593	0.653118577	5	0.25463301	0.070006194	52.7336792	34.39642723	2
3199.357593	0.653090607	5	0.254768307	0.06984972	52.7336792	34.39507427	2
3201.357593	0.65306276	5	0.254903312	0.069694285	52.7336792	34.39372421	2
3203.357593	0.653035046	5	0.25503804	0.06953994	52.7336792	34.39237694	2
3205.357593	0.653007306	5	0.255172475	0.069385788	52.7336792	34.39103259	2
3207.357593	0.652979674	5	0.255306625	0.069232571	52.7336792	34.38969108	2
3209.357593	0.652952345	5	0.255440533	0.069081378	52.7336792	34.38835201	2
3211.357593	0.652924598	5	0.255574121	0.068928199	52.7336792	34.38701613	2
3213.357593	0.652897132	5	0.255707424	0.06877691	52.7336792	34.3856831	2
3215.357593	0.65286973	5	0.255840444	0.068626307	52.7336792	34.3843529	2
3217.357593	0.652842419	5	0.255973187	0.068476529	52.7336792	34.38302547	2
3219.357593	0.652815155	5	0.256105652	0.068327335	52.7336792	34.38170083	2
3221.357593	0.652787939	5	0.256237836	0.068178728	52.7336792	34.38037898	2
3223.357593	0.652761088	5	0.256369792	0.068032437	52.7336792	34.37905943	2
3225.357593	0.652733751	5	0.256501431	0.067883814	52.7336792	34.37774304	2
3227.357593	0.652706763	5	0.2566328	0.067737404	52.7336792	34.37642934	2
3229.357593	0.652680072	5	0.256763941	0.067592922	52.7336792	34.37511794	2
3231.357593	0.652652901	5	0.256894765	0.067446158	52.7336792	34.37380969	2
3233.357593	0.652626117	5	0.257025328	0.067301791	52.7336792	34.37250407	2
3235.357593	0.652599283	5	0.257155611	0.06715747	52.7336792	34.37120124	2
3237.357593	0.652572621	5	0.257285634	0.067014379	52.7336792	34.36990101	2
3239.357593	0.652545977	5	0.257415392	0.066871686	52.7336792	34.36860343	2
3241.357593	0.65251934	5	0.257544876	0.066729337	52.7336792	34.36730859	2
3243.357593	0.652492848	5	0.257674103	0.066588064	52.7336792	34.36601632	2
3245.357593	0.652466439	5	0.257803077	0.06644753	52.7336792	34.36472658	2
3247.357593	0.652439976	5	0.257931781	0.066307007	52.7336792	34.36343955	2
3249.357593	0.652413609	5	0.258060222	0.066167291	52.7336792	34.36215514	2
3251.357593	0.652387338	5	0.258188407	0.066028372	52.7336792	34.36087329	2
3253.357593	0.652361094	5	0.258316332	0.065889887	52.7336792	34.35959403	2
3255.357593	0.652334889	5	0.258443996	0.065751903	52.7336792	34.3583174	2
3257.357593	0.652308831	5	0.258571414	0.065614978	52.7336792	34.35704322	2
3259.357593	0.652282689	5	0.258698564	0.065477897	52.7336792	34.35577172	2
3261.357593	0.652256709	5	0.258825464	0.065341946	52.7336792	34.35450272	2
3263.357593	0.652230789	5	0.258952115	0.065206593	52.7336792	34.3532362	2
3265.357593	0.652204886	5	0.259078514	0.065071608	52.7336792	34.35197222	2
3267.357593	0.652179096	5	0.259204669	0.064937491	52.7336792	34.35071067	2
3269.357593	0.652153276	5	0.259330568	0.064803495	52.7336792	34.34945168	2
3271.357593	0.652127555	5	0.259456219	0.064670289	52.7336792	34.34819517	2
3273.357593	0.652101809	5	0.25958161	0.064537224	52.7336792	34.34694126	2
3275.357593	0.652076266	5	0.259706765	0.064405483	52.7336792	34.34568971	2
3277.357593	0.652050718	5	0.259831677	0.064273981	52.7336792	34.34444059	2
3279.357593	0.65202515	5	0.259956333	0.064142646	52.7336792	34.34319403	2
3281.357593	0.651999728	5	0.26008075	0.064012328	52.7336792	34.34194986	2
3283.357593	0.651974327	5	0.260204924	0.063882382	52.7336792	34.34070812	2
3285.357593	0.651948951	5	0.26032885	0.063752827	52.7336792	34.33946886	2
3287.357593	0.651923902	5	0.260452575	0.0636252	52.7336792	34.33823161	2
3289.357593	0.651898432	5	0.260576022	0.063495691	52.7336792	34.33699715	2
3291.357593	0.651873487	5	0.260699269	0.0633691	52.7336792	34.33576467	2
3293.357593	0.651848129	5	0.260822241	0.063240677	52.7336792	34.33453496	2
3295.357593	0.651823035	5	0.260944973	0.063113848	52.7336792	34.33330764	2
3297.357593	0.651798021	5	0.26106747	0.062987678	52.7336792	34.33208267	2
3299.357593	0.65177305	5	0.261189732	0.062861976	52.7336792	34.33086005	2
3301.357593	0.651748099	5	0.261311753	0.062736623	52.7336792	34.32963983	2
3303.357593	0.651723645	5	0.261433611	0.06261401	52.7336792	34.32842126	2
3305.357593	0.651698409	5	0.261555168	0.062487725	52.7336792	34.32720569	2
3307.357593	0.651673674	5	0.261676497	0.062364197	52.7336792	34.3259924	2
3309.357593	0.651648967	5	0.261797597	0.062241054	52.7336792	34.3247814	2
3311.357593	0.651624287	5	0.261918464	0.062118284	52.7336792	34.32357273	2
3313.357593	0.65159967	5	0.2620391	0.061996071	52.7336792	34.32236637	2
3315.357593	0.651575116	5	0.26215951	0.061874413	52.7336792	34.32116227	2
3317.357593	0.651550597	5	0.262279691	0.061753162	52.7336792	34.31996046	2
3319.357593	0.651526111	5	0.262399641	0.061632311	52.7336792	34.31876097	2
3321.357593	0.651501936	5	0.262519404	0.061513232	52.7336792	34.31756333	2
3323.357593	0.651477545	5	0.26263894	0.06139332	52.7336792	34.31636798	2
3325.357593	0.651452996	5	0.262758211	0.061272864	52.7336792	34.31517526	2
3327.357593	0.65142879	5	0.262877269	0.061154326	52.7336792	34.31398468	2
3329.357593	0.65140456	5	0.262996102	0.061035901	52.7336792	34.31279635	2
3331.357593	0.651380418	5	0.263114717	0.06091813	52.7336792	34.3116102	2
3333.357593	0.651356521	5	0.263233149	0.060801781	52.7336792	34.31042589	2
3335.357593	0.651332247	5	0.263351327	0.060683825	52.7336792	34.30924411	2
3337.357593	0.651308192	5	0.263469279	0.060567155	52.7336792	34.30806458	2
3339.357593	0.651284244	5	0.263587018	0.060451228	52.7336792	34.3068872	2
3341.357593	0.651260289	5	0.263704533	0.060335492	52.7336792	34.30571204	2
3343.357593	0.651236436	5	0.263821836	0.060220465	52.7336792	34.30453902	2
3345.357593	0.651212581	5	0.263938918	0.06010565	52.7336792	34.3033682	2
3347.357593	0.651188822	5	0.264055789	0.059991518	52.7336792	34.30219949	2
3349.357593	0.6511651	5	0.264172447	0.059877774	52.7336792	34.30103291	2
3351.357593	0.651141518	5	0.26428891	0.059764917	52.7336792	34.29986828	2
3353.357593	0.651117764	5	0.264405141	0.059651454	52.7336792	34.29870597	2
3355.357593	0.651094168	5	0.26452116	0.059538956	52.7336792	34.29754578	2
3357.357593	0.651070845	5	0.264637006	0.05942797	52.7336792	34.29638732	2
3359.357593	0.651047118	5	0.264752604	0.059315275	52.7336792	34.29523134	2
3361.357593	0.651023651	5	0.26486799	0.059204023	52.7336792	34.29407748	2
3363.357593	0.651000339	5	0.264983184	0.059093713	52.7336792	34.29292554	2
3365.357593	0.650976909	5	0.265098159	0.058983049	52.7336792	34.29177579	2
3367.357593	0.650953758	5	0.265212955	0.05887391	52.7336792	34.29062783	2
3369.357593	0.650930299	5	0.265327514	0.058763523	52.7336792	34.28948225	2
3371.357593	0.650907081	5	0.265441868	0.058654473	52.7336792	34.2883387	2
3373.357593	0.6508839	5	0.265556018	0.058545803	52.7336792	34.28719721	2
3375.357593	0.65086076	5	0.265669962	0.058437523	52.7336792	34.28605776	2
3377.357593	0.650837678	5	0.265783705	0.058329714	52.7336792	34.28492033	2
3379.357593	0.650814654	5	0.26589725	0.058222374	52.7336792	34.28378489	2
3381.357593	0.65079163	5	0.266010589	0.058115228	52.7336792	34.2826515	2
3383.357593	0.650768653	5	0.266123723	0.058008503	52.7336792	34.28152015	2
3385.357593	0.650745767	5	0.266236663	0.057902393	52.7336792	34.28039076	2
3387.357593	0.65072286	5	0.266349396	0.057796382	52.7336792	34.27926343	2
3389.357593	0.650700229	5	0.266461964	0.057691837	52.7336792	34.27813775	2
3391.357593	0.650677227	5	0.266574297	0.057585774	52.7336792	34.27701442	2
3393.357593	0.650654533	5	0.266686441	0.057481318	52.7336792	34.27589298	2
3395.357593	0.650631812	5	0.266798383	0.057376928	52.7336792	34.27477356	2
3397.357593	0.650609141	5	0.266910127	0.057272963	52.7336792	34.27365612	2
3399.357593	0.650586923	5	0.267021743	0.057171256	52.7336792	34.27253996	2
3401.357593	0.650564009	5	0.267133107	0.057066548	52.7336792	34.27142632	2
3403.357593	0.650541443	5	0.26724427	0.056963618	52.7336792	34.27031469	2
3405.357593	0.650518986	5	0.267355245	0.05686137	52.7336792	34.26920495	2
3407.357593	0.65049654	5	0.267466026	0.05675936	52.7336792	34.26809713	2
3409.357593	0.65047411	5	0.26757661	0.056657601	52.7336792	34.26699129	2
3411.357593	0.650451801	5	0.267687012	0.056556573	52.7336792	34.26588727	2
3413.357593	0.650429439	5	0.267797216	0.056455487	52.7336792	34.26478524	2
3415.357593	0.650407163	5	0.267907229	0.056354969	52.7336792	34.26368511	2
3417.357593	0.650384924	5	0.268017052	0.056254793	52.7336792	34.26258688	2
3419.357593	0.650362739	5	0.268126688	0.056155041	52.7336792	34.26149052	2
3421.357593	0.650340599	5	0.268236138	0.056055666	52.7336792	34.26039602	2
3423.357593	0.650318505	5	0.268345403	0.055956676	52.7336792	34.25930336	2
3425.357593	0.650296419	5	0.26845448	0.055857893	52.7336792	34.2582126	2
3427.357593	0.650274408	5	0.268563373	0.055759623	52.7336792	34.25712366	2
3429.357593	0.650252398	5	0.268672078	0.055661526	52.7336792	34.25603661	2
3431.357593	0.650230472	5	0.268780603	0.055563978	52.7336792	34.25495137	2
3433.357593	0.650208499	5	0.268888932	0.055466388	52.7336792	34.25386808	2
3435.357593	0.650186686	5	0.268997087	0.055369682	52.7336792	34.25278653	2
3437.357593	0.65016483	5	0.269105056	0.055272954	52.7336792	34.25170684	2
3439.357593	0.65014303	5	0.26921284	0.055176642	52.7336792	34.250629	2
3441.357593	0.650121285	5	0.269320443	0.05508074	52.7336792	34.24955297	2
3443.357593	0.650099566	5	0.269427864	0.05498512	52.7336792	34.24847876	2
3445.357593	0.650077909	5	0.269535108	0.054889939	52.7336792	34.24740632	2
3447.357593	0.650056284	5	0.269642173	0.054795058	52.7336792	34.24633568	2
3449.357593	0.65003469	5	0.269749059	0.054700483	52.7336792	34.24526682	2
3451.357593	0.650013162	5	0.269855771	0.054606356	52.7336792	34.2441997	2
3453.357593	0.649991617	5	0.2699623	0.054512318	52.7336792	34.2431344	2
3455.357593	0.649970139	5	0.270068653	0.054418733	52.7336792	34.24207088	2
3457.357593	0.649948713	5	0.27017483	0.054325533	52.7336792	34.2410091	2
3459.357593	0.649927467	5	0.27028086	0.054233279	52.7336792	34.23994881	2
3461.357593	0.649905919	5	0.270386682	0.054139868	52.7336792	34.23889059	2
3463.357593	0.649884589	5	0.270492329	0.054047562	52.7336792	34.23783412	2
3465.357593	0.649863312	5	0.270597803	0.053955643	52.7336792	34.23677938	2
3467.357593	0.649842101	5	0.27070311	0.053864163	52.7336792	34.23572631	2
3469.357593	0.649820844	5	0.270808237	0.053772643	52.7336792	34.23467504	2
3471.357593	0.649799681	5	0.270913192	0.053681678	52.7336792	34.23362548	2
3473.357593	0.649778545	5	0.271017977	0.053590986	52.7336792	34.23257764	2
3475.357593	0.649757418	5	0.271122585	0.053500486	52.7336792	34.23153156	2
3477.357593	0.649736355	5	0.271227023	0.053410411	52.7336792	34.23048718	2
3479.357593	0.649715344	5	0.271331293	0.05332071	52.7336792	34.22944448	2
3481.357593	0.649694349	5	0.271435392	0.053231228	52.7336792	34.22840349	2
3483.357593	0.64967342	5	0.271539327	0.053142177	52.7336792	34.22736414	2
3485.357593	0.649652495	5	0.271643091	0.05305329	52.7336792	34.2263265	2
3487.357593	0.649631603	5	0.271746686	0.052964695	52.7336792	34.22529055	2
3489.357593	0.64961077	5	0.271850115	0.052876494	52.7336792	34.22425626	2
3491.357593	0.649589983	5	0.271953381	0.052788636	52.7336792	34.2232236	2
3493.357593	0.649569146	5	0.27205647	0.052700712	52.7336792	34.22219272	2
3495.357593	0.649548434	5	0.272159396	0.05261346	52.7336792	34.22116345	2
3497.357593	0.649527727	5	0.272262157	0.052526378	52.7336792	34.22013585	2
3499.357593	0.649507242	5	0.272364784	0.052440368	52.7336792	34.21910957	2
3501.357593	0.649486425	5	0.272467215	0.052353106	52.7336792	34.21808526	2
3503.357593	0.649465855	5	0.272569486	0.052267023	52.7336792	34.21706255	2
3505.357593	0.6494453	5	0.272671595	0.052181146	52.7336792	34.21604146	2
3507.357593	0.649424762	5	0.27277354	0.052095484	52.7336792	34.21502202	2
3509.357593	0.649404262	5	0.27287532	0.052010115	52.7336792	34.21400422	2
3511.357593	0.649383846	5	0.272976945	0.051925238	52.7336792	34.21298796	2
3513.357593	0.649363431	5	0.27307841	0.051840502	52.7336792	34.21197331	2
3515.357593	0.649343033	5	0.273179713	0.051755975	52.7336792	34.21096029	2
3517.357593	0.649322665	5	0.273280853	0.05167171	52.7336792	34.20994889	2
3519.357593	0.64930236	5	0.273381835	0.051587846	52.7336792	34.20893907	2
3521.357593	0.649282062	5	0.273482655	0.051504144	52.7336792	34.20793086	2
3523.357593	0.64926182	5	0.273583318	0.051420806	52.7336792	34.20692424	2
3525.357593	0.649241607	5	0.273683823	0.051337722	52.7336792	34.20591918	2
3527.357593	0.649221421	5	0.27378417	0.051254884	52.7336792	34.20491572	2
3529.357593	0.649201283	5	0.273884361	0.051172377	52.7336792	34.20391381	2
3531.357593	0.64918132	5	0.273984422	0.05109072	52.7336792	34.2029132	2
3533.357593	0.649161068	5	0.274084297	0.05100801	52.7336792	34.20191445	2
3535.357593	0.649141019	5	0.274184016	0.050926265	52.7336792	34.20091725	2
3537.357593	0.649121035	5	0.274283586	0.050844913	52.7336792	34.19992156	2
3539.357593	0.649101058	5	0.274383001	0.05076372	52.7336792	34.19892741	2
3541.357593	0.649081107	5	0.274482261	0.050682762	52.7336792	34.19793481	2
3543.357593	0.649061192	5	0.274581368	0.050602077	52.7336792	34.19694375	2
3545.357593	0.649041317	5	0.274680322	0.050521683	52.7336792	34.1959542	2
3547.357593	0.64902166	5	0.274779157	0.050442298	52.7336792	34.19496585	2
3549.357593	0.64900164	5	0.274877806	0.050361572	52.7336792	34.19397937	2
3551.357593	0.64898202	5	0.274976331	0.050282589	52.7336792	34.19299411	2
3553.357593	0.648962256	5	0.275074704	0.050203151	52.7336792	34.19201038	2
3555.357593	0.648942376	5	0.275172898	0.05012337	52.7336792	34.19102844	2
3557.357593	0.648922673	5	0.275270939	0.050044423	52.7336792	34.19004803	2
3559.357593	0.648903033	5	0.275368832	0.049965854	52.7336792	34.1890691	2
3561.357593	0.648883502	5	0.275466592	0.049887846	52.7336792	34.1880915	2
3563.357593	0.648863826	5	0.275564188	0.049809381	52.7336792	34.18711554	2
3565.357593	0.648844282	5	0.275661638	0.049731562	52.7336792	34.18614104	2
3567.357593	0.648824731	5	0.275758936	0.049653842	52.7336792	34.18516806	2
3569.357593	0.648805235	5	0.275856086	0.049576458	52.7336792	34.18419656	2
3571.357593	0.64878578	5	0.275953091	0.049499354	52.7336792	34.18322652	2
3573.357593	0.648766322	5	0.276049944	0.049422364	52.7336792	34.18225799	2
3575.357593	0.648746951	5	0.276146656	0.049345835	52.7336792	34.18129087	2
3577.357593	0.648727577	5	0.276243221	0.049269411	52.7336792	34.18032522	2
3579.357593	0.648708221	5	0.276339637	0.049193176	52.7336792	34.17936105	2
3581.357593	0.648688944	5	0.276435914	0.049117372	52.7336792	34.17839828	2
3583.357593	0.648669676	5	0.276532049	0.049041718	52.7336792	34.17743694	2
3585.357593	0.648650428	5	0.276628038	0.048966261	52.7336792	34.17647704	2
3587.357593	0.64863121	5	0.276723884	0.048891035	52.7336792	34.17551859	2
3589.357593	0.64861203	5	0.276819587	0.048816072	52.7336792	34.17456156	2
3591.357593	0.648592866	5	0.276915146	0.048741289	52.7336792	34.17360597	2
3593.357593	0.648573749	5	0.277010564	0.048666803	52.7336792	34.17265179	2
3595.357593	0.64855465	5	0.277105839	0.048592502	52.7336792	34.17169904	2
3597.357593	0.648535593	5	0.277200973	0.048518476	52.7336792	34.1707477	2
3599.357593	0.648516546	5	0.277295964	0.048444601	52.7336792	34.16979779	2
3601.357593	0.648497546	5	0.277390815	0.048371022	52.7336792	34.16884928	2
3603.357593	0.64847858	5	0.277485527	0.048297686	52.7336792	34.16790216	2
3605.357593	0.648459646	5	0.277580101	0.048224583	52.7336792	34.16695642	2
3607.357593	0.648440733	5	0.277674536	0.048151671	52.7336792	34.16601207	2
3609.357593	0.648421824	5	0.277768828	0.048078889	52.7336792	34.16506916	2
3611.357593	0.648402994	5	0.277862985	0.048006515	52.7336792	34.16412759	2
3613.357593	0.648384176	5	0.277957005	0.047934301	52.7336792	34.16318738	2
3615.357593	0.648365533	5	0.278050915	0.047862861	52.7336792	34.16224828	2
3617.357593	0.648346771	5	0.27814469	0.047791076	52.7336792	34.16131053	2
3619.357593	0.648327882	5	0.278238302	0.047718913	52.7336792	34.16037441	2
3621.357593	0.648309158	5	0.278331775	0.047647485	52.7336792	34.15943969	2
3623.357593	0.648290487	5	0.278425113	0.047576368	52.7336792	34.1585063	2
3625.357593	0.648271817	5	0.278518312	0.047505361	52.7336792	34.15757431	2
3627.357593	0.648253194	5	0.278611376	0.04743464	52.7336792	34.15664368	2
3629.357593	0.648234616	5	0.278704307	0.047364191	52.7336792	34.15571436	2
3631.357593	0.648216053	5	0.278797105	0.047293906	52.7336792	34.15478639	2
3633.357593	0.648197522	5	0.278889769	0.047223845	52.7336792	34.15385975	2
3635.357593	0.648179003	5	0.278982297	0.047153936	52.7336792	34.15293446	2
3637.357593	0.64816053	5	0.279074694	0.047084299	52.7336792	34.1520105	2
3639.357593	0.648142057	5	0.279166953	0.047014768	52.7336792	34.1510879	2
3641.357593	0.648123661	5	0.279259085	0.046945629	52.7336792	34.15016658	2
3643.357593	0.64810527	5	0.279351086	0.046876611	52.7336792	34.14924658	2
3645.357593	0.648086918	5	0.279442957	0.046807839	52.7336792	34.14832786	2
3647.357593	0.648068585	5	0.279534699	0.046739238	52.7336792	34.14741045	2
3649.357593	0.648050268	5	0.279626308	0.046670797	52.7336792	34.14649435	2
3651.357593	0.648031973	5	0.279717785	0.046602539	52.7336792	34.14557958	2
3653.357593	0.648013726	5	0.279809134	0.046534561	52.7336792	34.1446661	2
3655.357593	0.6479955	5	0.279900353	0.04646676	52.7336792	34.14375391	2
3657.357593	0.647977326	5	0.279991448	0.046399248	52.7336792	34.14284296	2
3659.357593	0.647959152	5	0.280082414	0.046331836	52.7336792	34.1419333	2
3661.357593	0.647940998	5	0.28017325	0.046264598	52.7336792	34.14102494	2
3663.357593	0.647922883	5	0.280263959	0.046197601	52.7336792	34.14011785	2
3665.357593	0.647904753	5	0.280354533	0.046130644	52.7336792	34.13921211	2
3667.357593	0.647886708	5	0.280444983	0.046064097	52.7336792	34.13830761	2
3669.357593	0.647868681	5	0.280535308	0.045997713	52.7336792	34.13740436	2
3671.357593	0.647850692	5	0.280625511	0.045931564	52.7336792	34.13650233	2
3673.357593	0.647832706	5	0.280715587	0.04586552	52.7336792	34.13560157	2
3675.357593	0.64781473	5	0.280805534	0.045799611	52.7336792	34.13470211	2
3677.357593	0.647796799	5	0.280895355	0.045733959	52.7336792	34.13380389	2
3679.357593	0.647778935	5	0.280985058	0.045668646	52.7336792	34.13290686	2
3681.357593	0.64776107	5	0.28107464	0.045603425	52.7336792	34.13201105	2
3683.357593	0.647743165	5	0.281164087	0.045538147	52.7336792	34.13111657	2
3685.357593	0.647725352	5	0.281253413	0.0454733	52.7336792	34.13022332	2
3687.357593	0.647707587	5	0.281342621	0.045408719	52.7336792	34.12933124	2
3689.357593	0.647689795	5	0.281431702	0.045344134	52.7336792	34.12844042	2
3691.357593	0.647671981	5	0.281520648	0.045279557	52.7336792	34.12755096	2
3693.357593	0.647654331	5	0.281609484	0.045215667	52.7336792	34.1266626	2
3695.357593	0.647636607	5	0.281698193	0.045151602	52.7336792	34.12577551	2
3697.357593	0.647618978	5	0.281786787	0.045087968	52.7336792	34.12488957	2
3699.357593	0.647601268	5	0.281875248	0.045024133	52.7336792	34.12400497	2
3701.357593	0.647583688	5	0.281963594	0.044960855	52.7336792	34.12312151	2
3703.357593	0.64756606	5	0.282051813	0.044897495	52.7336792	34.12223932	2
3705.357593	0.647548537	5	0.282139918	0.044834599	52.7336792	34.12135826	2
3707.357593	0.647530986	5	0.282227902	0.044771691	52.7336792	34.12047843	2
3709.357593	0.647513478	5	0.282315767	0.044709027	52.7336792	34.11959978	2
3711.357593	0.647495967	5	0.282403509	0.04464644	52.7336792	34.11872236	2
3713.357593	0.647478508	5	0.282491133	0.044584123	52.7336792	34.11784612	2
3715.357593	0.647461116	5	0.282578647	0.044522135	52.7336792	34.11697098	2
3717.357593	0.647443658	5	0.282666034	0.044459995	52.7336792	34.11609711	2
3719.357593	0.647426267	5	0.282753303	0.044398184	52.7336792	34.11522442	2
3721.357593	0.64740899	5	0.282840471	0.044336859	52.7336792	34.11435274	2
3723.357593	0.647391562	5	0.282927505	0.044275085	52.7336792	34.1134824	2
3725.357593	0.647374266	5	0.283014425	0.044213866	52.7336792	34.1126132	2
3727.357593	0.647356967	5	0.283101228	0.044152721	52.7336792	34.11174517	2
3729.357593	0.64733971	5	0.283187915	0.044091806	52.7336792	34.1108783	2
3731.357593	0.647322425	5	0.283274478	0.044030879	52.7336792	34.11001267	2
3733.357593	0.647305268	5	0.283360937	0.043970485	52.7336792	34.10914808	2
3735.357593	0.647288182	5	0.283447299	0.043910425	52.7336792	34.10828446	2
3737.357593	0.647270832	5	0.283533514	0.04384952	52.7336792	34.10742231	2
3739.357593	0.647253744	5	0.283619624	0.043789616	52.7336792	34.10656121	2
3741.357593	0.647236597	5	0.283705615	0.043729589	52.7336792	34.1057013	2
3743.357593	0.647219507	5	0.283791492	0.043669843	52.7336792	34.10484253	2
3745.357593	0.647202472	5	0.283877262	0.04361037	52.7336792	34.10398483	2
3747.357593	0.647185348	5	0.283962904	0.043550668	52.7336792	34.10312841	2
3749.357593	0.647168533	5	0.284048472	0.043492122	52.7336792	34.10227274	2
3751.357593	0.647151536	5	0.284133928	0.043433024	52.7336792	34.10141818	2
3753.357593	0.647134369	5	0.284219237	0.043373415	52.7336792	34.10056509	2
3755.357593	0.647117385	5	0.284304427	0.043314523	52.7336792	34.09971318	2
3757.357593	0.647100512	5	0.284389516	0.043256093	52.7336792	34.0988623	2
3759.357593	0.647083623	5	0.284474496	0.04319769	52.7336792	34.0980125	2
3761.357593	0.647066756	5	0.284559367	0.043139441	52.7336792	34.09716378	2
3763.357593	0.647049788	5	0.284644107	0.043080921	52.7336792	34.09631638	2
3765.357593	0.647033004	5	0.284728745	0.043023112	52.7336792	34.09547	2
3767.357593	0.647016186	5	0.284813271	0.042965268	52.7336792	34.09462474	2
3769.357593	0.64699937	5	0.284897682	0.042907507	52.7336792	34.09378063	2
3771.357593	0.646982666	5	0.284981994	0.042850206	52.7336792	34.09293752	2
3773.357593	0.646965888	5	0.285066189	0.04279273	52.7336792	34.09209556	2
3775.357593	0.646949224	5	0.285150285	0.04273572	52.7336792	34.0912546	2
3777.357593	0.64693252	5	0.285234271	0.042678648	52.7336792	34.09041475	2
3779.357593	0.646915799	5	0.285318139	0.042621598	52.7336792	34.08957607	2
3781.357593	0.646899173	5	0.285401903	0.042564944	52.7336792	34.08873843	2
3783.357593	0.646882531	5	0.285485556	0.042508312	52.7336792	34.0879019	2
3785.357593	0.646865897	5	0.285569095	0.042451783	52.7336792	34.0870665	2
3787.357593	0.646849356	5	0.285652534	0.042395645	52.7336792	34.08623211	2
3789.357593	0.646832813	5	0.285735869	0.042339574	52.7336792	34.08539877	2
3791.357593	0.646816239	5	0.28581909	0.042283472	52.7336792	34.08456656	2
3793.357593	0.646799787	5	0.285902216	0.042227856	52.7336792	34.0837353	2
3795.357593	0.646783214	5	0.28598522	0.042171906	52.7336792	34.08290526	2
3797.357593	0.6467668	5	0.286068128	0.042116565	52.7336792	34.08207618	2
3799.357593	0.646750359	5	0.286150931	0.042061208	52.7336792	34.08124815	2
3801.357593	0.646734061	5	0.286233653	0.042006403	52.7336792	34.08042093	2
3803.357593	0.646717458	5	0.286316233	0.041950645	52.7336792	34.07959513	2
3805.357593	0.646701157	5	0.286398723	0.041895975	52.7336792	34.07877023	2
3807.357593	0.646684727	5	0.286481094	0.04184094	52.7336792	34.07794652	2
3809.357593	0.646668361	5	0.286563356	0.041786197	52.7336792	34.0771239	2
3811.357593	0.646652108	5	0.286645524	0.041731898	52.7336792	34.07630222	2
3813.357593	0.646635814	5	0.286727588	0.041677536	52.7336792	34.07548158	2
3815.357593	0.646619543	5	0.286809549	0.04162332	52.7336792	34.07466197	2
3817.357593	0.646603257	5	0.286891399	0.041569126	52.7336792	34.07384347	2
3819.357593	0.646587014	5	0.286973143	0.041515143	52.7336792	34.07302603	2
3821.357593	0.646570905	5	0.287054802	0.041461677	52.7336792	34.07220944	2
3823.357593	0.646554688	5	0.287136353	0.041407923	52.7336792	34.07139394	2
3825.357593	0.646538514	5	0.287217799	0.041354376	52.7336792	34.07057947	2
3827.357593	0.646522363	5	0.287299141	0.04130098	52.7336792	34.06976605	2
3829.357593	0.646506211	5	0.287380376	0.041247647	52.7336792	34.0689537	2
3831.357593	0.646490113	5	0.287461509	0.041194559	52.7336792	34.06814237	2
3833.357593	0.646474016	5	0.287542537	0.041141546	52.7336792	34.06733209	2
3835.357593	0.646457978	5	0.287623467	0.041088791	52.7336792	34.06652279	2
3837.357593	0.646441919	5	0.287704291	0.041036039	52.7336792	34.06571455	2
3839.357593	0.646425909	5	0.287785016	0.040983512	52.7336792	34.06490731	2
3841.357593	0.646410073	5	0.287865669	0.040931626	52.7336792	34.06410077	2
3843.357593	0.64639396	5	0.287946197	0.040878896	52.7336792	34.0632955	2
3845.357593	0.646377989	5	0.28802662	0.040826698	52.7336792	34.06249126	2
3847.357593	0.646362103	5	0.288106953	0.040774848	52.7336792	34.06168794	2
3849.357593	0.646346135	5	0.288187175	0.040722792	52.7336792	34.06088572	2
3851.357593	0.64633025	5	0.288267298	0.040671074	52.7336792	34.06008448	2
3853.357593	0.646314442	5	0.288347334	0.040619672	52.7336792	34.05928413	2
3855.357593	0.64629858	5	0.288427268	0.040568162	52.7336792	34.05848479	2
3857.357593	0.646282707	5	0.288507095	0.040516677	52.7336792	34.05768651	2
3859.357593	0.646266991	5	0.288586841	0.04046577	52.7336792	34.05688906	2
3861.357593	0.646251126	5	0.288666474	0.040414445	52.7336792	34.05609272	2
3863.357593	0.646235388	5	0.288746015	0.040363591	52.7336792	34.05529732	2
3865.357593	0.646219664	5	0.288825462	0.04031285	52.7336792	34.05450285	2
3867.357593	0.646203905	5	0.288904806	0.040262059	52.7336792	34.05370941	2
3869.357593	0.646188154	5	0.288984044	0.040211357	52.7336792	34.05291703	2
3871.357593	0.646172474	5	0.289063186	0.040160946	52.7336792	34.05212561	2
3873.357593	0.646156855	5	0.289142239	0.040110797	52.7336792	34.05133508	2
3875.357593	0.646141218	5	0.289221197	0.04006065	52.7336792	34.05054549	2
3877.357593	0.646125588	5	0.289300059	0.04001059	52.7336792	34.04975688	2
3879.357593	0.646109948	5	0.289378817	0.039960561	52.7336792	34.04896929	2
3881.357593	0.646094428	5	0.289457492	0.039910977	52.7336792	34.04818254	2
3883.357593	0.646078814	5	0.289536063	0.039861153	52.7336792	34.04739684	2
3885.357593	0.646063246	5	0.289614534	0.039811539	52.7336792	34.04661213	2
3887.357593	0.646047768	5	0.289692918	0.039762274	52.7336792	34.04582829	2
3889.357593	0.646032243	5	0.289771204	0.03971292	52.7336792	34.04504543	2
3891.357593	0.646016732	5	0.28984939	0.03966367	52.7336792	34.04426357	2
3893.357593	0.646001257	5	0.28992748	0.039614597	52.7336792	34.04348267	2
3895.357593	0.645985843	5	0.290005482	0.039565779	52.7336792	34.04270265	2
3897.357593	0.645970389	5	0.290083385	0.039516894	52.7336792	34.04192362	2
3899.357593	0.645955016	5	0.2901612	0.039468323	52.7336792	34.04114547	2
3901.357593	0.645939661	5.016964923	0.290238929	0.039419871	52.72051231	34.04036818	2
3903.357593	0.646214358	5.041962557	0.290319161	0.040295731	52.70111084	34.04573497	2
3905.357593	0.646626976	5.066962557	0.290402463	0.041648068	52.68170739	34.05399181	2
3907.357593	0.647040077	5.091962557	0.29048849	0.043047473	52.66230376	34.06222201	2
3909.357593	0.647453678	5.116962557	0.290577339	0.044495699	52.64289978	34.0704237	2
3911.357593	0.647867804	5.141962557	0.290669112	0.045994596	52.62349508	34.07859557	2
3913.357593	0.648282522	5.166962557	0.290763917	0.047546261	52.60408898	34.08673595	2
3915.357593	0.648697722	5.191962557	0.290861825	0.049152189	52.58468002	34.09484297	2
3917.357593	0.649113462	5.216962557	0.290962969	0.050814579	52.56526542	34.10291302	2
3919.357593	0.649529648	5.241962557	0.291067442	0.052535087	52.54583962	34.11094054	2
3921.357593	0.649946195	5.266962557	0.291175355	0.054315444	52.52643861	34.11891518	2
3923.357593	0.650363794	5.291962557	0.291286805	0.056160887	52.50703843	34.12689428	2
3925.357593	0.650782056	5.316962557	0.291401919	0.058072145	52.48763775	34.13483896	2
3927.357593	0.651201042	5.341962557	0.291520881	0.060051954	52.46820877	34.14274439	2
3929.357593	0.651619855	5.366962557	0.291643663	0.062098418	52.44880846	34.1505659	2
3931.357593	0.6520401	5.391962557	0.291770542	0.064222013	52.42940892	34.15839172	2
3933.357593	0.652460896	5.416962557	0.291901618	0.066421203	52.41000885	34.16617793	2
3935.357593	0.652882517	5.441962557	0.292036988	0.068700266	52.39060838	34.17392037	2
3937.357593	0.653304771	5.466962557	0.292176852	0.071061158	52.3711773	34.18161721	2
3939.357593	0.653727204	5.491962557	0.292321288	0.073504255	52.35177756	34.1892192	2
3941.357593	0.654151484	5.516962557	0.292470574	0.076042684	52.33237844	34.1968216	2
3943.357593	0.654575485	5.541962557	0.292624654	0.078666993	52.31297878	34.20437849	2
3945.357593	0.655000814	5.566962557	0.292783869	0.081390598	52.2935787	34.21188319	2
3947.357593	0.655426927	5.591962557	0.29294836	0.084213823	52.27417827	34.21933444	2
3949.357593	0.655853948	5.616962557	0.293118288	0.087141366	52.25477755	34.22673076	2
3951.357593	0.656281842	5.641962557	0.293293882	0.090177023	52.23534982	34.23406995	2
3953.357593	0.656710764	5.666962557	0.293475377	0.093326112	52.21595002	34.24130703	2
3955.357593	0.657140116	5.691962557	0.293662651	0.096588672	52.1965506	34.24852936	2
3957.357593	0.657570389	5.716962557	0.293856111	0.099972615	52.17715073	34.25569195	2
3959.357593	0.65800203	5.741962557	0.294056159	0.103486534	52.15775049	34.26278794	1
3960.357593	0.657739182	5.754462557	0.294158566	0.101332174	52.14805037	34.27085977	1
3961.357593	0.657942206	5.766962557	0.294259794	0.102992087	52.13835009	34.27439542	1
3962.357593	0.658145323	5.779462557	0.294362638	0.104679973	52.12864974	34.27791466	1
3963.357593	0.658348554	5.791962557	0.294467133	0.106396451	52.11894933	34.28141728	1
3964.357593	0.658551398	5.804462557	0.294573214	0.108137867	52.10924887	34.28490394	1
3965.357593	0.65875441	5.816962557	0.294681003	0.1099092	52.09954836	34.28837341	1
3966.357593	0.658957486	5.829462557	0.294790506	0.111710147	52.0898478	34.29182568	1
3967.357593	0.659160453	5.841962557	0.294901713	0.113539605	52.0801472	34.29526081	1
3968.357593	0.659363464	5.854462557	0.295014698	0.11539945	52.07044656	34.29867811	1
3969.357593	0.65956643	5.866962557	0.295129491	0.117289361	52.06074588	34.30207725	1
3970.357593	0.659769544	5.879462557	0.295246074	0.119211668	52.05104516	34.30545842	1
3971.357593	0.659972325	5.891962557	0.295364444	0.121162224	52.04134442	34.30882167	1
3972.357593	0.660175555	5.904462557	0.295484738	0.123149146	52.03164364	34.31216562	1
3973.357593	0.660378263	5.916962557	0.295606856	0.125163461	52.02194284	34.31549128	1
3974.357593	0.660581356	5.929462557	0.29573095	0.127214576	52.01224201	34.31879712	1
3975.357593	0.660784288	5.941962557	0.295857008	0.129297805	52.00254115	34.32208328	1
3976.357593	0.660986869	5.954462557	0.295984955	0.131411376	51.99284027	34.3253505	1
3977.357593	0.661189684	5.966962557	0.296114944	0.133562033	51.98313937	34.32859727	1
3978.357593	0.66139251	5.979462557	0.29624701	0.135748007	51.97343845	34.33182322	1
3979.357593	0.661595271	5.991962557	0.296381136	0.137969067	51.9637375	34.33502853	1
3980.357593	0.661798024	6.004462557	0.29651736	0.140226389	51.95403654	34.33821283	1
3981.357593	0.662000753	6.016962557	0.296655673	0.142520383	51.94433556	34.3413762	1
3982.357593	0.662203444	6.029462557	0.296796139	0.144851481	51.93463456	34.34451802	1
3983.357593	0.66240607	6.041962557	0.296938837	0.147219999	51.92493354	34.34763747	1
[truncated: 10,409 more rows]
