# Supplementary material for: Numerical investigation of the effect of fluid pressurization rate on laboratory-scale injection-induced fault slip
Source: Sci Rep. 2023 Mar 17;13:4437. doi: 10.1038/s41598-023-30866-8 (PMC10023684; doi:10.1038/s41598-023-30866-8)
Supplement: Supplementary file 2 — Supplementary Information 2. [file 41598_2023_30866_MOESM2_ESM.zip › press_rate_scenario_1_0MPa_min.txt]

% Article title: Numerical investigation of the effect of fluid pressurization rate on laboratory-scale injection-induced fault slip
% Authors: Gergő András Hutka, Mauro Cacace, Hannes Hofmann, Arno Zang, Lei Wang, Yinlin Ji
%
% Title: Output from the modeling scenario with a pressurization rate of 1 MPa/min
%
Time [s]	Friction coefficient [-]	Fluid pressure (average) [MPa]	Cumulative slip [mm]	Slip velocity (average) [um/s]	Effective normal stress (fault) [MPa]	Shear stress (fault) [MPa]	Timestep [s]
30	0.513653059	5	0	0	23.550249	-4.41E-12	10
40	0.513653059	5	0	5.10686E-08	23.60209837	10.46911737	10
50	0.513653059	5	0	4.00255E-08	23.64510758	10.38636164	10
60	0.513653059	5	0	3.15327E-08	23.68247739	10.31646658	10
70	0.513653059	5	0	2.4976E-08	23.7156739	10.25587391	10
80	0.513653059	5	0	1.99003E-08	23.74562202	10.20216741	10
90	0.513653059	5	0	1.59546E-08	23.77295246	10.15378818	10
100	0.513653059	5	0	1.28723E-08	23.79811708	10.10967688	10
110	0.513653059	5	0	1.0452E-08	23.82145143	10.06908098	10
120	0.513653059	5	0	8.54192E-09	23.84321181	10.03144638	10
130	0.513653059	5	0	7.02677E-09	23.86359845	9.996352931	10
140	0.513653059	5	0	5.81882E-09	23.88277097	9.963474137	10
150	0.513653059	5	0	4.85082E-09	23.9008587	9.932550951	10
160	0.513653059	5	0	4.07102E-09	23.91796811	9.903374093	10
170	0.513653059	5	0	3.43944E-09	23.934188	9.875771762	10
180	0.513653059	5	0	2.92512E-09	23.94959341	9.849600881	10
190	0.513653059	5	0	2.50395E-09	23.96424847	9.824740735	10
200	0.513653059	5	0	2.15713E-09	23.97820858	9.801088234	10
210	0.513653059	5	0	1.86995E-09	23.9915221	9.778554367	10
220	0.513653059	5	0	1.63082E-09	24.00423163	9.757061482	10
230	0.513653059	5	0	1.43062E-09	24.01637501	9.7365412	10
240	0.513653059	5	0	1.2621E-09	24.02798611	9.716932768	10
250	0.513653059	5	0	1.11951E-09	24.03909552	9.698181786	10
260	0.513653059	5	0	9.98228E-10	24.04973096	9.680239185	10
270	0.513653059	5	0	8.94566E-10	24.0599178	9.66306041	10
280	0.513653059	5	0	8.05532E-10	24.06967928	9.646604765	10
290	0.513653059	5	0	7.28706E-10	24.07903686	9.630834878	10
300	0.513653059	5	0	6.62115E-10	24.08801043	9.615716268	10
310	0.513653059	5	0	6.04145E-10	24.09661848	9.601216983	10
320	0.513653059	5	0	5.5347E-10	24.10487825	9.587307307	10
330	0.513653059	5	0	5.08993E-10	24.11280588	9.573959506	10
340	0.513653059	5	0	4.69807E-10	24.12041651	9.561147622	10
350	0.513653059	5	0	4.35154E-10	24.12772439	9.548847295	10
360	0.513653059	5	0	4.04403E-10	24.13474292	9.537035615	10
370	0.513653059	5	0	3.7702E-10	24.14148478	9.52569098	10
380	0.513653059	5	0	3.52558E-10	24.14796195	9.514792999	10
390	0.513653059	5	0	3.30637E-10	24.15418576	9.504322382	10
400	0.513653059	5	0	3.10935E-10	24.16016698	9.494260862	10
410	0.513653059	5	0	2.93177E-10	24.16591581	9.484591112	10
420	0.513653059	5	0	2.77127E-10	24.17144196	9.475296681	10
430	0.513653059	5	0	2.62583E-10	24.17675465	9.466361932	10
440	0.513653059	5	0	2.4937E-10	24.18186267	9.45777199	10
450	0.513653059	5	0	2.37339E-10	24.18677439	9.449512691	10
460	0.513653059	5	0	2.26358E-10	24.19149779	9.441570536	10
470	0.513653059	5	0	2.16314E-10	24.19604049	9.433932656	10
480	0.513653059	5	0	2.07107E-10	24.20040974	9.42658677	10
490	0.513653059	5	0	1.98651E-10	24.2046125	9.419521152	10
500	0.513653059	5	0	1.9087E-10	24.2086554	9.412724602	10
510	0.513653059	5	0	1.83696E-10	24.21254478	9.406186415	10
520	0.513653059	5	0	1.77071E-10	24.21628671	9.399896355	10
530	0.513653059	5	0	1.70942E-10	24.21988698	9.393844631	10
540	0.513653059	5	0	1.65263E-10	24.22335116	9.388021873	10
550	0.513653059	5	0	1.59993E-10	24.22668457	9.382419111	10
560	0.513653059	5	0	1.55095E-10	24.2298923	9.377027754	10
570	0.513653059	5	0	1.50536E-10	24.23297924	9.371839573	10
580	0.513653059	5	0	1.46287E-10	24.23595006	9.366846682	10
590	0.513653059	5	0	1.42322E-10	24.23880925	9.362041523	10
600	0.513653059	5	0	1.38617E-10	24.24156112	9.357416849	10
610	0.513653059	5	0	1.35151E-10	24.24420979	9.352965709	10
620	0.513653059	5	0	1.31905E-10	24.24675922	9.348681437	10
630	0.513653059	5	0	1.28862E-10	24.24921321	9.344557635	10
640	0.513653059	5	0	1.26005E-10	24.25157541	9.340588165	10
650	0.513653059	5	0	1.23321E-10	24.25384931	9.336767135	10
660	0.513653059	5	0	1.20797E-10	24.25603828	9.333088889	10
670	0.513653059	5	0	1.18421E-10	24.25814554	9.329547994	10
680	0.513653059	5	0	1.16183E-10	24.2601742	9.326139234	10
690	0.513653059	5	0	1.14072E-10	24.26212723	9.3228576	10
700	0.513653059	5	0	1.12079E-10	24.26400749	9.319698278	10
710	0.513653059	5	0	1.10198E-10	24.26581773	9.316656643	10
720	0.513653059	5	0	1.08419E-10	24.2675606	9.313728253	10
730	0.513653059	5	0	1.06737E-10	24.26923863	9.310908836	10
740	0.513653059	5	0	1.05145E-10	24.27085426	9.308194289	10
750	0.513653059	5	0	1.03636E-10	24.27240985	9.305580666	10
760	0.513653059	5	0	1.02207E-10	24.27390763	9.303064173	10
770	0.513653059	5	0	1.00851E-10	24.27534979	9.300641165	10
780	0.513653059	5	0	9.95641E-11	24.2767384	9.298308135	10
790	0.513653059	5	0	9.83425E-11	24.27807548	9.296061711	10
800	0.513653059	5	0	9.71819E-11	24.27936295	9.293898649	10
810	0.513653059	5	0	9.60788E-11	24.28060267	9.291815832	10
820	0.513653059	5	0	9.50297E-11	24.28179642	9.28981026	10
830	0.513653059	5	0	9.40316E-11	24.28294591	9.287879046	10
840	0.513653059	5	0	9.30815E-11	24.28405281	9.286019415	10
850	0.513653059	5	0	9.21766E-11	24.28511869	9.284228697	10
860	0.513653059	5	0	9.13146E-11	24.28614509	9.282504321	10
870	0.513653059	5	0	9.0493E-11	24.28713348	9.280843815	10
880	0.513653059	5	0	8.97095E-11	24.28808527	9.279244802	10
890	0.513653059	5	0	8.89622E-11	24.28900183	9.277704992	10
900	0.513653059	5	0	8.82492E-11	24.28988446	9.276222181	10
910	0.513653059	5	0	8.75685E-11	24.29073442	9.274794252	10
920	0.513653059	5	0	8.69186E-11	24.29155294	9.273419162	10
930	0.513653059	5	0	8.62978E-11	24.29234118	9.272094949	10
940	0.513653059	5	0	8.57046E-11	24.29310025	9.270819724	10
950	0.513653059	5	0	8.51376E-11	24.29383126	9.269591666	10
960	0.513653059	5	0	8.45956E-11	24.29453523	9.268409027	10
970	0.513653059	5	0	8.40773E-11	24.29521317	9.267270119	10
980	0.513653059	5	0	8.35814E-11	24.29586605	9.266173322	10
990	0.513653059	5	0	8.3107E-11	24.29649479	9.265117073	10
1000	0.513653059	5	0	8.2653E-11	24.29710029	9.264099869	10
1010	0.513653059	5	0	8.22183E-11	24.29768341	9.263120264	10
1020	0.513653059	5	0	8.18022E-11	24.29824498	9.262176863	10
1030	0.513653059	5	0	8.14036E-11	24.2987858	9.261268327	10
1040	0.513653059	5	0	8.10218E-11	24.29930664	9.260393363	10
1050	0.513653059	5	0	8.0656E-11	24.29980823	9.259550728	10
1060	0.513653059	5	0	8.03055E-11	24.30029129	9.258739226	10
1070	0.513653059	5	0	7.99695E-11	24.30075651	9.257957704	10
1080	0.513653059	5	0	7.96474E-11	24.30120454	9.257205052	10
1090	0.513653059	5	0	7.93386E-11	24.30163602	9.256480203	10
1100	0.513653059	5	0	7.90424E-11	24.30205156	9.255782127	10
1110	0.513653059	5	0	7.87584E-11	24.30245176	9.255109835	10
1120	0.513653059	5	0	7.84859E-11	24.30283718	9.254462373	10
1130	0.513653059	5	0	7.82245E-11	24.30320836	9.253838821	10
1140	0.513653059	5	0	7.79736E-11	24.30356584	9.253238298	10
1150	0.513653059	5	0	7.77329E-11	24.30391011	9.252659949	10
1160	0.513653059	5	0	7.75018E-11	24.30424168	9.252102957	10
1170	0.513653059	5	0	7.728E-11	24.304561	9.251566532	10
1180	0.513653059	5	0	7.70671E-11	24.30486853	9.251049913	10
1190	0.513653059	5	0	7.68626E-11	24.30516471	9.250552369	10
1200	0.513653059	5	0	7.66663E-11	24.30544995	9.250073194	10
1210	0.513653059	5	0	7.64777E-11	24.30572466	9.24961171	10
1220	0.513653059	5	0	7.62966E-11	24.30598923	9.249167263	10
1230	0.513653059	5	0	7.61226E-11	24.30624403	9.248739224	10
1240	0.513653059	5	0	7.59555E-11	24.30648943	9.248326987	10
1250	0.513653059	5	0	7.57949E-11	24.30672576	9.247929967	10
1260	0.513653059	5	0	7.56406E-11	24.30695338	9.247547603	10
1270	0.513653059	5	0	7.54923E-11	24.30717259	9.247179353	10
1280	0.513653059	5	0	7.53499E-11	24.30738371	9.246824697	10
1290	0.513653059	5	0	7.52129E-11	24.30758704	9.246483131	10
1300	0.513653059	5	0	7.50813E-11	24.30778286	9.246154174	10
1310	0.513653059	5	0	7.49548E-11	24.30797145	9.245837358	10
1320	0.513653059	5	0	7.48331E-11	24.30815309	9.245532236	10
1330	0.513653059	5	0	7.47162E-11	24.30832802	9.245238375	10
1340	0.513653059	5	0	7.46038E-11	24.30849649	9.244955361	10
1350	0.513653059	5	0	7.44957E-11	24.30865874	9.244682793	10
1360	0.513653059	5	0	7.43918E-11	24.30881501	9.244420284	10
1370	0.513653059	5	0	7.42918E-11	24.30896551	9.244167464	10
1380	0.513653059	5	0	7.41957E-11	24.30911045	9.243923974	10
1390	0.513653059	5	0	7.41032E-11	24.30925005	9.243689471	10
1400	0.513653059	5	0	7.40143E-11	24.30938449	9.243463623	10
1410	0.513653059	5	0	7.39288E-11	24.30951398	9.243246109	10
1420	0.513653059	5	0	7.38466E-11	24.30963868	9.243036623	10
1430	0.513653059	5	0	7.37674E-11	24.30975878	9.242834868	10
1440	0.513653059	5	0	7.36913E-11	24.30987445	9.242640559	10
1450	0.513653059	5	0	7.36181E-11	24.30998585	9.242453421	10
1460	0.513653059	5	0	7.35477E-11	24.31009314	9.242273189	10
1470	0.513653059	5	0	7.34799E-11	24.31019647	9.242099608	10
1480	0.513653059	5	0	7.34147E-11	24.31029599	9.241932433	10
1490	0.513653059	5	0	7.3352E-11	24.31039183	9.241771427	10
1500	0.513653059	5	0	7.32916E-11	24.31048414	9.241616363	10
1510	0.513653059	5	0	7.32335E-11	24.31057304	9.241467021	10
1520	0.513653059	5	0	7.31776E-11	24.31065866	9.24132319	10
1530	0.513653059	5	0	7.31238E-11	24.31074112	9.241184667	10
1540	0.513653059	5	0	7.30721E-11	24.31082054	9.241051256	10
1550	0.513653059	5	0	7.30223E-11	24.31089702	9.240922768	10
1560	0.513653059	5	0	7.29743E-11	24.31097069	9.240799021	10
1570	0.513653059	5	0	7.29282E-11	24.31104163	9.240679841	10
1580	0.513653059	5	0	7.28838E-11	24.31110996	9.240565059	10
1590	0.513653059	5	0	7.28411E-11	24.31117577	9.240454512	10
1600	0.513653059	5	0	7.27999E-11	24.31123915	9.240348045	10
1610	0.513653059	5	0	7.27603E-11	24.31130019	9.240245507	10
1620	0.513653059	5	0	7.27222E-11	24.31135897	9.240146752	10
1630	0.513653059	5	0	7.26856E-11	24.31141559	9.240051642	10
1640	0.513653059	5	0	7.26502E-11	24.31147012	9.239960041	10
1650	0.513653059	5	0	7.26163E-11	24.31152264	9.239871821	10
1660	0.513653059	5	0	7.25836E-11	24.31157321	9.239786855	10
1670	0.513653059	5	0	7.25521E-11	24.31162193	9.239705026	10
1680	0.513653059	5	0	7.25217E-11	24.31166884	9.239626215	10
1690	0.513653059	5	0	7.24926E-11	24.31171402	9.239550313	10
1700	0.513653059	5	0	7.24645E-11	24.31175754	9.239477212	10
1710	0.513653059	5	0	7.24374E-11	24.31179945	9.239406808	10
1720	0.513653059	5	0	7.24114E-11	24.31183981	9.239339002	10
1730	0.513653059	5	0	7.23863E-11	24.31187869	9.239273698	10
1740	0.513653059	5	0	7.23622E-11	24.31191613	9.239210804	10
1750	0.513653059	5	0	7.2339E-11	24.31195219	9.239150231	10
1760	0.513653059	5	0	7.23166E-11	24.31198691	9.239091893	10
1770	0.513653059	5	0	7.22951E-11	24.31202036	9.239035707	10
1780	0.513653059	5	0	7.22743E-11	24.31205257	9.238981595	10
1790	0.513653059	5	0	7.22544E-11	24.3120836	9.238929479	10
1800	0.513653059	5	0	7.22351E-11	24.31211348	9.238879287	5
1805	0.513653059	5	0	7.22166E-11	24.31212814	9.238830947	5
1810	0.513653059	5	0	7.22076E-11	24.31214252	9.238807219	5
1815	0.513653059	5	0	7.21987E-11	24.31215663	9.238783949	5
1820	0.513653059	5	0	7.21899E-11	24.31217048	9.238761117	5
1825	0.513653059	5	0	7.21813E-11	24.31218407	9.238738714	5
1830	0.513653059	5	0	7.21729E-11	24.3121974	9.238716732	5
1835	0.513653059	5	0	7.21647E-11	24.31221048	9.238695163	5
1840	0.513653059	5	0	7.21566E-11	24.31222332	9.238673999	5
1845	0.513653059	5	0	7.21487E-11	24.31223591	9.238653233	5
1850	0.513653059	5	0	7.21409E-11	24.31224827	9.238632858	5
1855	0.513653059	5	0	7.21332E-11	24.31226039	9.238612866	5
1860	0.513653059	5	0	7.21257E-11	24.31227229	9.238593249	5
1865	0.513653059	5	0	7.21184E-11	24.31228396	9.238574001	5
1870	0.513653059	5	0	7.21111E-11	24.31229542	9.238555115	5
1875	0.513653059	5	0	7.21041E-11	24.31230666	9.238536584	5
1880	0.513653059	5	0	7.20971E-11	24.31231768	9.238518401	5
1885	0.513653059	5	0	7.20903E-11	24.3123285	9.23850056	5
1890	0.513653059	5	0	7.20836E-11	24.67791428	9.238483055	5
1895	0.513653059	5	0	6.18531E-12	25.04349986	8.644450619	5
1900	0.513653059	5	0	5.7257E-13	25.40908525	8.050418506	5
1905	0.513653059	5	0	5.69741E-14	25.77467044	7.456386709	5
1910	0.513653059	5	0	6.07494E-15	26.14025544	6.862355224	5
1915	0.513653059	5	0	6.61041E-16	26.50584026	6.268324043	5
1920	0.513653059	5	0	9.43844E-17	26.8714249	5.674293162	5
1925	0.513653059	5	0	6.44481E-17	27.23700935	5.080262575	5
1930	0.513653059	5	0	5.98405E-17	27.60259364	4.486232275	5
1935	0.513653059	5	0	7.86877E-17	27.96817775	3.892202259	5
1940	0.513653059	5	0	8.11519E-17	28.33376169	3.298172519	5
1945	0.513653059	5	0	6.89153E-17	28.69934547	2.704143052	5
1950	0.513653059	5	0	7.33824E-17	29.06492909	2.110113852	5
1955	0.513653059	5	0	7.94995E-17	29.43051255	1.516728464	5
1960	0.513653059	5	0	7.40347E-17	29.79609585	0.96296731	5
1965	0.513653059	5	0	6.69655E-17	30.161679	0.483058348	5
1970	0.513653059	5	0	7.0219E-17	30.527262	0.352363737	5
1975	0.513653059	5	0	7.72825E-17	30.89284485	0.860028315	5
1980	0.513653059	5	0	7.174E-17	31.25842756	1.454056015	5
1985	0.513653059	5	0	7.29489E-17	31.62401012	2.048083481	5
1990	0.513653059	5	0	6.34341E-17	31.98959255	2.642110718	5
1995	0.513653059	5	0	7.48204E-17	32.35517484	3.236137729	5
2000	0.513653059	5	0	8.4653E-17	32.720757	3.83016452	5
2005	0.513653059	5	0	6.57427E-17	33.08633902	4.424191094	5
2010	0.513653059	5	0	6.02409E-17	33.45192092	5.018217455	5
2015	0.513653059	5	0	6.73718E-17	33.81750269	5.612243607	5
2020	0.513653059	5	0	7.45028E-17	34.18308433	6.206269555	5
2025	0.513653059	5	0	8.06924E-17	34.54866585	6.800295302	5
2030	0.513653059	5	0	9.98551E-17	34.91424726	7.394320852	5
2035	0.513653059	5	0	1.68841E-16	35.27982854	7.988346208	5
2040	0.513653059	5	0	5.47321E-16	35.64540971	8.582371374	5
2045	0.513653059	5	0	1.67972E-15	36.01099077	9.176396355	5
2050	0.513653059	5	0	5.06725E-15	36.37657172	9.770421152	5
2055	0.513653059	5	0	1.47364E-14	36.74215256	10.36444577	5
2060	0.513653059	5	0	4.20015E-14	37.10773329	10.95847021	5
2065	0.513653059	5	0	1.17389E-13	37.47331392	11.55249448	5
2070	0.513653059	5	0	3.21885E-13	37.83889444	12.14651858	5
2075	0.513653059	5	0	8.66347E-13	38.20447486	12.74054252	5
2080	0.513653059	5	0	2.28986E-12	38.57005519	13.33456629	5
2085	0.513653059	5	0	5.94633E-12	38.93563542	13.9285899	5
2090	0.513653059	5	0	1.51778E-11	39.30121555	14.52261335	5
2095	0.513653059	5	0	3.80955E-11	39.66679559	15.11663665	5
2100	0.513653059	5	0	9.40653E-11	40.03237553	15.7106598	5
2105	0.513653059	5	0	2.28587E-10	40.39795539	16.3046828	5
2110	0.513653059	5	0	5.46908E-10	40.76353516	16.89870566	5
2115	0.513653059	5	0	1.28879E-09	41.12911484	17.49272837	5
2120	0.513653059	5	0	2.99242E-09	41.49469444	18.08675094	5
2125	0.513653059	5	0	6.84842E-09	41.86027396	18.68077338	5
2130	0.513653059	5	0	1.54539E-08	42.22585339	19.27479568	5
2135	0.513653059	5	0	3.43967E-08	42.59143274	19.86881785	5
2140	0.513653059	5	0	7.55387E-08	42.95701201	20.46283988	5
2145	0.513653059	5	0	1.63733E-07	43.32259121	21.05686179	5
2150	0.513654099	5	4.74781E-11	3.50393E-07	43.68817033	21.65088358	5
2155	0.514180263	5	1.79997E-09	7.40552E-07	44.05374938	22.24490522	5
2160	0.51843003	5	1.42286E-08	1.5462E-06	44.41932835	22.83892664	5
2165	0.527536668	5	3.41363E-08	3.19014E-06	44.78490725	23.43294787	5
2170	0.536494649	5	7.42563E-08	6.50591E-06	45.15048608	24.02696877	5
2175	0.545307612	5	1.54969E-07	1.31182E-05	45.51606484	24.62098916	5
2180	0.553979081	5	3.15217E-07	2.61591E-05	45.88164354	25.21500864	5
2185	0.56251247	5	6.30732E-07	5.16006E-05	46.24722217	25.80902646	5
2190	0.570911047	5	1.24513E-06	0.00010071	46.61280073	26.40304118	5
2195	0.57917786	5	2.4294E-06	0.000194528	46.97837923	26.9970501	5
2200	0.587315567	5	4.69137E-06	0.000371945	47.34395766	27.59104814	5
2205	0.595326124	5	8.97453E-06	0.00070419	47.70953604	28.18502586	5
2210	0.603214265	5	1.69721E-05	0.001320771	48.07511435	28.77896634	5
2215	0.610994135	5	3.17863E-05	0.002456097	48.44069261	29.37283855	5
2220	0.618675352	5	5.90571E-05	0.00453242	48.8062708	29.9665861	5
2225	0.626282643	5	0.000108878	0.008316952	49.17184894	30.56010804	2.953416826
2227.953417	0.633744155	5	0.000168381	0.015083216	49.38778985	31.15353305	2
2229.953417	0.638082277	5	0.000219434	0.021320249	49.53402108	31.50390025	2
2231.953417	0.641054049	5	0.000278316	0.027029942	49.68025231	31.74091939	2
2233.953417	0.644028646	5	0.000352719	0.034278548	49.82648353	31.97778331	2
2235.953417	0.647012659	5	0.000446655	0.043506924	49.97271473	32.21445188	2
2237.953417	0.650014774	5	0.000565322	0.055304668	50.11894593	32.45087311	2
2239.953417	0.653046636	5	0.000715205	0.070476952	50.26517712	32.68698215	2
2241.953417	0.656123744	5	0.000904882	0.090150375	50.4114083	32.92269322	1
2242.953417	0.658504877	5	0.001032926	0.108881439	50.48452389	33.1590206	1
2243.953417	0.659989828	5	0.001157842	0.122605145	50.55763948	33.27657534	1
2244.953417	0.661482993	5	0.001297908	0.138151617	50.63075506	33.39397855	1
2245.953417	0.662986737	5	0.001454948	0.155806157	50.70387064	33.51121202	0.997414476
2246.950831	0.664499782	5	0.001630723	0.175851675	50.77679718	33.62825812	0.982352055
2247.933183	0.666004186	5	0.00182486	0.198337303	50.84862242	33.74481342	0.950582519
2248.883766	0.667468279	5	0.002035128	0.222970851	50.91812481	33.85941792	0.899367574
2249.783133	0.668846636	5	0.002255826	0.248928326	50.98388259	33.97014377	0.828891166
2250.612025	0.67009561	5	0.002480087	0.275018165	51.04448744	34.07474944	0.744133709
2251.356158	0.67117782	5	0.002698787	0.29978387	51.0988952	34.17103786	0.654809682
2252.010968	0.672090555	5	0.002905923	0.322371126	51.14677198	34.25737241	0.571775577
2252.582744	0.6728473	5	0.003097253	0.342326806	51.18857768	34.33325298	0.4871808
2253.069924	0.673448496	5	0.003268856	0.3590298	51.22419818	34.39946605	0.444288008
2253.514212	0.674028503	5	0.003431513	0.375980213	51.25668255	34.45571839	0.403340261
2253.917553	0.674540056	5	0.003585506	0.391584788	51.286173	34.50696155	0.35913653
2254.276689	0.674968428	5	0.003727595	0.405122517	51.31243147	34.553459	0.323022832
2254.599712	0.67535052	5	0.003859377	0.417596741	51.33604947	34.59480795	0.296532048
2254.896244	0.675708809	5	0.003983837	0.429659677	51.35773057	34.63193967	0.274390391
2255.170634	0.676038635	5	0.004101963	0.441073145	51.37779278	34.66598753	0.25470045
2255.425335	0.676342638	5	0.004214377	0.451863028	51.39641535	34.697462	0.238365053
2255.6637	0.676628781	5	0.004322056	0.462264793	51.41384354	34.72664457	0.225463803
2255.889164	0.67690259	5	0.00442609	0.472448905	51.43032846	34.75392288	0.21526639
2256.10443	0.677167805	5	0.004527561	0.482533297	51.44606778	34.77969411	0.207557307
2256.311987	0.677428093	5	0.004627478	0.492645014	51.46124345	34.80426938	0.20244481
2256.514432	0.677687669	5	0.004726856	0.50294861	51.47604531	34.82793418	0.20011286
2256.714545	0.677951853	5	0.004827069	0.513666409	51.49067668	34.85098323	0.2
2256.914545	0.67822312	5	0.004929329	0.524916129	51.50529979	34.87373478	0.2
2257.114545	0.678494714	5	0.005033735	0.536426841	51.5199229	34.89645144	0.2
2257.314545	0.678766569	5	0.005140363	0.548201364	51.53454601	34.9191459	0.2
2257.514545	0.679037757	5	0.005249191	0.560204565	51.54916913	34.94181834	0.2
2257.714545	0.679309216	5	0.005360296	0.572483041	51.56379224	34.96446802	0.2
2257.914545	0.679580932	5	0.00547384	0.585043033	51.57841535	34.9870933	0.2
2258.114545	0.679852383	5	0.00558964	0.597870011	51.59303846	35.00969602	0.2
2258.314545	0.680123277	5	0.0057078	0.610941803	51.60766157	35.03227515	0.2
2258.514545	0.680394886	5	0.005828509	0.624339949	51.62228468	35.05482878	0.2
2258.714545	0.680665802	5	0.005951695	0.637997078	51.63690779	35.07735764	0.2
2258.914545	0.680937642	5	0.006077525	0.652006352	51.6515309	35.09986006	0.2
2259.114545	0.681208146	5	0.006205851	0.666240975	51.66615402	35.12233751	0.2
2259.314545	0.681479768	5	0.006336941	0.680858014	51.68077713	35.14478733	0.2
2259.514545	0.681750645	5	0.006470615	0.695745993	51.69540024	35.1672113	0.2
2259.714545	0.682021523	5	0.006607094	0.710961555	51.71002335	35.18960722	0.2
2259.914545	0.682292577	5	0.00674646	0.726521623	51.72464646	35.21197428	0.2
2260.114545	0.682563623	5	0.006888642	0.742421859	51.73926957	35.23431316	0.2
2260.314545	0.682835529	5	0.007033794	0.758722053	51.75389268	35.25662235	0.2
2260.514545	0.683105719	5	0.007181747	0.775274927	51.76851579	35.27890353	0.2
2260.714545	0.683377284	5	0.007332877	0.792284165	51.7831389	35.30115293	0.2
2260.914545	0.683647733	5	0.007487033	0.809576359	51.79776201	35.32337207	0.2
2261.114545	0.683920792	5	0.007644635	0.827424225	51.81238512	35.34555675	0.2
2261.314545	0.684190323	5	0.007805006	0.845444158	51.82700823	35.36771374	0.2
2261.514545	0.684460935	5	0.007968849	0.863906849	51.84163134	35.38983601	0.2
2261.714545	0.684733456	5	0.00813613	0.882936737	51.85625445	35.41192389	0.2
2261.914545	0.685003198	5	0.008306692	0.902149753	51.87087756	35.43397897	0.2
2262.114545	0.685274252	5	0.008480898	0.921903965	51.88550067	35.45599759	0.2
2262.314545	0.685545157	5	0.008658389	0.94206078	51.90012378	35.47798337	0.2
2262.514545	0.685816101	5	0.00883961	0.962667953	51.91474689	35.49993185	0.2
2262.714545	0.686087775	5	0.009024779	0.983796937	51.92937	35.52184084	0.2
2262.914545	0.686359922	5	0.009213352	1.005408925	51.94399311	35.5437158	0.2
2263.114545	0.686629221	5	0.009405532	1.027271526	51.95861622	35.56555467	0.2
2263.314545	0.686900408	5	0.009601881	1.049783466	51.97323933	35.58735186	0.2
2263.514545	0.687171186	5	0.009802133	1.07271359	51.98786244	35.60911002	0.2
2263.714545	0.687443995	5	0.010006499	1.096350614	52.00248555	35.63082704	0.2
2263.914545	0.687714496	5	0.010214683	1.120300762	52.01710866	35.65250587	0.2
2264.114545	0.687984833	5	0.010427117	1.144752935	52.03173177	35.67414219	0.2
2264.314545	0.688256169	5	0.010643891	1.16985104	52.04635487	35.69573512	0.2
2264.514545	0.688530718	5	0.010865283	1.195808376	52.06097798	35.71728186	0.2
2264.714545	0.688797958	5	0.011090204	1.221570985	52.07560109	35.73879331	0.2
2264.914545	0.689073413	5	0.011320394	1.248799899	52.0902242	35.76025207	0.2
2265.114545	0.689343249	5	0.011554619	1.275975935	52.10484731	35.78167047	0.2
2265.314545	0.689613273	5	0.01179369	1.303789591	52.11947042	35.80304042	0.2
2265.514545	0.689884607	5	0.01203725	1.332353102	52.13409353	35.82436546	0.2
2265.714545	0.690156544	5	0.012286264	1.361597026	52.14871664	35.84563598	0.2
2265.914545	0.690428656	5	0.012539875	1.39150644	52.16333974	35.86686051	0.2
2266.114545	0.690700468	5	0.012798369	1.422104988	52.17796285	35.8880362	0.2
2266.314545	0.690973651	5	0.013062202	1.45342707	52.19258596	35.90915852	0.2
2266.514545	0.691241719	5	0.013330266	1.48489987	52.20720907	35.93023851	0.2
2266.714545	0.691512531	5	0.013603644	1.517336633	52.22183218	35.95126536	0.2
2266.914545	0.691785968	5	0.013883404	1.550867066	52.23645528	35.97222839	0.2
2267.114545	0.692054756	5	0.014167422	1.584514469	52.25107839	35.99314884	0.2
2267.314545	0.69233241	5	0.014458491	1.620106518	52.2657015	36.01399876	0.2
2267.514545	0.692604468	5	0.014754497	1.655778692	52.28032461	36.03479932	0.2
2267.714545	0.692878271	5	0.015057164	1.69236323	52.29494772	36.05553326	0.2
2267.914545	0.693149042	5	0.015365024	1.729484386	52.30957082	36.07621527	0.2
2268.114545	0.693421799	5	0.015680782	1.767593461	52.32419393	36.09681829	0.2
2268.314545	0.69371035	5	0.016004203	1.809125275	52.33881704	36.11734468	0.2
2268.514545	0.693995236	5	0.01633547	1.851166926	52.35344015	36.1377926	0.2
2268.714545	0.694285038	5	0.016673392	1.894923246	52.36806325	36.15817396	0.2
2268.914545	0.694563313	5	0.017016876	1.937576878	52.38268636	36.1784997	0.2
2269.114545	0.694831765	5	0.017366374	1.979558466	52.39730947	36.19876531	0.2
2269.314545	0.695110292	5	0.017723178	2.024003233	52.41193257	36.21895785	0.2
2269.514545	0.695381038	5	0.0180856	2.068168935	52.42655568	36.2390942	0.2
2269.714545	0.695644364	5	0.01845434	2.112017851	52.44117879	36.25916739	0.2
2269.914545	0.695921403	5	0.018841333	2.159062146	52.45580189	36.27905802	0.2
2270.114545	0.69628415	5	0.019245941	2.222371395	52.470425	36.29877243	0.2
2270.314545	0.696594335	5	0.019653961	2.277912564	52.48504811	36.31845276	0.2
2270.514545	0.696878098	5	0.020068613	2.329447889	52.49967121	36.33806679	0.2
2270.714545	0.69715992	5	0.020491662	2.382477151	52.51429432	36.35759683	0.2
2270.914545	0.697443812	5	0.020926625	2.436442129	52.52891743	36.37700774	0.2
2271.114545	0.697762993	5	0.021369435	2.498388853	52.54354053	36.39634014	0.2
2271.314545	0.698000634	5	0.021810238	2.546251142	52.55816364	36.41569267	0.2
2271.514545	0.698234682	5	0.022254204	2.594475712	52.57278675	36.43501356	0.2
2271.714545	0.698471407	5	0.022704236	2.643657136	52.58740985	36.45427381	0.2
2271.914545	0.698718072	5	0.023159208	2.696850872	52.60203296	36.47348462	0.2
2272.114545	0.69894443	5	0.023617403	2.746343647	52.61665606	36.49266322	0.2
2272.314545	0.699181421	5	0.02409157	2.799120981	52.63127917	36.51168209	0.2
2272.514545	0.699503147	5	0.024578841	2.872277192	52.64590228	36.53056983	0.2
2272.714545	0.699786159	5	0.025069013	2.937820514	52.66052538	36.5494286	0.2
2272.914545	0.699997342	5	0.025560612	2.987665698	52.67514849	36.56827316	0.2
2273.114545	0.700264651	5	0.026065864	3.051974786	52.68977159	36.58698112	0.2
2273.314545	0.700531538	5	0.026582573	3.117668587	52.7043947	36.60557452	0.2
2273.514545	0.700850268	5	0.027111271	3.197832664	52.7190178	36.62404795	0.2
2273.714545	0.701088793	5	0.027639835	3.259384383	52.73364091	36.64252281	0.2
2273.914545	0.701326134	5	0.02817641	3.322057863	52.73290986	36.66091755	0.2
2274.114545	0.701159481	5	0.02870401	3.277442728	52.73290996	36.65445388	0.2
2274.314545	0.700998926	5	0.029227924	3.23501915	52.73291006	36.64921508	0.2
2274.514545	0.700834193	5	0.02974644	3.19239148	52.73291015	36.64403027	0.2
2274.714545	0.700638819	5	0.030256765	3.14218975	52.73291025	36.6389274	0.2
2274.914545	0.700494824	5	0.030763374	3.106145193	52.73291035	36.63386163	0.2
2275.114545	0.700323854	5	0.031263588	3.064108113	52.73291045	36.62885983	0.2
2275.314545	0.700165124	5	0.031758768	3.025555567	52.73291055	36.62390836	0.2
2275.514545	0.700021777	5	0.032250659	2.991018924	52.73291065	36.61898977	0.2
2275.714545	0.699881407	5	0.032737839	2.957402552	52.73291074	36.61411827	0.2
2275.914545	0.69975151	5	0.033222677	2.926818473	52.73291084	36.60927019	0.2
2276.114545	0.699607401	5	0.033703042	2.89289218	52.73291094	36.60446684	0.2
2276.314545	0.699457676	5	0.034178864	2.858058393	52.73291104	36.59970894	0.2
2276.514545	0.699284968	5	0.034648264	2.819009406	52.73291114	36.59501527	0.2
2276.714545	0.699098536	5	0.035108831	2.776299731	52.73291123	36.59040995	0.2
2276.914545	0.698986118	5	0.035567428	2.751431945	52.73291133	36.58582424	0.2
2277.114545	0.698874207	5	0.036024325	2.726735257	52.73291143	36.58125554	0.2
2277.314545	0.698759515	5	0.036479571	2.701706631	52.73291153	36.57670335	0.2
2277.514545	0.698637453	5	0.036931139	2.675287991	52.73291162	36.57218794	0.2
2277.714545	0.698525698	5	0.037381551	2.651284572	52.73291172	36.56768409	0.2
2277.914545	0.698393262	5	0.037827756	2.623354401	52.73291182	36.56322232	0.2
2278.114545	0.698295822	5	0.038273734	2.602630616	52.73291191	36.55876279	0.2
2278.314545	0.698159832	5	0.038714702	2.5742676	52.73291201	36.55435339	0.2
2278.514545	0.69804284	5	0.03915428	2.550084108	52.73291211	36.54995787	0.2
2278.714545	0.697928233	5	0.039591192	2.52647548	52.73291221	36.54558901	0.2
2278.914545	0.697824502	5	0.040025943	2.505537388	52.7329123	36.54124175	0.2
2279.114545	0.697706044	5	0.040457661	2.481777464	52.7329124	36.53692484	0.2
2279.314545	0.69759651	5	0.040887702	2.460173499	52.7329125	36.53262468	0.2
2279.514545	0.697501034	5	0.041317185	2.441317159	52.73291259	36.52833008	0.2
2279.714545	0.697378966	5	0.041742955	2.417648773	52.73291269	36.52407264	0.2
2279.914545	0.697249236	5	0.042165692	2.392978907	52.73291279	36.51984554	0.2
2280.114545	0.697113913	5	0.042582724	2.367662512	52.73291288	36.51567549	0.2
2280.314545	0.696974793	5	0.042994836	2.341788835	52.73291298	36.51155463	0.2
2280.514545	0.696842879	5	0.043402221	2.317444803	52.73291308	36.50748105	0.2
2280.714545	0.696720515	5	0.043806216	2.295008331	52.73291317	36.50344135	0.2
2280.914545	0.696603743	5	0.044206647	2.273801575	52.73291327	36.4994373	0.2
2281.114545	0.696472642	5	0.044601922	2.250025538	52.73291336	36.4954848	0.2
2281.314545	0.696346117	5	0.044993102	2.227430993	52.73291346	36.49157326	0.2
2281.514545	0.696146457	5	0.045372549	2.191988422	52.73291356	36.4877791	0.2
2281.714545	0.696013683	5	0.045747064	2.168741916	52.73291365	36.48403421	0.2
2281.914545	0.695918207	5	0.046119529	2.152146872	52.73291375	36.48030979	0.2
2282.114545	0.695804953	5	0.046488556	2.132634909	52.73291384	36.47661976	0.2
2282.314545	0.695701309	5	0.046854997	2.115054647	52.73291394	36.47295558	0.2
2282.514545	0.695598052	5	0.04721928	2.097482357	52.73291403	36.46931298	0.2
2282.714545	0.695492213	5	0.047579827	2.079750608	52.73291413	36.46570775	0.2
2282.914545	0.695387571	5	0.047937146	2.062209259	52.73291423	36.46213479	0.2
2283.114545	0.695281113	5	0.048291778	2.044558593	52.73291432	36.4585887	0.2
2283.314545	0.695169545	5	0.04864181	2.026000922	52.73291442	36.45508861	0.2
2283.514545	0.69506929	5	0.048989785	2.00966492	52.73291451	36.4516091	0.2
2283.714545	0.694967533	5	0.049334288	1.993065947	52.73291461	36.44816429	0.2
2283.914545	0.694868332	5	0.049675181	1.977246259	52.7329147	36.44475558	0.2
2284.114545	0.694782751	5	0.050014644	1.963726789	52.7329148	36.44136116	0.2
2284.314545	0.694684935	5	0.050351065	1.948283164	52.73291489	36.43799718	0.2
2284.514545	0.694596004	5	0.050685387	1.934413071	52.73291499	36.43465418	0.2
2284.714545	0.694511098	5	0.051018331	1.921299675	52.73291508	36.43132494	0.2
2284.914545	0.694425118	5	0.051349969	1.908094289	52.73291518	36.42800878	0.2
2285.114545	0.694343837	5	0.051679537	1.89579647	52.73291527	36.4247133	0.2
2285.314545	0.694245203	5	0.052005964	1.880786168	52.73291537	36.42144926	0.2
2285.514545	0.694162032	5	0.052330982	1.868320607	52.73291546	36.41819928	0.2
2285.714545	0.694071128	5	0.052653918	1.854748846	52.73291555	36.41497014	0.2
2285.914545	0.693992467	5	0.052975186	1.843104241	52.73291565	36.41175766	0.2
2286.114545	0.693905925	5	0.053293666	1.830327886	52.73291574	36.40857307	0.2
2286.314545	0.693826296	5	0.053610985	1.81871235	52.73291584	36.40540008	0.2
2286.514545	0.693745887	5	0.053926275	1.807020241	52.73291593	36.40224738	0.2
2286.714545	0.693670035	5	0.054240849	1.796085834	52.73291603	36.39910184	0.2
2286.914545	0.693588845	5	0.054553035	1.784424329	52.73291612	36.39598019	0.2
2287.114545	0.693514101	5	0.054863863	1.773842138	52.73291621	36.39287211	0.2
2287.314545	0.693424081	5	0.055172168	1.761020591	52.73291631	36.38978927	0.2
2287.514545	0.693348114	5	0.05547953	1.750329463	52.7329164	36.38671585	0.2
2287.714545	0.693271527	5	0.055785151	1.739608326	52.73291649	36.38365983	0.2
2287.914545	0.693192531	5	0.056088568	1.728653059	52.73291659	36.38062586	0.2
2288.114545	0.693114663	5	0.056390532	1.717925425	52.73291668	36.37760642	0.2
2288.314545	0.693037273	5	0.0566908	1.707325033	52.73291677	36.37460394	0.2
2288.514545	0.692961272	5	0.056990172	1.696957924	52.73291687	36.37161041	0.2
2288.714545	0.692890117	5	0.057287735	1.687307003	52.73291696	36.36863498	0.2
2288.914545	0.692807585	5	0.05758297	1.676152641	52.73291705	36.36568283	0.2
2289.114545	0.692736965	5	0.057877342	1.666729837	52.73291715	36.36273931	0.2
2289.314545	0.692665484	5	0.058170108	1.657210295	52.73291724	36.35981184	0.2
2289.514545	0.692585188	5	0.05846082	1.646571136	52.73291733	36.35690492	0.2
2289.714545	0.692516547	5	0.058750602	1.637537141	52.73291743	36.35400728	0.2
2289.914545	0.692448031	5	0.059039514	1.628562027	52.73291752	36.35111835	0.2
2290.114545	0.69237177	5	0.059325811	1.618659632	52.73291761	36.34825558	0.2
2290.314545	0.692303975	5	0.059611248	1.609891263	52.73291771	36.3454014	0.2
2290.514545	0.692228071	5	0.059894734	1.60014934	52.7329178	36.34256673	0.2
2290.714545	0.692160329	5	0.060177702	1.591468187	52.73291789	36.33973724	0.2
2290.914545	0.692084982	5	0.060458196	1.581903483	52.73291798	36.33693249	0.2
2291.114545	0.692021476	5	0.060738107	1.573883195	52.73291808	36.33413356	0.2
2291.314545	0.691948031	5	0.061016085	1.56464367	52.73291817	36.33135398	0.2
2291.514545	0.691881285	5	0.061293137	1.556320836	52.73291826	36.32858364	0.2
2291.714545	0.691812859	5	0.061569115	1.547810892	52.73291835	36.32582405	0.2
2291.914545	0.691745401	5	0.061843531	1.53946128	52.73291845	36.32308008	0.2
2292.114545	0.691674187	5	0.062116043	1.530707699	52.73291854	36.32035515	0.2
2292.314545	0.691617651	5	0.062388758	1.523796395	52.73291863	36.31762817	0.2
2292.514545	0.691539593	5	0.062658221	1.51428874	52.73291872	36.31493373	0.2
2292.714545	0.691480294	5	0.062927846	1.507143667	52.73291881	36.31223766	0.2
2292.914545	0.691410035	5	0.06319544	1.498661779	52.73291891	36.30956191	0.2
2293.114545	0.691343725	5	0.063462027	1.490729375	52.732919	36.30689622	0.2
2293.314545	0.691277341	5	0.063727155	1.48282322	52.73291909	36.30424513	0.2
2293.514545	0.691220118	5	0.063991868	1.476050973	52.73291918	36.30159818	0.2
2293.714545	0.691152468	5	0.064254889	1.468064539	52.73291927	36.29896815	0.2
2293.914545	0.691087326	5	0.064516778	1.460445981	52.73291936	36.29634944	0.2
2294.114545	0.691021867	5	0.064777444	1.452799451	52.73291945	36.29374296	0.2
2294.314545	0.690960645	5	0.065036812	1.445700228	52.73291955	36.29114946	0.2
2294.514545	0.690899297	5	0.065295043	1.438626612	52.73291964	36.28856733	0.2
2294.714545	0.690833581	5	0.065551986	1.431060334	52.73291973	36.28599808	0.2
2294.914545	0.690776069	5	0.065808182	1.424492699	52.73291982	36.2834363	0.2
2295.114545	0.690713175	5	0.066062937	1.417340409	52.73291991	36.28088893	0.2
2295.314545	0.690647595	5	0.066316239	1.409902662	52.73292	36.27835609	0.2
2295.514545	0.690588279	5	0.06656884	1.403224432	52.73292009	36.27583026	0.2
2295.714545	0.690529374	5	0.066820606	1.396625309	52.73292018	36.27331277	0.2
2295.914545	0.690469668	5	0.067071318	1.389959478	52.73292027	36.27080583	0.2
2296.114545	0.690410609	5	0.067320738	1.383416316	52.73292037	36.26831181	0.2
2296.314545	0.690347367	5	0.06756884	1.376417892	52.73292046	36.26583096	0.2
2296.514545	0.690286705	5	0.067815803	1.3697431	52.73292055	36.2633615	0.2
2296.714545	0.690226582	5	0.068061971	1.3631696	52.73292064	36.2609	0.2
2296.914545	0.690173463	5	0.068307645	1.357390909	52.73292073	36.25844344	0.2
2297.114545	0.69011446	5	0.068552115	1.350994402	52.73292082	36.2559989	0.2
2297.314545	0.690055064	5	0.068795087	1.344585126	52.73292091	36.25356936	0.2
2297.514545	0.689994684	5	0.069037016	1.338095115	52.732921	36.25115025	0.2
2297.714545	0.689935437	5	0.069278063	1.331762268	52.73292109	36.24873995	0.2
2297.914545	0.689882098	5	0.069518281	1.326103204	52.73292118	36.24633794	0.2
2298.114545	0.689824176	5	0.069757163	1.319955496	52.73292127	36.2439493	0.2
2298.314545	0.689767901	5	0.069995362	1.31401996	52.73292136	36.24156748	0.2
2298.514545	0.689711575	5	0.070232477	1.308111161	52.73292145	36.2391965	0.2
2298.714545	0.689654545	5	0.070468789	1.302147425	52.73292154	36.23683356	0.2
2298.914545	0.689597564	5	0.070703966	1.296222145	52.73292163	36.23448195	0.2
2299.114545	0.689541702	5	0.070938287	1.290446919	52.73292172	36.23213891	0.2
2299.314545	0.689487519	5	0.071171778	1.284853778	52.73292181	36.22980417	0.2
2299.514545	0.689436507	5	0.071404666	1.27962378	52.7329219	36.22747546	0.2
2299.714545	0.689376629	5	0.071635874	1.273499394	52.73292199	36.22516355	0.2
2299.914545	0.689322905	5	0.071866437	1.26802867	52.73292208	36.22285809	0.2
2300.114545	0.68926796	5	0.072096217	1.262467094	52.73292217	36.22056046	0.2
2300.314545	0.689215947	5	0.072325214	1.257219393	52.73292225	36.21827066	0.2
2300.514545	0.689165752	5	0.072553709	1.252189166	52.73292234	36.21598588	0.2
2300.714545	0.689112893	5	0.072780892	1.246900523	52.73292243	36.21371421	0.2
2300.914545	0.689054436	5	0.073007248	1.241075435	52.73292252	36.21145082	0.2
2301.114545	0.689001484	5	0.073232568	1.235822274	52.73292261	36.20919779	0.2
2301.314545	0.688950413	5	0.073457182	1.230791261	52.7329227	36.20695182	0.2
2301.514545	0.688894519	5	0.073680532	1.225285467	52.73292279	36.20471849	0.2
2301.714545	0.688843219	5	0.073903314	1.220270297	52.73292288	36.20249083	0.2
2301.914545	0.688793205	5	0.074125407	1.215402464	52.73292297	36.20027007	0.2
2302.114545	0.688742199	5	0.074346739	1.210447307	52.73292306	36.19805691	0.2
2302.314545	0.688689528	5	0.074566939	1.205343152	52.73292314	36.19585508	0.2
2302.514545	0.688639387	5	0.074786521	1.200515383	52.73292323	36.19365942	0.2
2302.714545	0.68858579	5	0.075005305	1.195376651	52.73292332	36.19147174	0.2
2302.914545	0.688536164	5	0.075223274	1.190638297	52.73292341	36.18929223	0.2
2303.114545	0.688488451	5	0.075440544	1.186095473	52.7329235	36.18711968	0.2
2303.314545	0.688435653	5	0.075656623	1.181095884	52.73292359	36.18495906	0.2
2303.514545	0.688384007	5	0.075871964	1.176224366	52.73292367	36.18280581	0.2
2303.714545	0.688334753	5	0.076086595	1.171599702	52.73292376	36.18065966	0.2
2303.914545	0.68828383	5	0.076300553	1.166830305	52.73292385	36.17852025	0.2
2304.114545	0.688236384	5	0.076513815	1.162409187	52.73292394	36.17638779	0.2
2304.314545	0.688185785	5	0.076725953	1.157708675	52.73292403	36.17426658	0.2
2304.514545	0.688137924	5	0.076937512	1.153279922	52.73292411	36.17215115	0.2
2304.714545	0.688089885	5	0.077148442	1.148858077	52.7329242	36.17004201	0.2
2304.914545	0.688039912	5	0.077358333	1.144268744	52.73292429	36.16794326	0.2
2305.114545	0.68799256	5	0.077567894	1.139939001	52.73292438	36.16584781	0.2
2305.314545	0.687945859	5	0.077776629	1.135688916	52.73292446	36.16376062	0.2
2305.514545	0.687896931	5	0.077984503	1.131253063	52.73292455	36.16168204	0.2
2305.714545	0.687847094	5	0.078191549	1.126745654	52.73292464	36.15961175	0.2
2305.914545	0.687799877	5	0.078398145	1.122496009	52.73292473	36.15754594	0.2
2306.114545	0.687754247	5	0.078604162	1.118404374	52.73292481	36.15548594	0.2
2306.314545	0.687708041	5	0.078809502	1.114275128	52.7329249	36.15343269	0.2
2306.514545	0.687658736	5	0.07901362	1.109886604	52.73292499	36.15139168	0.2
2306.714545	0.687611738	5	0.079217241	1.10571892	52.73292508	36.14935563	0.2
2306.914545	0.687565142	5	0.079420129	1.101602088	52.73292516	36.1473269	0.2
2307.114545	0.687520179	5	0.079622542	1.097645742	52.73292525	36.14530293	0.2
2307.314545	0.687473908	5	0.079824196	1.093585666	52.73292534	36.14328655	0.2
2307.514545	0.687427367	5	0.080025126	1.089523163	52.73292542	36.14127741	0.2
2307.714545	0.687380927	5	0.080225243	1.085480714	52.73292551	36.1392764	0.2
2307.914545	0.687335898	5	0.080424945	1.081573929	52.7329256	36.13727953	0.2
2308.114545	0.687289844	5	0.080623735	1.077594888	52.73292568	36.1352918	0.2
2308.314545	0.687245904	5	0.080822191	1.07381303	52.73292577	36.13330739	0.2
2308.514545	0.687200764	5	0.081019789	1.069939881	52.73292586	36.13133156	0.2
2308.714545	0.687154036	5	0.081216468	1.065946442	52.73292594	36.12936494	0.2
2308.914545	0.687110009	5	0.081412858	1.062199187	52.73292603	36.12740119	0.2
2309.114545	0.687067239	5	0.081608716	1.058564394	52.73292612	36.12544277	0.2
2309.314545	0.687021733	5	0.081803515	1.054719302	52.7329262	36.12349493	0.2
2309.514545	0.686977225	5	0.081998084	1.050968627	52.73292629	36.1215494	0.2
2309.714545	0.686933494	5	0.082192028	1.047299831	52.73292637	36.11961012	0.2
2309.914545	0.686890177	5	0.082385309	1.043673138	52.73292646	36.11767746	0.2
2310.114545	0.686845312	5	0.082577671	1.039930275	52.73292655	36.11575399	0.2
2310.314545	0.686802415	5	0.082769602	1.03636647	52.73292663	36.11383485	0.2
2310.514545	0.686761874	5	0.082961359	1.033012672	52.73292672	36.11191743	0.2
2310.714545	0.686716201	5	0.083151918	1.029244337	52.7329268	36.11001199	0.2
2310.914545	0.686673795	5	0.083342095	1.025757445	52.73292689	36.10811037	0.2
2311.114545	0.686628739	5	0.083531397	1.022061289	52.73292698	36.10621751	0.2
2311.314545	0.686587814	5	0.083720616	1.018719237	52.73292706	36.10432547	0.2
2311.514545	0.686545884	5	0.083909133	1.015306968	52.73292715	36.10244046	0.2
2311.714545	0.686502293	5	0.084096757	1.011772635	52.73292723	36.10056438	0.2
2311.914545	0.686462151	5	0.084284189	1.008523712	52.73292732	36.0986902	0.2
2312.114545	0.686418302	5	0.084470721	1.004995457	52.7329274	36.09682504	0.2
2312.314545	0.686376045	5	0.084656826	1.001602102	52.73292749	36.09496414	0.2
2312.514545	0.686335415	5	0.084842379	0.998348967	52.73292757	36.09310876	0.2
2312.714545	0.686292131	5	0.08502711	0.994895645	52.73292766	36.0912616	0.2
2312.914545	0.686250602	5	0.085211412	0.991594321	52.73292774	36.08941874	0.2
2313.114545	0.686211043	5	0.085395415	0.988460378	52.73292783	36.08757886	0.2
2313.314545	0.686168167	5	0.085578501	0.985074205	52.73292791	36.08574815	0.2
2313.514545	0.686127694	5	0.08576131	0.981890073	52.732928	36.08392021	0.2
2313.714545	0.686085681	5	0.085943228	0.978592726	52.73292808	36.08210119	0.2
2313.914545	0.686047842	5	0.086125034	0.975633952	52.73292817	36.08028328	0.2
2314.114545	0.686004956	5	0.086305922	0.97229125	52.73292825	36.07847455	0.2
2314.314545	0.685964415	5	0.086486375	0.969140835	52.73292834	36.07667017	0.2
2314.514545	0.685924772	5	0.086666444	0.966071826	52.73292842	36.07486963	0.2
2314.714545	0.685884879	5	0.086845807	0.962992953	52.73292851	36.07307615	0.2
2314.914545	0.685843761	5	0.087024556	0.959829669	52.73292859	36.07128881	0.2
2315.114545	0.685805903	5	0.087203038	0.956925233	52.73292868	36.06950414	0.2
2315.314545	0.685765589	5	0.087380794	0.953843166	52.73292876	36.06772673	0.2
2315.514545	0.685724884	5	0.087557917	0.950740192	52.73292884	36.06595565	0.2
2315.714545	0.685685475	5	0.087734589	0.947747564	52.73292893	36.06418908	0.2
2315.914545	0.685645598	5	0.087910747	0.944727592	52.73292901	36.06242765	0.2
2316.114545	0.685607584	5	0.088086623	0.941857073	52.7329291	36.06066904	0.2
2316.314545	0.685569612	5	0.088261874	0.939000535	52.73292918	36.05891668	0.2
2316.514545	0.685529058	5	0.088436458	0.935959027	52.73292926	36.05717098	0.2
2316.714545	0.685490261	5	0.088610703	0.933055729	52.73292935	36.05542868	0.2
2316.914545	0.685451863	5	0.08878448	0.930193026	52.73292943	36.05369106	0.2
2317.114545	0.685413103	5	0.088957655	0.927312935	52.73292952	36.05195946	0.2
2317.314545	0.685374214	5	0.089130263	0.92443144	52.7329296	36.05023353	0.2
2317.514545	0.685337034	5	0.089302543	0.921685682	52.73292968	36.04851088	0.2
2317.714545	0.685298543	5	0.08947435	0.918851241	52.73292977	36.04679296	0.2
2317.914545	0.685259761	5	0.08964552	0.916003206	52.73292985	36.0450814	0.2
2318.114545	0.68522187	5	0.089816344	0.913229962	52.73292993	36.0433733	0.2
2318.314545	0.68518414	5	0.089986664	0.910476626	52.73293002	36.04167025	0.2
2318.514545	0.685146459	5	0.090156422	0.907735399	52.7329301	36.03997282	0.2
2318.714545	0.685109543	5	0.090325774	0.905057306	52.73293018	36.03827945	0.2
2318.914545	0.685071608	5	0.090494622	0.902314369	52.73293027	36.03659112	0.2
2319.114545	0.685034397	5	0.090663037	0.899631499	52.73293035	36.03490711	0.2
2319.314545	0.684998207	5	0.090831139	0.897029317	52.73293043	36.03322624	0.2
2319.514545	0.684960479	5	0.090998499	0.894325351	52.73293052	36.03155278	0.2
2319.714545	0.68492375	5	0.091165548	0.891701157	52.7329306	36.02988244	0.2
2319.914545	0.684888016	5	0.091332197	0.889155019	52.73293068	36.0282161	0.2
2320.114545	0.684849817	5	0.091498185	0.886440884	52.73293076	36.02655636	0.2
2320.314545	0.684813267	5	0.091663854	0.883852025	52.73293085	36.02489981	0.2
2320.514545	0.684777314	5	0.091829124	0.881312732	52.73293093	36.02324726	0.2
2320.714545	0.684740537	5	0.091993852	0.878722845	52.73293101	36.02160013	0.2
2320.914545	0.684704858	5	0.092158237	0.876217894	52.73293109	36.01995642	0.2
2321.114545	0.684668218	5	0.092322071	0.873652254	52.73293118	36.01831823	0.2
2321.314545	0.684632711	5	0.09248563	0.871173542	52.73293126	36.01668278	0.2
2321.514545	0.684596342	5	0.092648694	0.868641711	52.73293134	36.01505228	0.2
2321.714545	0.684561007	5	0.092811431	0.866188422	52.73293142	36.01342506	0.2
2321.914545	0.684525446	5	0.092973595	0.863728824	52.73293151	36.01180356	0.2
2322.114545	0.684491322	5	0.093135542	0.861371201	52.73293159	36.01018423	0.2
2322.314545	0.684454351	5	0.093296737	0.858827654	52.73293167	36.00857243	0.2
2322.514545	0.684419043	5	0.093457609	0.856405726	52.73293175	36.00696385	0.2
2322.714545	0.684383872	5	0.093618114	0.853997971	52.73293183	36.00535895	0.2
2322.914545	0.684348712	5	0.093778141	0.851597935	52.73293192	36.00375882	0.2
2323.114545	0.684314714	5	0.093937906	0.849286526	52.732932	36.00216131	0.2
2323.314545	0.684278563	5	0.09409698	0.846831151	52.73293208	36.00057072	0.2
2323.514545	0.68424399	5	0.094255845	0.844492054	52.73293216	35.99898221	0.2
2323.714545	0.68420883	5	0.094414219	0.84211923	52.73293224	35.99739861	0.2
2323.914545	0.684175228	5	0.09457224	0.839859147	52.73293232	35.99581854	0.2
2324.114545	0.684140212	5	0.094729853	0.837508108	52.73293241	35.99424256	0.2
2324.314545	0.684105368	5	0.094887014	0.835176037	52.73293249	35.99267108	0.2
2324.514545	0.684071578	5	0.095043824	0.832921037	52.73293257	35.99110313	0.2
2324.714545	0.684039036	5	0.095200401	0.83075469	52.73293265	35.9895375	0.2
2324.914545	0.684003296	5	0.095356162	0.828383265	52.73293273	35.98798003	0.2
2325.114545	0.683969831	5	0.095511729	0.826167321	52.73293281	35.9864245	0.2
2325.314545	0.683934957	5	0.095666856	0.823864699	52.73293289	35.98487338	0.2
2325.514545	0.683901284	5	0.095821591	0.821647762	52.73293297	35.98332617	0.2
2325.714545	0.68386797	5	0.095976053	0.819459931	52.73293306	35.98178169	0.2
2325.914545	0.683834365	5	0.096130103	0.81725933	52.73293314	35.98024133	0.2
2326.114545	0.683800943	5	0.096283726	0.815077418	52.73293322	35.97870524	0.2
2326.314545	0.683767542	5	0.096436914	0.812900939	52.7329333	35.9771735	0.2
2326.514545	0.683734236	5	0.096589772	0.810737331	52.73293338	35.97564506	0.2
2326.714545	0.683700979	5	0.096742271	0.808583181	52.73293346	35.9741202	0.2
2326.914545	0.683667471	5	0.096894373	0.806418034	52.73293354	35.97259933	0.2
2327.114545	0.683634914	5	0.097046147	0.804319917	52.73293362	35.97108173	0.2
2327.314545	0.683601634	5	0.097197412	0.802180857	52.7329337	35.96956922	0.2
2327.514545	0.683569674	5	0.097348559	0.800132058	52.73293378	35.96805789	0.2
2327.714545	0.683536453	5	0.097499118	0.798007888	52.73293386	35.96655243	0.2
2327.914545	0.683504273	5	0.097649362	0.795955985	52.73293394	35.96505014	0.2
2328.114545	0.683471379	5	0.09779916	0.793863206	52.73293402	35.9635523	0.2
2328.314545	0.68343931	5	0.097948733	0.791829137	52.7329341	35.96205671	0.2
2328.514545	0.683406501	5	0.098097812	0.789753588	52.73293418	35.96056605	0.2
2328.714545	0.683373795	5	0.098246513	0.787688607	52.73293426	35.95907919	0.2
2328.914545	0.683341997	5	0.098394993	0.785686491	52.73293434	35.95759452	0.2
2329.114545	0.683310162	5	0.098543139	0.783688243	52.73293442	35.9561132	0.2
2329.314545	0.683277533	5	0.098690749	0.781644584	52.7329345	35.95463724	0.2
2329.514545	0.683246021	5	0.098838141	0.779675787	52.73293458	35.95316346	0.2
2329.714545	0.683214167	5	0.098985205	0.777691043	52.73293466	35.95169295	0.2
2329.914545	0.683183311	5	0.099131914	0.775773332	52.73293474	35.950226	0.2
2330.114545	0.683150352	5	0.099278095	0.773730372	52.73293482	35.94876433	0.2
2330.314545	0.683118771	5	0.099424065	0.771777627	52.7329349	35.94730476	0.2
2330.514545	0.68308769	5	0.099569825	0.769860175	52.73293498	35.9458473	0.2
2330.714545	0.683056352	5	0.099715114	0.767932656	52.73293506	35.94439455	0.2
2330.914545	0.683024544	5	0.099859958	0.765980576	52.73293514	35.94294624	0.2
2331.114545	0.682993418	5	0.100004621	0.76407519	52.73293522	35.94149975	0.2
2331.314545	0.682962179	5	0.100148834	0.762167668	52.7329353	35.94005776	0.2
2331.514545	0.682931607	5	0.10029277	0.76030555	52.73293538	35.93861854	0.2
2331.714545	0.68290035	5	0.100436343	0.758406314	52.73293546	35.93718294	0.2
2331.914545	0.682869688	5	0.100579632	0.75654781	52.73293554	35.93575019	0.2
2332.114545	0.682838427	5	0.100722552	0.754657771	52.73293562	35.93432113	0.2
2332.314545	0.682808965	5	0.100865376	0.752880449	52.73293569	35.93289302	0.2
2332.514545	0.682777462	5	0.101007608	0.750985498	52.73293577	35.93147084	0.2
2332.714545	0.682746857	5	0.101149599	0.749148638	52.73293585	35.93005107	0.2
2332.914545	0.682716335	5	0.101291259	0.747321189	52.73293593	35.9286346	0.2
2333.114545	0.682685528	5	0.101432473	0.745481295	52.73293601	35.92722259	0.2
2333.314545	0.682655608	5	0.101573495	0.743698303	52.73293609	35.92581251	0.2
2333.514545	0.682626181	5	0.10171419	0.741950227	52.73293617	35.92440569	0.2
2333.714545	0.682594729	5	0.101854397	0.740084661	52.73293625	35.92300376	0.2
2333.914545	0.682564646	5	0.101994417	0.738305417	52.73293632	35.92160369	0.2
2334.114545	0.682534648	5	0.102134081	0.736535371	52.7329364	35.92020719	0.2
2334.314545	0.682505101	5	0.10227356	0.734795818	52.73293648	35.91881254	0.2
2334.514545	0.682475223	5	0.102412635	0.733041777	52.73293656	35.91742192	0.2
2334.714545	0.682445024	5	0.102551313	0.73127239	52.73293664	35.91603527	0.2
2334.914545	0.6824162	5	0.102689839	0.729588617	52.73293672	35.91465015	0.2
2335.114545	0.682386918	5	0.102828023	0.727881237	52.73293679	35.91326844	0.2
2335.314545	0.6823561	5	0.10296569	0.726087624	52.73293687	35.91189191	0.2
2335.514545	0.682326632	5	0.103103181	0.724377578	52.73293695	35.91051713	0.2
2335.714545	0.682297186	5	0.10324045	0.722672869	52.73293703	35.90914458	0.2
2335.914545	0.682268243	5	0.103377376	0.721000908	52.73293711	35.90777545	0.2
2336.114545	0.682238972	5	0.103513959	0.719314628	52.73293718	35.90640975	0.2
2336.314545	0.682209427	5	0.103650199	0.717616084	52.73293726	35.90504748	0.2
2336.514545	0.682181068	5	0.103786357	0.715989727	52.73293734	35.90368604	0.2
2336.714545	0.682151246	5	0.10392196	0.714283076	52.73293742	35.90233015	0.2
2336.914545	0.682122242	5	0.104057348	0.712627368	52.73293749	35.9009764	0.2
2337.114545	0.682093342	5	0.10419244	0.71098136	52.73293757	35.89962561	0.2
2337.314545	0.68206532	5	0.104327324	0.709388741	52.73293765	35.8982769	0.2
2337.514545	0.682035773	5	0.104461749	0.707713911	52.73293773	35.89693278	0.2
2337.714545	0.68200703	5	0.104596006	0.706088179	52.7329378	35.89559034	0.2
2337.914545	0.681978838	5	0.104729974	0.704497251	52.73293788	35.89425079	0.2
2338.114545	0.681950686	5	0.104863694	0.702912151	52.73293796	35.89291373	0.2
2338.314545	0.681921442	5	0.104997009	0.701269198	52.73293804	35.89158071	0.2
2338.514545	0.681892971	5	0.105130155	0.699673497	52.73293811	35.89024939	0.2
2338.714545	0.681865055	5	0.105262981	0.698112126	52.73293819	35.88892126	0.2
2338.914545	0.681836413	5	0.105395479	0.696514367	52.73293827	35.8875964	0.2
2339.114545	0.681808147	5	0.105527777	0.694940838	52.73293834	35.88627356	0.2
2339.314545	0.681780197	5	0.105659772	0.693388622	52.73293842	35.88495374	0.2
2339.514545	0.681751935	5	0.105791405	0.69182217	52.7329385	35.88363754	0.2
2339.714545	0.68172434	5	0.105922825	0.690296736	52.73293857	35.88232348	0.2
2339.914545	0.681696014	5	0.106053928	0.68873363	52.73293865	35.88101257	0.2
2340.114545	0.681668119	5	0.10618475	0.687198073	52.73293873	35.87970448	0.2
2340.314545	0.681640319	5	0.106315298	0.685671222	52.7329388	35.87839914	0.2
2340.514545	0.681612627	5	0.106445582	0.68415363	52.73293888	35.87709643	0.2
2340.714545	0.6815849	5	0.106575685	0.682637537	52.73293896	35.87579553	0.2
2340.914545	0.681557662	5	0.106705453	0.681151475	52.73293903	35.87449798	0.2
2341.114545	0.681529747	5	0.106834874	0.679631707	52.73293911	35.87320389	0.2
2341.314545	0.681502629	5	0.106964147	0.678158695	52.73293919	35.8719113	0.2
2341.514545	0.681474839	5	0.107093031	0.676652418	52.73293926	35.87062259	0.2
2341.714545	0.681447498	5	0.107221709	0.67517377	52.73293934	35.86933593	0.2
2341.914545	0.681420249	5	0.10735011	0.673703322	52.73293942	35.86805206	0.20000583
2342.114551	0.681393396	5	0.107478318	0.672258087	52.73293949	35.86677011	0.200051853
2342.314603	0.681367648	5	0.107606378	0.670874541	52.73293957	35.86548964	0.200073005
2342.514676	0.681339194	5	0.107733958	0.669348211	52.73293964	35.86421397	0.200020916
2342.714697	0.681312177	5	0.107861371	0.667903417	52.73293972	35.86293996	0.200465635
2342.915162	0.681287989	5	0.107988767	0.666612007	52.7329398	35.86166614	0.200704024
2343.115866	0.681262142	5	0.108116061	0.665234328	52.73293987	35.86039332	0.20094341
2343.31681	0.681236695	5	0.108243253	0.663881264	52.73293995	35.85912153	0.201229496
2343.518039	0.681211567	5	0.108370379	0.662547857	52.73294002	35.8578504	0.201566339
2343.719606	0.681186688	5	0.108497461	0.66123027	52.7329401	35.85657971	0.201921176
2343.921527	0.681162416	5	0.10862457	0.659947421	52.73294018	35.85530875	0.202313855
2344.123841	0.681137568	5	0.108751592	0.658636615	52.73294025	35.85403866	0.202739108
2344.32658	0.68111439	5	0.108878789	0.657416249	52.73294033	35.85276682	0.203193921
2344.529774	0.681089216	5	0.109005798	0.656093407	52.73294041	35.85149686	0.203677534
2344.733451	0.681065273	5	0.109133018	0.654837773	52.73294048	35.85022479	0.20420089
2344.937652	0.681041944	5	0.109260321	0.653616953	52.73294056	35.84895188	0.204728095
2345.14238	0.681018678	5	0.109387753	0.652400945	52.73294064	35.8476777	0.205291931
2345.347672	0.680994308	5	0.109515197	0.651130074	52.73294071	35.84640338	0.205898785
2345.553571	0.680971412	5	0.109642868	0.64993839	52.73294079	35.84512681	0.206501797
2345.760073	0.68094768	5	0.109770551	0.648705411	52.73294087	35.8438501	0.207140373
2345.967213	0.680924564	5	0.109898427	0.647506683	52.73294095	35.84257148	0.207808063
2346.175021	0.680901873	5	0.110026525	0.646332272	52.73294102	35.84129063	0.2084974
2346.383519	0.680878535	5	0.110154705	0.645126406	52.7329411	35.84000895	0.20920887
2346.592727	0.680856062	5	0.110283165	0.643967559	52.73294118	35.83872449	0.209960696
2346.802688	0.680833015	5	0.110411764	0.642781087	52.73294126	35.83743863	0.210699839
2347.013388	0.680810218	5	0.110540613	0.64160971	52.73294134	35.83615027	0.211474859
2347.224863	0.680787568	5	0.110669691	0.640448015	52.73294142	35.83485963	0.21227884
2347.437142	0.680765197	5	0.110799035	0.639302727	52.73294149	35.83356631	0.213100568
2347.650242	0.680742941	5	0.110928641	0.638165323	52.73294157	35.83227039	0.213941938
2347.864184	0.68072049	5	0.111058489	0.637020515	52.73294165	35.83097205	0.214804693
2348.078989	0.680697668	5	0.111188612	0.635857805	52.73294173	35.82967094	0.215688089
2348.294677	0.680675324	5	0.111319071	0.634722073	52.73294181	35.82836649	0.216591402
2348.511268	0.680652997	5	0.111449787	0.633589211	52.73294189	35.82705947	0.217536611
2348.728805	0.680631201	5	0.111580863	0.632485354	52.73294197	35.82574884	0.218479999
2348.947285	0.680608994	5	0.111712269	0.631362266	52.73294206	35.82443492	0.219412876
2349.166698	0.680586799	5	0.111844006	0.630242363	52.73294214	35.82311768	0.220430773
2349.387129	0.680564268	5	0.111975977	0.629107118	52.73294222	35.82179811	0.221403062
2349.608532	0.680542285	5	0.112108376	0.628001526	52.7329423	35.82047426	0.222412802
2349.830944	0.680520452	5	0.11224113	0.626905267	52.73294238	35.81914686	0.223458773
2350.054403	0.680498374	5	0.112374302	0.625799116	52.73294246	35.81781528	0.22451887
2350.278922	0.680475796	5	0.112507719	0.624669584	52.73294255	35.81648124	0.225591953
2350.504514	0.680453736	5	0.112641574	0.623568094	52.73294263	35.81514283	0.226713006
2350.731227	0.680432341	5	0.112775894	0.622501526	52.73294271	35.81379977	0.227798969
2350.959026	0.680409056	5	0.112910518	0.621342842	52.7329428	35.81245366	0.228921899
2351.187948	0.680387694	5	0.113045653	0.620282362	52.73294288	35.81110246	0.230078673
2351.418027	0.680365227	5	0.11318108	0.619168075	52.73294297	35.80974833	0.227520337
2351.645547	0.680321219	5	0.113314629	0.616991429	52.73294305	35.80841298	0.232476139
2351.878023	0.680321332	5	0.113450997	0.616996972	52.73294313	35.80704944	0.234823491
2352.112847	0.680305743	5	0.113588553	0.6162279	52.73294322	35.80567403	0.234812612
2352.347659	0.680276324	5	0.113725755	0.614779076	52.73294331	35.80430215	0.235712274
2352.583371	0.680252973	5	0.11386329	0.613631964	52.73294339	35.80292694	0.237346122
2352.820718	0.680232168	5	0.11400135	0.61261097	52.73294348	35.80154648	0.238733533
2353.059451	0.680210997	5	0.114140131	0.611574235	52.73294357	35.80015882	0.239931093
2353.299382	0.680187758	5	0.11427924	0.610438064	52.73294365	35.79876788	0.241168789
2353.540551	0.68016588	5	0.114418932	0.609370455	52.73294374	35.7973711	0.242563416
2353.783114	0.680143086	5	0.114558978	0.608260102	52.73294383	35.79597079	0.243898531
2354.027013	0.680120674	5	0.114699558	0.607170402	52.73294392	35.79456514	0.245238257
2354.272251	0.680098207	5	0.114840643	0.606079895	52.73294401	35.79315443	0.246659077
2354.51891	0.680076385	5	0.114982347	0.605022699	52.7329441	35.79173754	0.248084143
2354.766994	0.680053631	5	0.11512459	0.603922195	52.73294419	35.79031526	0.249431213
2355.016426	0.680030714	5	0.115267276	0.602815823	52.73294428	35.78888855	0.250855798
2355.267281	0.680008914	5	0.115410535	0.601765238	52.73294437	35.78745611	0.252333058
2355.519615	0.679985676	5	0.115554224	0.600647549	52.73294446	35.78601938	0.253805826
2355.77342	0.679963843	5	0.11569863	0.599599359	52.73294455	35.78457546	0.255283296
2356.028704	0.679941126	5	0.115843459	0.598510555	52.73294464	35.78312733	0.256785931
2356.28549	0.679917886	5	0.115988793	0.597398542	52.73294474	35.78167414	0.258312106
2356.543802	0.679895125	5	0.116134745	0.596312172	52.73294483	35.78021478	0.259853179
2356.803655	0.67987273	5	0.116281319	0.595244453	52.73294492	35.77874919	0.2614098
2357.065065	0.679849323	5	0.116428371	0.594130606	52.73294502	35.77727883	0.263027138
2357.328092	0.679826383	5	0.116576231	0.593040806	52.73294511	35.77580039	0.264578549
2357.59267	0.679804214	5	0.116724634	0.591990946	52.73294521	35.77431652	0.266173895
2357.858844	0.679779673	5	0.116873356	0.59082871	52.7329453	35.77282945	0.267820058
2358.126664	0.679756626	5	0.117022841	0.589740247	52.7329454	35.77133476	0.269517573
2358.396182	0.679733612	5	0.117173	0.588655378	52.73294549	35.76983334	0.271130309
2358.667312	0.679710908	5	0.117323844	0.587587017	52.73294559	35.76832505	0.27279243
2358.940105	0.679686943	5	0.117475198	0.586461286	52.73294569	35.76681167	0.274560403
2359.214665	0.679663894	5	0.117627219	0.585380984	52.73294578	35.76529162	0.276241518
2359.490907	0.6796397	5	0.117779801	0.584248885	52.73294588	35.76376597	0.277951612
2359.768858	0.679617272	5	0.117933197	0.583202109	52.73294598	35.76223218	0.279722792
2360.048581	0.679592387	5	0.118086908	0.582041362	52.73294608	35.76069523	0.281506358
2360.330087	0.679568668	5	0.118241412	0.580937834	52.73294618	35.75915035	0.283290319
2360.613378	0.679545219	5	0.118396659	0.579849532	52.73294628	35.75759805	0.285096093
2360.898474	0.679520863	5	0.118552422	0.578720136	52.73294638	35.75604059	0.286749166
2361.185223	0.679496756	5	0.11870898	0.577605204	52.73294648	35.75447518	0.288775804
2361.473999	0.679473646	5	0.118866218	0.576537887	52.73294659	35.75290297	0.290713667
2361.764712	0.679448925	5	0.119024069	0.57539879	52.73294669	35.75132463	0.292520062
2362.057232	0.679425644	5	0.11918271	0.574328489	52.73294679	35.74973839	0.294467881
2362.3517	0.679401142	5	0.119341966	0.573203851	52.73294689	35.748146	0.296344322
2362.648045	0.679376817	5	0.119501866	0.57208895	52.732947	35.74654717	0.298263496
2362.946308	0.679351279	5	0.119662313	0.570920872	52.7329471	35.74494287	0.300292432
2363.246601	0.679327017	5	0.11982359	0.569813879	52.73294721	35.74333027	0.30222266
2363.548823	0.679301564	5	0.119985544	0.568654581	52.73294732	35.74171092	0.30424016
2363.853063	0.679278206	5	0.120148367	0.567593683	52.73294742	35.74008286	0.30627263
2364.159336	0.67925283	5	0.120311862	0.566441551	52.73294753	35.73844808	0.308293995
2364.46763	0.679227767	5	0.120476015	0.565307371	52.73294764	35.73680674	0.310280609
2364.777911	0.679202811	5	0.12064096	0.564180276	52.73294774	35.73515747	0.312438867
2365.090349	0.679176993	5	0.120806512	0.563014933	52.73294785	35.73350212	0.313655272
2365.404005	0.679146689	5	0.120972308	0.561651662	52.73294796	35.73184434	0.316538204
2365.720543	0.679125784	5	0.121139377	0.560712967	52.73294807	35.73017384	0.319101542
2366.039644	0.67910296	5	0.121307378	0.559689781	52.73294818	35.72849401	0.320900157
2366.360545	0.679074505	5	0.121475821	0.558417279	52.73294829	35.72680976	0.322813904
2366.683359	0.679047897	5	0.121645023	0.557229848	52.73294841	35.72511793	0.325211468
2367.00857	0.679022595	5	0.121814932	0.556102882	52.73294852	35.72341902	0.327463832
2367.336034	0.678996991	5	0.121985745	0.554964773	52.73294863	35.72171108	0.329649056
2367.665683	0.678970963	5	0.122157256	0.553810201	52.73294875	35.71999616	0.331866839
2367.99755	0.678944633	5	0.122329592	0.552644878	52.73294886	35.71827298	0.334141481
2368.331691	0.678918263	5	0.12250275	0.551480229	52.73294897	35.7165416	0.336429775
2368.668121	0.678892341	5	0.122676571	0.550337872	52.73294909	35.71480358	0.338658594
2369.00678	0.678864831	5	0.122851119	0.5491277	52.73294921	35.71305829	0.341032151
2369.347812	0.678839018	5	0.123026545	0.547994613	52.73294932	35.71130423	0.343335977
2369.691148	0.67881149	5	0.123202603	0.546788879	52.73294944	35.70954384	0.345761608
2370.036909	0.678784673	5	0.123379459	0.545617018	52.73294956	35.70777547	0.348118142
2370.385027	0.678756987	5	0.12355711	0.544409878	52.73294968	35.70599916	0.350480617
2370.735508	0.678730424	5	0.123735732	0.543254703	52.7329498	35.70421314	0.35290235
2371.08841	0.678702338	5	0.123914914	0.542034732	52.73294992	35.70242151	0.355349173
2371.44376	0.678674845	5	0.124094909	0.540844007	52.73295004	35.70062176	0.357797287
2371.801557	0.678647067	5	0.12427593	0.539643303	52.73295016	35.69881175	0.360262291
2372.161819	0.678619028	5	0.124457489	0.538433844	52.73295028	35.69699637	0.36275644
2372.524576	0.678591102	5	0.124639907	0.537232159	52.7329504	35.69517239	0.365268587
2372.889844	0.67856401	5	0.12482332	0.536069404	52.73295053	35.69333847	0.367795675
2373.25764	0.67853547	5	0.125007448	0.534846332	52.73295065	35.6914974	0.370343584
2373.627983	0.678506563	5	0.125192179	0.53361066	52.73295078	35.68965029	0.372912834
2374.000896	0.678477801	5	0.12537781	0.532384167	52.7329509	35.68779419	0.375431798
2374.376328	0.678449889	5	0.125564361	0.531197025	52.73295103	35.68592889	0.3781435
2374.754472	0.67842207	5	0.125751711	0.530015646	52.73295116	35.68405559	0.380765377
2375.135237	0.678392123	5	0.125939713	0.528747394	52.73295128	35.68217579	0.383365287
2375.518602	0.678362251	5	0.126128678	0.527485061	52.73295141	35.68028635	0.386032324
2375.904635	0.678334563	5	0.12631863	0.526318325	52.73295154	35.67838704	0.388735962
2376.293371	0.678303655	5	0.126508938	0.525017926	52.73295167	35.67648417	0.39136638
2376.684737	0.678274289	5	0.126700324	0.523785616	52.7329518	35.67457053	0.394153309
2377.07889	0.678246348	5	0.12689267	0.522616734	52.73295193	35.67264729	0.396854613
2377.475745	0.678214552	5	0.12708559	0.521288373	52.73295206	35.67071831	0.399587394
2377.875332	0.678185198	5	0.12727954	0.520065505	52.7329522	35.66877902	0.402384386
2378.277717	0.678155126	5	0.127474138	0.518816125	52.73295233	35.66683326	0.405194461
2378.682911	0.678124252	5	0.127669802	0.517535846	52.73295246	35.66487685	0.408079234
2379.09099	0.67809457	5	0.127866148	0.516308616	52.7329526	35.6629136	0.410910197
2379.5019	0.678064495	5	0.128063391	0.515067436	52.73295273	35.66094139	0.41366082
2379.915561	0.678032587	5	0.12826125	0.513754173	52.73295287	35.65896304	0.416612627
2380.332174	0.678001133	5	0.128459947	0.512462986	52.73295301	35.65697629	0.419551415
2380.751725	0.67797154	5	0.128659869	0.51125091	52.73295314	35.6549773	0.422427139
2381.174153	0.677940064	5	0.128860285	0.509965977	52.73295328	35.65297337	0.425337096
2381.59949	0.677909051	5	0.129061806	0.508701499	52.73295342	35.65095839	0.42690461
2382.026394	0.677869747	5	0.129262988	0.507104351	52.73295356	35.6489468	0.431199858
2382.457594	0.677843852	5	0.129465851	0.506055136	52.7329537	35.6469184	0.434780591
2382.892375	0.677814163	5	0.129669767	0.504854057	52.73295384	35.64487946	0.437274525
2383.329649	0.677780532	5	0.129874432	0.503497238	52.73295399	35.64283305	0.44003815
2383.769687	0.677745875	5	0.130079529	0.502103399	52.73295413	35.64078232	0.443300359
2384.212988	0.677714411	5	0.130285699	0.500841017	52.73295427	35.63872086	0.446467674
2384.659455	0.677685344	5	0.13049316	0.499677465	52.73295442	35.63664648	0.449365342
2385.108821	0.677649083	5	0.130700684	0.498230285	52.73295456	35.63457148	0.452491752
2385.561312	0.6776165	5	0.13090934	0.496933102	52.73295471	35.63248517	0.455597772
2386.01691	0.677584146	5	0.131118951	0.495648725	52.73295485	35.63038929	0.458711053
2386.475621	0.677549213	5	0.131329136	0.494265217	52.732955	35.62828769	0.461936241
2386.937558	0.677515938	5	0.131540277	0.492950837	52.73295515	35.62617653	0.465142803
2387.4027	0.677482059	5	0.131752276	0.491616566	52.7329553	35.62405678	0.468245704
2387.870946	0.677448364	5	0.131965138	0.490292885	52.73295545	35.62192841	0.47142153
2388.342368	0.677415392	5	0.132178837	0.489001245	52.7329556	35.61979167	0.47458297
2388.816951	0.677382014	5	0.132393492	0.487697743	52.73295575	35.61764536	0.477819739
2389.29477	0.677346954	5	0.132608625	0.48633133	52.7329559	35.61549428	0.4811671
2389.775937	0.67731086	5	0.132824501	0.48492893	52.73295605	35.61333577	0.484421649
2390.260359	0.677275941	5	0.13304132	0.483575866	52.73295621	35.61116784	0.487653433
2390.748012	0.67724122	5	0.133259044	0.482235035	52.73295636	35.60899085	0.490946447
2391.238959	0.677206036	5	0.133477406	0.48087895	52.73295651	35.60680748	0.494342849
2391.733302	0.67717027	5	0.133696738	0.479504925	52.73295667	35.60461442	0.497589161
2392.230891	0.677134293	5	0.133916758	0.478126624	52.73295683	35.60241448	0.500890685
2392.731782	0.67710017	5	0.134137828	0.476823428	52.73295698	35.60020404	0.504272077
2393.236054	0.677065164	5	0.134359509	0.47549024	52.73295714	35.59798748	0.50765075
2393.743704	0.677027678	5	0.134581917	0.474065854	52.7329573	35.59576367	0.50975494
2394.253459	0.676984978	5	0.134804612	0.472448852	52.73295746	35.59353698	0.514406936
2394.767866	0.676952806	5	0.13502842	0.471234273	52.73295762	35.59129916	0.51831422
2395.286181	0.676920322	5	0.135253589	0.470011921	52.73295778	35.58904773	0.521227203
2395.807408	0.676878571	5	0.135478809	0.468443899	52.73295794	35.5867958	0.524173285
2396.331581	0.676842126	5	0.135705236	0.467080628	52.7329581	35.5845318	0.528112602
2396.859694	0.676803939	5	0.135931978	0.465655163	52.73295826	35.58226465	0.531673762
2397.391367	0.676766716	5	0.136159876	0.464270442	52.73295843	35.57998594	0.53494951
2397.926317	0.676728105	5	0.13638835	0.462838493	52.73295859	35.57770147	0.538477754
2398.464795	0.676692159	5	0.136618061	0.461509742	52.73295876	35.57540464	0.542049166
2399.006844	0.676654861	5	0.136848174	0.460134337	52.73295892	35.57310377	0.545536395
2399.55238	0.676614443	5	0.137078827	0.458648586	52.73295909	35.57079752	0.549023447
2400.101404	0.67657831	5	0.137310482	0.457324912	52.73295926	35.56848125	0.552634384
2400.654038	0.676537207	5	0.137542305	0.455823161	52.73295943	35.56616329	0.556108417
2401.210146	0.676497947	5	0.137775244	0.454394057	52.73295959	35.56383418	0.559624819
2401.769771	0.676459831	5	0.138009013	0.453010075	52.73295976	35.56149677	0.563205774
2402.332977	0.676419232	5	0.138243239	0.451541064	52.73295993	35.55915479	0.566783324
2402.89976	0.676384241	5	0.138478761	0.450279369	52.7329601	35.55679986	0.570349515
2403.47011	0.676341412	5	0.138713981	0.448739264	52.73296028	35.55444794	0.573929096
2404.044039	0.676299024	5	0.138950187	0.447219388	52.73296045	35.55208616	0.573435258
2404.617474	0.676243532	5	0.139185346	0.445238409	52.73296062	35.54973486	0.581125161
2405.198599	0.676219885	5	0.139422968	0.444396802	52.73296079	35.54735891	0.586164332
2405.784764	0.676185414	5	0.139662095	0.443173006	52.73296097	35.54496794	0.58834915
2406.373113	0.67613795	5	0.139900859	0.441493577	52.73296114	35.54258059	0.591431353
2406.964544	0.676097173	5	0.140140437	0.440055328	52.73296132	35.5401851	0.595566081
2407.56011	0.676056995	5	0.140380501	0.438642787	52.7329615	35.53778475	0.599382181
2408.159492	0.6760142	5	0.140621252	0.437143647	52.73296167	35.53537752	0.602841748
2408.762334	0.675972588	5	0.140862632	0.435690641	52.73296185	35.53296402	0.606422336
2409.368757	0.675931873	5	0.141104792	0.434274214	52.73296203	35.53054271	0.610046323
2409.978803	0.675892515	5	0.141347652	0.432909257	52.73296221	35.52811441	0.61371784
2410.592521	0.675847331	5	0.141590486	0.431346685	52.73296239	35.52568636	0.61570037
2411.208221	0.675797617	5	0.141833618	0.429634149	52.73296257	35.52325534	0.621153961
2411.829375	0.675764623	5	0.14207837	0.428502108	52.73296275	35.52080812	0.625311652
2412.454687	0.675722875	5	0.142323778	0.427073023	52.73296293	35.51835433	0.623336416
2413.078023	0.675658337	5	0.142567071	0.424873612	52.73296311	35.51592171	0.632214645
2413.710238	0.675635573	5	0.142813148	0.424100506	52.73296329	35.51346123	0.635664339
2414.345902	0.675591384	5	0.143059816	0.422603912	52.73296348	35.51099486	0.63959771
2414.9855	0.675545961	5	0.143306794	0.421070567	52.73296366	35.50852539	0.643330556
2415.62883	0.675503092	5	0.143554721	0.419629399	52.73296384	35.50604642	0.646914132
2416.275745	0.67546005	5	0.143803511	0.418187163	52.73296403	35.50355882	0.645690015
2416.921435	0.675399315	5	0.144050324	0.41616019	52.73296421	35.501091	0.649365113
2417.5708	0.67535382	5	0.144297245	0.414647688	52.7329644	35.49862209	0.658206759
2418.229006	0.675328292	5	0.144546955	0.413801553	52.73296459	35.4961253	0.662976274
2418.891983	0.675287404	5	0.144797826	0.412450583	52.73296477	35.49361689	0.665064343
2419.557047	0.675240161	5	0.145048909	0.410894609	52.73296496	35.49110637	0.668293603
2420.225341	0.67519042	5	0.145299456	0.409262342	52.73296515	35.48860122	0.672519004
2420.89786	0.675148228	5	0.145551161	0.407883135	52.73296534	35.48608448	0.673966978
2421.571827	0.675094345	5	0.145802184	0.406128415	52.73296553	35.48357457	0.679758421
2422.251585	0.675056329	5	0.146054578	0.404895251	52.73296572	35.48105094	0.684009688
2422.935595	0.675012574	5	0.146307537	0.40348031	52.73296591	35.47852166	0.687023678
2423.622618	0.674965068	5	0.146560598	0.401949614	52.7329661	35.47599137	0.690480216
2424.313099	0.674915491	5	0.146813727	0.400358409	52.73296629	35.47346039	0.6942725
2425.007371	0.674871477	5	0.147067781	0.398951481	52.73296649	35.47092017	0.697966712
2425.705338	0.674826297	5	0.147322145	0.397512732	52.73296668	35.46837685	0.699284409
2426.404622	0.674770336	5	0.147575731	0.39573647	52.73296687	35.4658413	0.697127896
2427.10175	0.674703549	5	0.147827557	0.393627172	52.73296706	35.46332336	0.701165565
2427.802916	0.674659838	5	0.148080064	0.392253033	52.73296726	35.46079861	0.7141948
2428.51711	0.674646036	5	0.148336649	0.39182065	52.73296745	35.45823308	0.717645819
2429.234756	0.674597307	5	0.148593147	0.390295671	52.73296765	35.45566842	0.717765117
2429.952521	0.674538116	5	0.148848715	0.388452123	52.73296784	35.45311306	0.722384965
2430.674906	0.674494784	5	0.149104966	0.387107948	52.73296804	35.45055087	0.723718635
2431.398625	0.674437248	5	0.149360352	0.385329426	52.73296823	35.44799734	0.720306597
2432.118932	0.674368261	5	0.149613538	0.383208926	52.73296843	35.44546581	0.73403116
2432.852963	0.674353149	5	0.149871055	0.382745992	52.73296862	35.44289095	0.738831232
2433.591794	0.674312306	5	0.150129613	0.381497637	52.73296882	35.44030569	0.738692832
2434.330487	0.674250977	5	0.150386411	0.37962975	52.73296902	35.43773804	0.742193392
2435.07268	0.674201483	5	0.150643615	0.378129591	52.73296922	35.43516633	0.747630729
2435.820311	0.674159495	5	0.150902135	0.376861403	52.73296942	35.43258145	0.751051748
2436.571363	0.674110975	5	0.151160507	0.37540213	52.73296961	35.42999806	0.754019885
2437.325383	0.674059202	5	0.151418493	0.373849721	52.73296981	35.42741853	0.755920186
2438.081303	0.674006218	5	0.151676762	0.372268537	52.73297001	35.42483617	0.760973441
2438.842276	0.673963624	5	0.151935575	0.371002562	52.73297021	35.42224837	0.764642822
2439.606919	0.673910803	5	0.152193958	0.369437413	52.73297041	35.41966487	0.767636296
2440.374555	0.673862825	5	0.152453156	0.368022866	52.73297061	35.41707322	0.770919593
2441.145475	0.673810805	5	0.152711637	0.366493579	52.73297081	35.41448873	0.773652511
2441.919127	0.673761932	5	0.152970705	0.365063762	52.73297101	35.41189839	0.777645728
2442.696773	0.673712712	5	0.153229533	0.363628767	52.73297122	35.40931045	0.781053665
2443.477827	0.673663701	5	0.153488708	0.36220614	52.73297142	35.40671903	0.784180448
2444.262007	0.673612283	5	0.153747984	0.36071911	52.73297162	35.4041266	0.787407112
2445.049414	0.67356116	5	0.154007013	0.359246459	52.73297182	35.40153664	0.790666126
2445.840081	0.673510137	5	0.154266219	0.357783385	52.73297202	35.39894492	0.793880093
2446.633961	0.673459217	5	0.15452556	0.356328513	52.73297223	35.39635183	0.794692893
2447.428654	0.673405211	5	0.154784427	0.354792794	52.73297243	35.3937635	0.800229528
2448.228883	0.673359307	5	0.155043739	0.353491697	52.73297263	35.39117071	0.799569565
2449.028453	0.673297745	5	0.155301825	0.351755352	52.73297283	35.38859019	0.806488292
2449.834941	0.673258804	5	0.155561094	0.350660873	52.73297304	35.38599783	0.810273649
2450.645215	0.673209044	5	0.155820411	0.349267815	52.73297324	35.38340499	0.812651861
2451.457866	0.673155087	5	0.156079518	0.347763279	52.73297344	35.38081426	0.815588171
2452.273455	0.673103555	5	0.15633843	0.346332608	52.73297365	35.37822547	0.818775985
2453.092231	0.673054108	5	0.156597564	0.344965758	52.73297385	35.37563447	0.821774853
2453.914005	0.673001906	5	0.156856667	0.343527862	52.73297405	35.37304378	0.819846829
2454.733852	0.672934314	5	0.157113632	0.341674721	52.73297426	35.37047446	0.822853269
2455.556706	0.672885813	5	0.15737093	0.34035175	52.73297446	35.36790182	0.831428807
2456.388134	0.672850282	5	0.157629533	0.339385836	52.73297466	35.36531612	0.834243899
2457.222378	0.672796851	5	0.157888176	0.337937986	52.73297487	35.36273003	0.833686487
2458.056065	0.672738065	5	0.158146003	0.336352508	52.73297507	35.3601521	0.839171636
2458.895236	0.672691664	5	0.158404228	0.335105913	52.73297528	35.35757018	0.842510855
2459.737747	0.672640489	5	0.15866222	0.333736734	52.73297548	35.3549906	0.844906695
2460.582654	0.672587393	5	0.158920132	0.332322213	52.73297568	35.35241181	0.84761441
2461.430268	0.672534546	5	0.159177485	0.330919967	52.73297589	35.34983862	0.850434427
2462.280703	0.672486096	5	0.159435409	0.329640466	52.73297609	35.34725971	0.853175585
2463.133878	0.672434023	5	0.159692623	0.328270095	52.7329763	35.34468791	0.852111726
2463.98599	0.672369017	5	0.159948019	0.326566675	52.7329765	35.34213429	0.856018999
2464.842009	0.672319828	5	0.160203714	0.325283984	52.7329767	35.33957767	0.861734344
2465.703743	0.67227676	5	0.160460374	0.32416507	52.73297691	35.3370114	0.864167875
2466.567911	0.672226077	5	0.160716884	0.322853645	52.73297711	35.33444665	0.866316174
2467.434227	0.672171905	5	0.160972688	0.321457319	52.73297732	35.33188894	0.868911499
2468.303139	0.672117629	5	0.161228153	0.320064351	52.73297752	35.32933463	0.871510729
2469.17465	0.672068173	5	0.161484011	0.318800671	52.73297772	35.32677638	0.874018481
2470.048668	0.672013873	5	0.161738841	0.317418551	52.73297793	35.32422842	0.87649456
2470.925163	0.67196211	5	0.161993843	0.31610687	52.73297813	35.32167874	0.878950202
2471.804113	0.671910567	5	0.162248646	0.314806515	52.73297833	35.31913104	0.881378745
2472.685492	0.671857393	5	0.162502637	0.313469889	52.73297854	35.31659147	0.878024863
2473.563517	0.67178961	5	0.162754565	0.311774417	52.73297874	35.31407252	0.885034335
2474.448551	0.671750864	5	0.163007848	0.310809998	52.73297894	35.31154002	0.889148584
2475.337699	0.671702055	5	0.163261223	0.309598232	52.73297915	35.3090066	0.887038105
2476.224738	0.671640006	5	0.163513189	0.308065225	52.73297935	35.30648729	0.892997644
2477.117735	0.671596514	5	0.163765561	0.306995499	52.73297955	35.30396389	0.894696658
2478.012432	0.671541539	5	0.164017083	0.305647893	52.73297975	35.301449	0.893826735
2478.906259	0.671482123	5	0.164267586	0.304198457	52.73297995	35.29894431	0.899816508
2479.806075	0.671441615	5	0.164519384	0.303214716	52.73298016	35.29642666	0.902304292
2480.708379	0.671387904	5	0.164770105	0.301914065	52.73298036	35.29391978	0.902616897
2481.610996	0.671329657	5	0.165020488	0.300510415	52.73298056	35.29141629	0.906093868
2482.51709	0.671282718	5	0.165270946	0.299384362	52.73298076	35.28891204	0.908398512
2483.425489	0.671229383	5	0.165520414	0.298109342	52.73298096	35.28641769	0.908567015
2484.334056	0.671172566	5	0.165769009	0.296757363	52.73298116	35.28393207	0.912329588
2485.246385	0.67112691	5	0.16601828	0.295675707	52.73298136	35.28143969	0.91452353
2486.160909	0.67107584	5	0.166266733	0.294469981	52.73298156	35.27895549	0.913818234
2487.074727	0.671014125	5	0.166513318	0.293019503	52.73298176	35.27648997	0.918242564
2487.99297	0.670968724	5	0.166760892	0.291957358	52.73298196	35.27401456	0.920393082
2488.913363	0.670916571	5	0.167007835	0.29074152	52.73298216	35.27154546	0.92057523
2489.833938	0.670861463	5	0.167254008	0.289462594	52.73298236	35.26908406	0.923899978
2490.757838	0.670814615	5	0.167500143	0.288379799	52.73298256	35.26662303	0.92588998
2491.683728	0.670763743	5	0.167745893	0.287208673	52.73298276	35.26416586	0.927554732
2492.611283	0.670710242	5	0.167990781	0.285981929	52.73298296	35.2617173	0.92931882
2493.540601	0.670656837	5	0.168235059	0.284762443	52.73298316	35.25927485	0.931079713
2494.471681	0.670604794	5	0.168479163	0.283579303	52.73298335	35.25683414	0.932773803
2495.404455	0.670553011	5	0.168722791	0.282406946	52.73298355	35.25439819	0.934497229
2496.338952	0.670502945	5	0.168966186	0.281278026	52.73298375	35.25196455	0.936166245
2497.275118	0.670451337	5	0.169208797	0.280119297	52.73298394	35.24953877	0.937818449
2498.212937	0.67039893	5	0.169450902	0.27894725	52.73298414	35.24711804	0.939417237
2499.152354	0.670348695	5	0.169692464	0.277828476	52.73298434	35.24470274	0.941003005
2500.093357	0.670296702	5	0.16993319	0.276675113	52.73298453	35.24229581	0.941846847
2501.035204	0.670243227	5	0.170173266	0.275494052	52.73298473	35.23989537	0.944110202
2501.979314	0.670195194	5	0.170413508	0.274437474	52.73298492	35.23749327	0.945650372
2502.924965	0.670142502	5	0.170652746	0.273282915	52.73298512	35.23510121	0.947082844
2503.872047	0.670092599	5	0.17089178	0.272194304	52.73298531	35.23271118	0.948536649
2504.820584	0.67004097	5	0.171129874	0.271072235	52.7329855	35.23033057	0.94889609
2505.76948	0.66998777	5	0.171367131	0.269920903	52.7329857	35.22795832	0.950737851
2506.720218	0.669937316	5	0.171604023	0.268833552	52.73298589	35.22558971	0.952789695
2507.673008	0.669887772	5	0.17184051	0.267770096	52.73298608	35.22322516	0.954137939
2508.627146	0.669838267	5	0.172076837	0.266711969	52.73298627	35.22086221	0.955438471
2509.582584	0.669786139	5	0.172312062	0.26560173	52.73298647	35.21851027	0.95614843
2510.538732	0.669735696	5	0.172546901	0.264532179	52.73298666	35.2161622	0.958050239
2511.496783	0.669685967	5	0.172781276	0.263481759	52.73298685	35.21381876	0.959334652
2512.456117	0.669635725	5	0.173015051	0.262424794	52.73298704	35.21148132	0.960540797
2513.416658	0.669584886	5	0.173248043	0.261359628	52.73298723	35.20915172	0.961734107
2514.378392	0.66953601	5	0.173480762	0.260339675	52.73298742	35.20682484	0.962897278
2515.34129	0.669485981	5	0.173712574	0.25929985	52.7329876	35.20450702	0.964075569
2516.305365	0.669434935	5	0.173943739	0.258243009	52.73298779	35.20219568	0.965192302
2517.270557	0.669386819	5	0.174174859	0.257250894	52.73298798	35.1998848	0.966322224
2518.23688	0.669337189	5	0.174404986	0.256231707	52.73298817	35.19758383	0.967412172
2519.204292	0.669286106	5	0.174634252	0.255186534	52.73298835	35.19529149	0.967728114
2520.17202	0.669236088	5	0.174863191	0.254167538	52.73298854	35.1930024	0.968956303
2521.140976	0.669187643	5	0.17509163	0.253184464	52.73298873	35.19071832	0.968901378
2522.109878	0.669135719	5	0.17531909	0.252134778	52.73298891	35.18844402	0.970851832
2523.080729	0.669087882	5	0.175546035	0.251171622	52.7329891	35.18617487	0.97258269
2524.053312	0.669042041	5	0.175772925	0.250252377	52.73298928	35.18390628	0.973483077
2525.026795	0.668991338	5	0.175998709	0.24923907	52.73298947	35.18164874	0.972374825
2525.99917	0.668938432	5	0.176223562	0.2481864	52.73298965	35.17940051	0.975319429
2526.974489	0.668893358	5	0.176448122	0.247293032	52.73298983	35.17715521	0.976284844
2527.950774	0.668846048	5	0.176672377	0.246358914	52.73299001	35.17491296	0.97706818
2528.927842	0.668796246	5	0.176895695	0.245379243	52.7329902	35.17268008	0.977918156
2529.905761	0.668748598	5	0.17711863	0.244445669	52.73299038	35.17045103	0.97876629
2530.884527	0.668700787	5	0.177341138	0.243512538	52.73299056	35.16822625	0.979564729
2531.864092	0.668651595	5	0.177562549	0.242556012	52.73299074	35.16601243	0.980375619
2532.844467	0.66860578	5	0.17778383	0.241668609	52.73299092	35.16379991	0.981141995
2533.825609	0.668556851	5	0.178004016	0.240724509	52.7329911	35.16159836	0.981894551
2534.807504	0.668508002	5	0.17822358	0.239785545	52.73299128	35.159403	0.982628858
2535.790133	0.668460969	5	0.178442783	0.23888499	52.73299145	35.15721127	0.983333017
2536.773466	0.668414477	5	0.178661377	0.237998353	52.73299163	35.15502562	0.984030419
2537.757496	0.668366019	5	0.17887933	0.237077255	52.73299181	35.15284638	0.983799941
2538.741296	0.668316582	5	0.179096353	0.236141479	52.73299198	35.15067645	0.98537068
2539.726667	0.66827231	5	0.179313178	0.235306811	52.73299216	35.14850848	0.986036091
2540.712703	0.668224722	5	0.179529167	0.234412468	52.73299234	35.14634888	0.985530454
2541.698233	0.66817577	5	0.179744417	0.233496271	52.73299251	35.14419667	0.987245558
2542.685479	0.668131617	5	0.179959319	0.232673036	52.73299268	35.14204794	0.987861687
2543.673341	0.668083861	5	0.180173511	0.231785679	52.73299286	35.13990631	0.987757016
2544.661098	0.668036672	5	0.180387078	0.230912292	52.73299303	35.13777091	0.988974178
2545.650072	0.667991033	5	0.180599943	0.230070728	52.7329932	35.13564255	0.989528242
2546.6396	0.667944867	5	0.180812301	0.229222568	52.73299338	35.13351925	0.990029563
2547.62963	0.667899711	5	0.181024081	0.228396014	52.73299355	35.13140174	0.990537411
2548.620167	0.667853199	5	0.181235121	0.22754769	52.73299372	35.12929161	0.991030083
2549.611197	0.667807371	5	0.181445746	0.226715001	52.73299389	35.12718564	0.991517934
2550.602715	0.667761092	5	0.181655545	0.225877124	52.73299406	35.12508794	0.991967724
2551.594683	0.667716025	5	0.181865005	0.225064234	52.73299423	35.12299361	0.992413191
2552.587096	0.667670988	5	0.182073831	0.224254871	52.7329944	35.12090563	0.992844227
2553.57994	0.6676247	5	0.182281694	0.223425859	52.73299457	35.11882728	0.992931245
2554.572871	0.667580938	5	0.182489345	0.222645299	52.73299473	35.11675104	0.993667973
2555.566539	0.667535409	5	0.182696002	0.221835618	52.7329949	35.11468475	0.99358404
2556.560123	0.667489163	5	0.182902011	0.221016359	52.73299507	35.11262494	0.994426962
2557.55455	0.667445252	5	0.183107517	0.220241298	52.73299523	35.11057015	0.994791764
2558.549342	0.6674013	5	0.183312572	0.219468413	52.7329954	35.10851987	0.995124719
2559.544467	0.667356015	5	0.183516818	0.21867458	52.73299556	35.10647768	0.995168642
2560.539635	0.667310626	5	0.183720527	0.217881938	52.73299573	35.10444086	0.995779333
2561.535415	0.667267324	5	0.183923844	0.2171285	52.73299589	35.10240795	0.996087286
2562.531502	0.667223102	5	0.184126381	0.216361688	52.73299605	35.10038286	0.996370907
2563.527873	0.667179093	5	0.184328302	0.215601262	52.73299622	35.09836392	0.996654315
2564.524527	0.66713505	5	0.184529553	0.214842953	52.73299638	35.09635167	0.996916451
2565.521444	0.667092952	5	0.184730409	0.2141206	52.73299654	35.09434337	0.997174414
2566.518618	0.667047887	5	0.184930321	0.213349999	52.7329967	35.09234452	0.997412367
2567.516031	0.66700463	5	0.185129787	0.212612945	52.73299686	35.09035013	0.997645662
2568.513676	0.666960846	5	0.185328635	0.211869557	52.73299702	35.0883619	0.997863331
2569.51154	0.666917915	5	0.185526917	0.211143198	52.73299718	35.08637935	0.998069267
2570.509609	0.666874861	5	0.185724563	0.210417129	52.73299734	35.08440314	0.998004316
2571.507613	0.666832448	5	0.185921686	0.209704448	52.73299749	35.08243218	0.998444256
2572.506057	0.666789514	5	0.186118136	0.208985335	52.73299765	35.08046794	0.998452938
2573.50451	0.666746364	5	0.186314004	0.208265133	52.73299781	35.07850951	0.998780149
2574.50329	0.666703417	5	0.186509225	0.207550781	52.73299796	35.07655756	0.99893299
2575.502223	0.666661	5	0.186703976	0.206847664	52.73299812	35.07461031	0.99907003
2576.501293	0.666618684	5	0.18689813	0.206148611	52.73299828	35.07266902	0.999197225
2577.500491	0.666576529	5	0.187091633	0.20545455	52.73299843	35.07073424	0.999316315
2578.499807	0.666534944	5	0.187284675	0.204772192	52.73299858	35.06880407	0.99942689
2579.499234	0.666492614	5	0.187477049	0.20407989	52.73299874	35.06688059	0.999524218
2580.498758	0.666451746	5	0.187669048	0.203413797	52.73299889	35.06496085	0.999614673
2581.498373	0.666409365	5	0.187860259	0.202725246	52.73299904	35.06304899	0.999694557
2582.498067	0.666368548	5	0.188051013	0.202064489	52.73299919	35.0611417	0.99976376
2583.497831	0.666326815	5	0.188240992	0.201390885	52.73299934	35.05924216	0.999773663
2584.497605	0.666285485	5	0.188430499	0.200726075	52.73299949	35.05734733	0.99987553
2585.49748	0.666244896	5	0.188619445	0.200075352	52.73299964	35.05545812	0.999917252
2586.497398	0.666203677	5	0.188807783	0.19941666	52.73299979	35.05357498	0.999951136
2587.497349	0.666162384	5	0.18899559	0.198758993	52.73299994	35.05169716	0.999975754
2588.497324	0.666121682	5	0.189182771	0.198112832	52.73300009	35.04982559	0.999991577
2589.497316	0.666080849	5	0.189369378	0.197466699	52.73300024	35.04795976	0.999999316
2590.497315	0.666041473	5	0.189555688	0.196845662	52.73300039	35.0460969	1
2591.497315	0.666000518	5	0.189741092	0.196201735	52.73300053	35.04424311	1
2592.497315	0.665959822	5	0.189926017	0.195564006	52.73300068	35.04239409	1
2593.497315	0.665920221	5	0.190110572	0.194945442	52.73300082	35.04054879	1
2594.497315	0.665880771	5	0.190294459	0.194331129	52.73300097	35.03871015	1
2595.497315	0.665840102	5	0.190477734	0.193699897	52.73300111	35.03687765	1
2596.497315	0.665800453	5	0.190660594	0.193086465	52.73300126	35.03504928	1
2597.497315	0.665761337	5	0.190843074	0.192483254	52.7330014	35.03322471	1
2598.497315	0.66572328	5	0.191025023	0.191898207	52.73300154	35.03140545	1
2599.497315	0.665682313	5	0.191206036	0.191270143	52.73300168	35.02959556	1
2600.497315	0.665644026	5	0.191386799	0.19068527	52.73300183	35.02778816	1
2601.497315	0.66560458	5	0.191566981	0.190084435	52.73300197	35.02598657	1
2602.497315	0.665565328	5	0.191746578	0.189488411	52.73300211	35.02419084	1
2603.497315	0.665526615	5	0.191925595	0.188902458	52.73300225	35.02240089	1
2604.497315	0.665487966	5	0.19210432	0.188319289	52.73300239	35.02061388	1
2605.497315	0.665449927	5	0.192282362	0.187747065	52.73300253	35.01883368	1
2606.497315	0.665411158	5	0.192459921	0.187165672	52.73300266	35.01705832	1
2607.497315	0.665372987	5	0.19263695	0.18659499	52.7330028	35.01528826	1
2608.497315	0.665335673	5	0.192813518	0.186038835	52.73300294	35.0135228	1
2609.497315	0.665296975	5	0.192989377	0.185463742	52.73300308	35.01176444	1
2610.497315	0.665259137	5	0.193164838	0.184903184	52.73300321	35.01001005	1
2611.497315	0.665221428	5	0.193339858	0.184346219	52.73300335	35.00826008	1
2612.497315	0.665184447	5	0.193514407	0.183801655	52.73300348	35.00651481	1
2613.497315	0.665146336	5	0.193688584	0.183242098	52.73300362	35.00477326	1
2614.497315	0.665108966	5	0.193862119	0.182695088	52.73300375	35.00303812	1
2615.497315	0.66507172	5	0.19403518	0.182151516	52.73300389	35.00130774	1
2616.497315	0.665034673	5	0.19420774	0.181612456	52.73300402	34.99958236	1
2617.497315	0.664998248	5	0.194379858	0.181084019	52.73300415	34.9978614	1
2618.497315	0.664961192	5	0.194551566	0.180547988	52.73300428	34.99614453	1
2619.497315	0.66492401	5	0.194722655	0.180011721	52.73300442	34.99443385	1
2620.497315	0.66488778	5	0.194893333	0.179490741	52.73300455	34.99272729	1
2621.497315	0.664850854	5	0.195063647	0.178961271	52.73300468	34.99102437	1
2622.497315	0.664814406	5	0.19523333	0.178440198	52.73300481	34.98932775	1
2623.497315	0.664778137	5	0.195402609	0.1779232	52.73300494	34.98763518	1
2624.497315	0.664742352	5	0.195571424	0.177414581	52.73300507	34.98594723	1
2625.497315	0.664706045	5	0.195739697	0.176900011	52.73300519	34.98426471	1
2626.497315	0.664669933	5	0.195907578	0.176389669	52.73300532	34.98258612	1
2627.497315	0.66463463	5	0.196075206	0.175892226	52.73300545	34.98091004	1
2628.497315	0.66459834	5	0.196242079	0.175382296	52.73300558	34.97924152	1
2629.497315	0.6645627	5	0.196408625	0.174882951	52.7330057	34.97757627	1
2630.497315	0.664527183	5	0.196574673	0.17438675	52.73300583	34.975916	1
2631.497315	0.664492557	5	0.196740383	0.17390436	52.73300596	34.97425911	1
2632.497315	0.664457269	5	0.196905603	0.173414148	52.73300608	34.97260711	1
2633.497315	0.664421655	5	0.197070277	0.172920775	52.73300621	34.97096058	1
2634.497315	0.664386696	5	0.197234637	0.172437807	52.73300633	34.96931718	1
2635.497315	0.664351193	5	0.197398532	0.171948696	52.73300645	34.96767844	1
2636.497315	0.66431634	5	0.197561965	0.171469938	52.73300658	34.9660443	1
2637.497315	0.664281547	5	0.197724958	0.170993312	52.7330067	34.96441458	1
2638.497315	0.66424728	5	0.197887586	0.170525214	52.73300682	34.9627885	1
2639.497315	0.664212305	5	0.19804968	0.170048727	52.73300694	34.96116776	1
2640.497315	0.66417783	5	0.198211559	0.16958038	52.73300707	34.95954916	1
2641.497315	0.664143474	5	0.198372861	0.169114929	52.73300719	34.95793634	1
2642.497315	0.664109202	5	0.19853375	0.168651888	52.73300731	34.95632766	1
2643.497315	0.664075391	5	0.19869427	0.168196324	52.73300743	34.95472265	1
2644.497315	0.664040993	5	0.198854284	0.1677341	52.73300755	34.9531227	1
2645.497315	0.664006995	5	0.199013982	0.16727851	52.73300767	34.95152592	1
2646.497315	0.66397328	5	0.19917329	0.166827932	52.73300779	34.94993304	1
2647.497315	0.663939742	5	0.199332156	0.166380927	52.7330079	34.94834458	1
2648.497315	0.663906407	5	0.199490633	0.165937812	52.73300802	34.94676	1
2649.497315	0.663872645	5	0.199648637	0.165490224	52.73300814	34.94518015	1
2650.497315	0.663838639	5	0.199806189	0.165040605	52.73300826	34.94360482	1
2651.497315	0.663805984	5	0.199963569	0.164610026	52.73300837	34.94203121	1
2652.497315	0.66377231	5	0.200120398	0.164167156	52.73300849	34.94046311	1
2653.497315	0.66373948	5	0.20027694	0.163736584	52.7330086	34.93889788	1
2654.497315	0.663706357	5	0.20043299	0.16330327	52.73300872	34.93733757	1
2655.497315	0.663672655	5	0.200588553	0.162863553	52.73300883	34.93578213	1
2656.497315	0.663639766	5	0.200743826	0.162435592	52.73300895	34.93422959	1
2657.497315	0.663606901	5	0.200898704	0.162009072	52.73300906	34.93268099	1
2658.497315	0.663574201	5	0.201053307	0.161585818	52.73300918	34.93113515	1
2659.497315	0.663541544	5	0.201207421	0.161164205	52.73300929	34.9295942	1
2660.497315	0.663508989	5	0.201361161	0.160745012	52.7330094	34.92805698	1
2661.497315	0.663476907	5	0.201514625	0.160332994	52.73300951	34.92652253	1
2662.497315	0.663444512	5	0.201667656	0.159917993	52.73300962	34.9249924	1
2663.497315	0.663411857	5	0.201820263	0.159500766	52.73300974	34.9234665	1
2664.497315	0.663380023	5	0.201972548	0.159095077	52.73300985	34.92194384	1
2665.497315	0.663347605	5	0.202124377	0.158683004	52.73300996	34.92042573	1
2666.497315	0.663315557	5	0.20227592	0.158276685	52.73301007	34.91891048	1
2667.497315	0.663283667	5	0.202427059	0.157873404	52.73301018	34.91739927	1
2668.497315	0.663251799	5	0.202577824	0.157471428	52.73301029	34.9158918	1
2669.497315	0.663220056	5	0.202728232	0.157072038	52.73301039	34.91438789	1
2670.497315	0.663188402	5	0.202878328	0.15667478	52.7330105	34.91288712	1
2671.497315	0.663157135	5	0.203028055	0.156283378	52.73301061	34.91139002	1
2672.497315	0.663125318	5	0.203177385	0.155886083	52.73301072	34.9098969	1
2673.497315	0.663093874	5	0.203326348	0.15549444	52.73301083	34.90840744	1
2674.497315	0.663063217	5	0.203475083	0.155113536	52.73301093	34.90692027	1
2675.497315	0.663031324	5	0.203623261	0.154718279	52.73301104	34.90543866	1
2676.497315	0.663000465	5	0.203771218	0.154336796	52.73301114	34.90395927	1
2677.497315	0.662969071	5	0.203918789	0.153949651	52.73301125	34.90248373	1
2678.497315	0.662938061	5	0.204066002	0.15356821	52.73301135	34.90101177	1
2679.497315	0.662907135	5	0.20421292	0.153188736	52.73301146	34.89954276	1
2680.497315	0.662876292	5	0.204359445	0.152811208	52.73301156	34.89807768	1
2681.497315	0.662845558	5	0.204505706	0.152435947	52.73301167	34.89661524	1
2682.497315	0.662814934	5	0.204651559	0.152062953	52.73301177	34.89515688	1
2683.497315	0.662784275	5	0.204797105	0.151690439	52.73301187	34.8937016	1
2684.497315	0.662754057	5	0.204942315	0.151324171	52.73301198	34.89224966	1
2685.497315	0.662723318	5	0.205087106	0.150952509	52.73301208	34.89080192	1
2686.497315	0.662692992	5	0.205231608	0.150586727	52.73301218	34.88935707	1
2687.497315	0.662662664	5	0.205375816	0.15022181	52.73301228	34.88791516	1
2688.497315	0.662632812	5	0.205519741	0.149863477	52.73301238	34.88647607	1
2689.497315	0.662602356	5	0.205663207	0.149498777	52.73301248	34.88504158	1
2690.497315	0.662572634	5	0.205806431	0.149143741	52.73301258	34.8836095	1
2691.497315	0.662542645	5	0.205949275	0.148786351	52.73301268	34.88218122	1
2692.497315	0.662512748	5	0.206091808	0.148430913	52.73301278	34.88075605	1
2693.497315	0.662482628	5	0.206233968	0.148073669	52.73301288	34.87933462	1
2694.497315	0.662453152	5	0.206375887	0.147724908	52.73301298	34.87791559	1
2695.497315	0.662423502	5	0.206517452	0.147374943	52.73301308	34.8765001	1
2696.497315	0.662393779	5	0.206658726	0.147024921	52.73301318	34.87508752	1
2697.497315	0.662364449	5	0.206799686	0.146680335	52.73301328	34.87367808	1
2698.497315	0.662334674	5	0.20694025	0.146331344	52.73301337	34.8722726	1
2699.497315	0.662305299	5	0.207080548	0.145987868	52.73301347	34.87086978	1
2700.497315	0.662276603	5	0.20722062	0.145653132	52.73301357	34.86946922	1
2701.497315	0.662246753	5	0.207360207	0.145305701	52.73301366	34.86807351	1
2702.497315	0.662217921	5	0.207499615	0.14497096	52.73301376	34.86667958	1
2703.497315	0.662188525	5	0.20763863	0.144630402	52.73301385	34.8652896	1
2704.497315	0.662159506	5	0.207777425	0.14429503	52.73301395	34.86390179	1
2705.497315	0.662130601	5	0.207915872	0.143961742	52.73301404	34.86251748	1
2706.497315	0.662101663	5	0.208054033	0.143628859	52.73301414	34.86113602	1
2707.497315	0.662072933	5	0.208191886	0.143299117	52.73301423	34.85975765	1
2708.497315	0.662044745	5	0.208329539	0.142976342	52.73301433	34.85838127	1
2709.497315	0.662015515	5	0.208466694	0.142642383	52.73301442	34.85700988	1
2710.497315	0.66198723	5	0.208603797	0.142319989	52.73301451	34.855639	1
2711.497315	0.661958373	5	0.208740384	0.141991801	52.7330146	34.85427328	1
2712.497315	0.661929932	5	0.208876775	0.141669092	52.7330147	34.85290952	1
2713.497315	0.661901518	5	0.209012902	0.141347425	52.73301479	34.85154841	1
2714.497315	0.661873196	5	0.209148654	0.141027525	52.73301488	34.85019103	1
2715.497315	0.661845267	5	0.209284163	0.14071278	52.73301497	34.84883609	1
2716.497315	0.661816803	5	0.209419339	0.140392717	52.73301506	34.84748448	1
2717.497315	0.661788656	5	0.209554215	0.140076944	52.73301515	34.84613587	1
2718.497315	0.661760627	5	0.209688853	0.1397632	52.73301524	34.84478964	1
2719.497315	0.661732595	5	0.209823154	0.139450116	52.73301533	34.84344677	1
2720.497315	0.661704701	5	0.209957183	0.139139283	52.73301542	34.84210663	1
2721.497315	0.661677182	5	0.210090966	0.138833299	52.73301551	34.84076894	1
2722.497315	0.661649074	5	0.210224372	0.138521462	52.7330156	34.83943504	1
2723.497315	0.661621405	5	0.210357543	0.138215181	52.73301569	34.83810347	1
2724.497315	0.661593691	5	0.210490421	0.137909072	52.73301578	34.83677483	1
2725.497315	0.661566126	5	0.210623117	0.137605288	52.73301586	34.83544802	1
2726.497315	0.661538613	5	0.210755449	0.137302745	52.73301595	34.83412484	1
2727.497315	0.661511133	5	0.210887499	0.137001231	52.73301604	34.83280449	1
2728.497315	0.661483759	5	0.211019274	0.136701536	52.73301613	34.83148687	1
2729.497315	0.661456393	5	0.211150781	0.136402581	52.73301621	34.83017194	1
2730.497315	0.661429125	5	0.211282007	0.136105356	52.7330163	34.82885983	1
2731.497315	0.661401917	5	0.21141297	0.135809422	52.73301638	34.82755034	1
2732.497315	0.661374793	5	0.211543657	0.13551505	52.73301647	34.82624361	1
2733.497315	0.661347974	5	0.211674111	0.135224604	52.73301655	34.82493921	1
2734.497315	0.661320686	5	0.211804214	0.134929719	52.73301664	34.82363832	1
2735.497315	0.66129374	5	0.211934089	0.134639175	52.73301672	34.82233971	1
2736.497315	0.661266833	5	0.212063738	0.134349659	52.73301681	34.82104335	1
2737.497315	0.661239952	5	0.212193109	0.134061057	52.73301689	34.81974978	1
2738.497315	0.661213183	5	0.212322186	0.133774268	52.73301698	34.81845915	1
2739.497315	0.661186474	5	0.212451004	0.133488727	52.73301706	34.81717111	1
2740.497315	0.661159806	5	0.212579551	0.133204243	52.73301714	34.81588577	1
2741.497315	0.661133477	5	0.212707881	0.132923983	52.73301722	34.81460261	1
2742.497315	0.661106983	5	0.212835915	0.132642527	52.73301731	34.8133224	1
2743.497315	0.661080243	5	0.212963661	0.132359084	52.73301739	34.81204507	1
2744.497315	0.66105379	5	0.213091181	0.13207927	52.73301747	34.81077001	1
2745.497315	0.661027697	5	0.213218479	0.131803857	52.73301755	34.80949717	1
2746.497315	0.66100112	5	0.21334544	0.131523913	52.73301763	34.80822768	1
2747.497315	0.660975119	5	0.213472234	0.131250615	52.73301771	34.80695988	1
2748.497315	0.660949215	5	0.213598803	0.130978904	52.73301779	34.80569432	1
2749.497315	0.660922714	5	0.213724984	0.130701508	52.73301787	34.80443264	1
2750.497315	0.660896504	5	0.213850954	0.130427743	52.73301795	34.80317307	1
2751.497315	0.660870544	5	0.213976702	0.130157146	52.73301803	34.80191572	1
2752.497315	0.660844814	5	0.214102225	0.129889502	52.73301811	34.80066062	1
2753.497315	0.660818601	5	0.214227424	0.129617411	52.73301819	34.79940876	1
2754.497315	0.660793033	5	0.214352457	0.129352549	52.73301827	34.79815855	1
2755.497315	0.660767308	5	0.214477217	0.129086622	52.73301835	34.79691109	1
2756.497315	0.660741275	5	0.214601741	0.128818061	52.73301843	34.79566598	1
2757.497315	0.660715577	5	0.214725998	0.128553494	52.7330185	34.79442353	1
2758.497315	0.660690457	5	0.214850117	0.128295418	52.73301858	34.79318247	1
2759.497315	0.660664892	5	0.214973928	0.128033312	52.73301866	34.79194449	1
2760.497315	0.66063884	5	0.215097412	0.127766724	52.73301873	34.79070977	1
2761.497315	0.660613472	5	0.215220712	0.127507699	52.73301881	34.7894769	1
2762.497315	0.660587968	5	0.215343742	0.127247799	52.73301889	34.78824672	1
2763.497315	0.660562818	5	0.215466582	0.126992045	52.73301896	34.78701844	1
2764.497315	0.660537385	5	0.215589133	0.126733913	52.73301904	34.78579306	1
2765.497315	0.660512123	5	0.215711463	0.12647805	52.73301911	34.78456988	1
2766.497315	0.660487191	5	0.215833603	0.126226024	52.73301919	34.7833486	1
2767.497315	0.660462071	5	0.215955471	0.125972621	52.73301926	34.78213005	1
2768.497315	0.66043676	5	0.216077067	0.125717795	52.73301934	34.78091421	1
2769.497315	0.660411681	5	0.21619846	0.12546582	52.73301941	34.7797004	1
2770.497315	0.66038668	5	0.216319651	0.125215129	52.73301949	34.77848861	1
2771.497315	0.660362113	5	0.216440634	0.12496928	52.73301956	34.7772789	1
2772.497315	0.6603372	5	0.216561333	0.124720458	52.73301963	34.77607203	1
2773.497315	0.660312108	5	0.216681758	0.124470347	52.73301971	34.7748679	1
2774.497315	0.660287377	5	0.216802051	0.124224327	52.73301978	34.77366509	1
2775.497315	0.660262898	5	0.216922094	0.1239813	52.73301985	34.77246478	1
2776.497315	0.660238231	5	0.217041888	0.123736874	52.73301992	34.77126696	1
2777.497315	0.660213311	5	0.217161476	0.123490435	52.73302	34.7700712	1
2778.497315	0.660188782	5	0.217280811	0.123248338	52.73302007	34.76887797	1
2779.497315	0.660164291	5	0.217399932	0.123007101	52.73302014	34.76768687	1
2780.497315	0.660139948	5	0.217518837	0.122767785	52.73302021	34.76649794	1
2781.497315	0.660115632	5	0.217637519	0.122529202	52.73302028	34.76531123	1
2782.497315	0.660091042	5	0.217755929	0.122288396	52.73302035	34.76412725	1
2783.497315	0.660066684	5	0.217874148	0.122050331	52.73302042	34.76294518	1
2784.497315	0.660042427	5	0.217992155	0.121813713	52.73302049	34.76176523	1
2785.497315	0.660018231	5	0.218109937	0.121578148	52.73302056	34.76058752	1
2786.497315	0.659994073	5	0.218227521	0.121343406	52.73302063	34.75941179	1
2787.497315	0.659969895	5	0.218344861	0.121108921	52.7330207	34.75823851	1
2788.497315	0.659945872	5	0.218462034	0.120876396	52.73302077	34.75706689	1
2789.497315	0.659921893	5	0.21857895	0.12064474	52.73302084	34.75589784	1
2790.497315	0.659897874	5	0.218695639	0.120413138	52.73302091	34.75473106	1
2791.497315	0.659873931	5	0.218812158	0.120182714	52.73302097	34.75356598	1
2792.497315	0.659850137	5	0.218928445	0.119954163	52.73302104	34.75240323	1
2793.497315	0.659826216	5	0.21904449	0.119724829	52.73302111	34.75124289	1
2794.497315	0.659802523	5	0.219160351	0.119498107	52.73302118	34.75008438	1
2795.497315	0.659778726	5	0.219275984	0.119270824	52.73302124	34.74892817	1
2796.497315	0.659755061	5	0.219391408	0.119045235	52.73302131	34.74777403	1
2797.497315	0.659731451	5	0.219506633	0.118820593	52.73302138	34.74662189	1
2798.497315	0.659707844	5	0.219621635	0.118596406	52.73302144	34.74547199	1
2799.497315	0.659684289	5	0.219736427	0.118373129	52.73302151	34.74432417	1
2800.497315	0.659660835	5	0.219851023	0.118151232	52.73302158	34.74317832	1
2801.497315	0.659637323	5	0.21996541	0.117929208	52.73302164	34.74203456	1
2802.497315	0.659613931	5	0.220079585	0.117708722	52.73302171	34.74089291	1
2803.497315	0.659590859	5	0.220193605	0.117491667	52.73302177	34.73975282	1
2804.497315	0.659567256	5	0.220307336	0.117270014	52.73302184	34.73861562	1
2805.497315	0.659543967	5	0.22042095	0.11705173	52.7330219	34.73747958	1
2806.497315	0.659520785	5	0.220534314	0.116834852	52.73302197	34.73634605	1
2807.497315	0.65949758	5	0.220647473	0.116618158	52.73302203	34.73521456	1
2808.497315	0.659474449	5	0.220760425	0.116402559	52.73302209	34.73408515	1
2809.497315	0.659451416	5	0.220873199	0.116188266	52.73302216	34.73295752	1
2810.497315	0.659428352	5	0.220985792	0.115974083	52.73302222	34.73183169	1
2811.497315	0.659405316	5	0.221098149	0.115760548	52.73302228	34.73070822	1
2812.497315	0.659382368	5	0.221210348	0.115548228	52.73302235	34.72958633	1
2813.497315	0.659359479	5	0.221322317	0.115336835	52.73302241	34.72846675	1
2814.497315	0.659336572	5	0.221434081	0.115125673	52.73302247	34.72734921	1
2815.497315	0.659313794	5	0.221545662	0.114916072	52.73302253	34.7262335	1
2816.497315	0.65929101	5	0.221657041	0.114706804	52.7330226	34.72511982	1
2817.497315	0.659268267	5	0.221768218	0.114498295	52.73302266	34.72400815	1
2818.497315	0.659245762	5	0.221879231	0.114292335	52.73302272	34.72289811	1
2819.497315	0.659222873	5	0.22199002	0.114083243	52.73302278	34.72179032	1
2820.497315	0.65920029	5	0.222100656	0.113877319	52.73302284	34.72068407	1
2821.497315	0.659177763	5	0.222211067	0.113672276	52.7330229	34.71958005	1
2822.497315	0.659155178	5	0.222321278	0.113467077	52.73302296	34.71847805	1
2823.497315	0.659132754	5	0.222431305	0.113263707	52.73302302	34.71737787	1
2824.497315	0.659110294	5	0.222541135	0.113060384	52.73302308	34.71627967	1
2825.497315	0.659087916	5	0.222650816	0.112858156	52.73302314	34.71518296	1
2826.497315	0.659065529	5	0.222760268	0.112656209	52.7330232	34.71408853	1
2827.497315	0.65904334	5	0.222869551	0.112456412	52.73302326	34.71299581	1
2828.497315	0.659020971	5	0.222978624	0.112255344	52.73302332	34.71190517	1
2829.497315	0.658998814	5	0.223087532	0.112056547	52.73302338	34.71081619	1
2830.497315	0.658976573	5	0.223196231	0.111857344	52.73302344	34.70972929	1
2831.497315	0.658954365	5	0.223304746	0.111658785	52.7330235	34.70864424	1
2832.497315	0.658932254	5	0.223413117	0.111461445	52.73302356	34.70756063	1
2833.497315	0.658910449	5	0.223521317	0.111267183	52.73302361	34.70647872	1
2834.497315	0.6588882	5	0.223629257	0.111069315	52.73302367	34.70539941	1
2835.497315	0.658866222	5	0.223737049	0.110874197	52.73302373	34.70432159	1
2836.497315	0.65884427	5	0.223844657	0.110679653	52.73302379	34.7032456	1
2837.497315	0.658822358	5	0.223952074	0.110485809	52.73302384	34.70217152	1
2838.497315	0.658800485	5	0.224059309	0.110292643	52.7330239	34.70109927	1
2839.497315	0.658778732	5	0.224166381	0.110100877	52.73302396	34.70002864	1
2840.497315	0.658756865	5	0.224273257	0.109908431	52.73302402	34.69895997	1
2841.497315	0.658735134	5	0.224379962	0.109717531	52.73302407	34.69789302	1
2842.497315	0.65871347	5	0.224486495	0.109527536	52.73302413	34.69682778	1
2843.497315	0.658691819	5	0.224592846	0.109337994	52.73302418	34.69576436	1
2844.497315	0.658670369	5	0.224699047	0.109150525	52.73302424	34.69470245	1
2845.497315	0.658648537	5	0.224805003	0.108960053	52.73302429	34.69364298	1
2846.497315	0.658626979	5	0.224910812	0.108772298	52.73302435	34.69258497	1
2847.497315	0.658605506	5	0.225016463	0.108585602	52.7330244	34.69152856	1
2848.497315	0.658584252	5	0.225121958	0.108401131	52.73302446	34.6904737	1
2849.497315	0.658562824	5	0.225227247	0.108215463	52.73302451	34.68942089	1
2850.497315	0.658541234	5	0.225332335	0.108028715	52.73302457	34.6883701	1
2851.497315	0.658519877	5	0.225437279	0.1078443	52.73302462	34.68732076	1
2852.497315	0.65849862	5	0.225542066	0.107661056	52.73302468	34.68627297	1
2853.497315	0.658477275	5	0.225646658	0.107477371	52.73302473	34.68522714	1
2854.497315	0.658456081	5	0.225751096	0.1072953	52.73302478	34.68418285	1
2855.497315	0.658434827	5	0.225855358	0.107113016	52.73302484	34.68314032	1
2856.497315	0.658413659	5	0.225959446	0.106931782	52.73302489	34.68209952	1
2857.497315	0.658392514	5	0.226063391	0.106751044	52.73302494	34.68106016	1
2858.497315	0.658371395	5	0.226167133	0.106570836	52.733025	34.68002283	1
2859.497315	0.65835038	5	0.226270747	0.106391822	52.73302505	34.67898677	1
2860.497315	0.658329311	5	0.226374159	0.106212648	52.7330251	34.67795274	1
2861.497315	0.658308316	5	0.226477398	0.106034399	52.73302515	34.67692044	1
2862.497315	0.658287418	5	0.226580486	0.10585728	52.73302521	34.67588964	1
2863.497315	0.65826652	5	0.2266834	0.105680447	52.73302526	34.67486059	1
2864.497315	0.658245612	5	0.226786137	0.105503826	52.73302531	34.67383329	1
2865.497315	0.658224779	5	0.226888715	0.105328135	52.73302536	34.67280761	1
2866.497315	0.658203996	5	0.226991133	0.105153157	52.73302541	34.67178351	1
2867.497315	0.658183237	5	0.227093386	0.104978676	52.73302546	34.67076106	1
2868.497315	0.658162701	5	0.2271955	0.104806347	52.73302551	34.66974	1
2869.497315	0.65814181	5	0.227297386	0.104631337	52.73302556	34.66872123	1
2870.497315	0.658121167	5	0.22739915	0.104458685	52.73302561	34.66770367	1
2871.497315	0.658100549	5	0.227500753	0.104286529	52.73302566	34.66668772	1
2872.497315	0.658079993	5	0.227602194	0.104115168	52.73302571	34.66567339	1
2873.497315	0.658059425	5	0.227703473	0.103943998	52.73302576	34.66466069	1
2874.497315	0.6580389	5	0.227804589	0.103773458	52.73302581	34.6636496	1
2875.497315	0.658018424	5	0.22790558	0.103603611	52.73302586	34.66263977	1
2876.497315	0.657997948	5	0.228006374	0.103434035	52.73302591	34.66163192	1
2877.497315	0.657977571	5	0.228107019	0.103265558	52.73302596	34.66062554	1
2878.497315	0.657957586	5	0.228207556	0.103100595	52.73302601	34.65962026	1
2879.497315	0.657936821	5	0.228307815	0.102929457	52.73302606	34.65861775	1
2880.497315	0.657916541	5	0.228407985	0.102762599	52.73302611	34.65761613	1
2881.497315	0.657896251	5	0.228507983	0.102595931	52.73302616	34.65661623	1
2882.497315	0.657876024	5	0.228607854	0.102430052	52.7330262	34.6556176	1
2883.497315	0.657855848	5	0.22870755	0.10226485	52.73302625	34.65462071	1
2884.497315	0.657835681	5	0.228807091	0.102099996	52.7330263	34.65362538	1
2885.497315	0.657815519	5	0.228906471	0.101935447	52.73302635	34.65263167	1
2886.497315	0.657795606	5	0.229005727	0.101773201	52.7330264	34.65163917	1
2887.497315	0.657775353	5	0.229104778	0.101608426	52.73302644	34.65064875	1
2888.497315	0.657755313	5	0.229203699	0.101445655	52.73302649	34.64965961	1
2889.497315	0.657735297	5	0.229302463	0.101283339	52.73302654	34.64867205	1
2890.497315	0.657715329	5	0.229401088	0.101121676	52.73302658	34.64768588	1
2891.497315	0.657695379	5	0.229499555	0.100960418	52.73302663	34.64670129	1
2892.497315	0.657675493	5	0.229597873	0.100799923	52.73302668	34.64571818	1
2893.497315	0.657655593	5	0.229696032	0.100639575	52.73302672	34.64473666	1
2894.497315	0.657635751	5	0.229794045	0.100479956	52.73302677	34.64375661	1
2895.497315	0.65761598	5	0.229891907	0.100321156	52.73302681	34.64277806	1
2896.497315	0.657596223	5	0.229989616	0.10016271	52.73302686	34.64180105	1
2897.497315	0.657576495	5	0.230087187	0.10000476	52.73302691	34.64082541	1
2898.497315	0.657556772	5	0.230184597	0.099847091	52.73302695	34.63985139	1
2899.497315	0.657537088	5	0.230281858	0.099689981	52.733027	34.63887885	1
2900.497315	0.657517463	5	0.230378978	0.099533589	52.73302704	34.63790773	1
2901.497315	0.657497867	5	0.23047595	0.099377678	52.73302709	34.63693808	1
2902.497315	0.657478212	5	0.230572765	0.099221539	52.73302713	34.63597001	2
2904.497315	0.658135373	5	0.230771276	0.104577507	52.73302722	34.63398494	2
2906.497315	0.658092202	5	0.230969025	0.104216919	52.73302731	34.6320076	1
2907.497315	0.6573787	5	0.2310651	0.098434772	52.73302735	34.63104701	1
2908.497315	0.657359323	5	0.231161034	0.098282301	52.73302739	34.63008774	2
2910.497315	0.65800871	5	0.231357665	0.103523144	52.73302748	34.62812148	2
2912.497315	0.657966379	5	0.231553665	0.103173162	52.73302757	34.62616163	1
2913.497315	0.657260834	5	0.231648875	0.097510959	52.73302761	34.62520969	1
2914.497315	0.657241795	5	0.231743962	0.097362555	52.73302765	34.62425889	2
2916.497315	0.657884144	5	0.231938841	0.102496647	52.73302774	34.62231014	2
2918.497315	0.65784192	5	0.232132956	0.102150986	52.73302782	34.62036914	1
2919.497315	0.657144147	5	0.232227187	0.096604936	52.73302786	34.61942698	1
2920.497315	0.657125038	5	0.23232138	0.096457364	52.7330279	34.61848512	2
2922.497315	0.657759006	5	0.232514306	0.101475636	52.73302799	34.6165559	2
2924.497315	0.657717696	5	0.232706701	0.101140841	52.73302807	34.61463209	1
2925.497315	0.657028468	5	0.232800178	0.095715044	52.73302811	34.61369748	1
2926.497315	0.65700968	5	0.232893552	0.095571287	52.73302815	34.61276381	2
2928.497315	0.6576362	5	0.233084689	0.100483575	52.73302823	34.61085247	2
2930.497315	0.657595846	5	0.233275336	0.100159708	52.73302831	34.60894615	1
2931.497315	0.656914172	5	0.233368007	0.09484384	52.73302835	34.60801958	1
2932.497315	0.656895361	5	0.233460522	0.094701225	52.73302839	34.6070945	2
2934.497315	0.657514769	5	0.233649918	0.099512148	52.73302847	34.60520058	2
2936.497315	0.657474651	5	0.233838807	0.099193291	52.73302855	34.60331182	1
2937.497315	0.65680062	5	0.233930789	0.093986164	52.73302859	34.60239216	2
2939.497315	0.657414555	5	0.234118813	0.098717543	52.73302866	34.60051195	2
2941.497315	0.657374762	5	0.234306278	0.098403785	52.73302874	34.59863743	2
2943.497315	0.657333992	5	0.234493007	0.098083345	52.73302882	34.59677026	2
2945.497315	0.657294231	5	0.234679313	0.097771847	52.73302889	34.59490734	2
2947.497315	0.657254252	5	0.234865058	0.097459641	52.73302897	34.59305001	2
2949.497315	0.657214603	5	0.235050228	0.097150993	52.73302904	34.59119843	2
2951.497315	0.657175121	5	0.235234871	0.096844617	52.73302912	34.58935212	2
2953.497315	0.657135743	5	0.235418992	0.096540012	52.73302919	34.58751103	2
2955.497315	0.657096468	5	0.235602569	0.096237165	52.73302926	34.58567538	2
2957.497315	0.657057757	5	0.235785607	0.095939588	52.73302934	34.58384512	2
2959.497315	0.657018572	5	0.235968018	0.095639304	52.73302941	34.58202113	2
2961.497315	0.656979535	5	0.236149956	0.095341096	52.73302948	34.58020186	2
2963.497315	0.656940827	5	0.236331332	0.095046311	52.73302955	34.57838823	2
2965.497315	0.656902277	5	0.236512188	0.094753639	52.73302962	34.57657978	2
2967.497315	0.656864147	5	0.236692628	0.094465047	52.73302969	34.57477549	2
2969.497315	0.656825464	5	0.236872376	0.094173161	52.73302976	34.57297812	2
2971.497315	0.656787221	5	0.237051661	0.09388548	52.73302983	34.57118539	2
2973.497315	0.656749162	5	0.237230522	0.093600056	52.73302989	34.56939689	2
2975.497315	0.656711184	5	0.237408774	0.093316114	52.73302996	34.56761448	2
2977.497315	0.656673399	5	0.237586531	0.09303446	52.73303003	34.56583702	2
2979.497315	0.656635645	5	0.237763828	0.092753893	52.7330301	34.56406416	2
2981.497315	0.656598056	5	0.237940567	0.09247539	52.73303016	34.56229688	2
2983.497315	0.656560936	5	0.238116916	0.09220118	52.73303023	34.5605335	2
2985.497315	0.656523907	5	0.238292763	0.091928468	52.73303029	34.55877514	2
2987.497315	0.656486309	5	0.238467952	0.091652367	52.73303036	34.55702336	2
2989.497315	0.656448844	5	0.238642645	0.091378069	52.73303042	34.55527653	2
2991.497315	0.656411849	5	0.238816964	0.091108026	52.73303048	34.55353344	2
2993.497315	0.656374989	5	0.238990748	0.090839767	52.73303055	34.55179571	2
2995.497315	0.656338573	5	0.239164099	0.090575507	52.73303061	34.55006231	2
2997.497315	0.656301519	5	0.239337012	0.090307412	52.73303067	34.54833327	2
2999.497315	0.656264983	5	0.239509463	0.090043832	52.73303073	34.54660887	2
3001.497315	0.65622891	5	0.239681377	0.089784363	52.73303079	34.54488983	2
3003.497315	0.656192424	5	0.239852738	0.08952267	52.73303085	34.54317631	2
3005.497315	0.656156088	5	0.240023632	0.089262811	52.73303091	34.54146748	2
3007.497315	0.656119978	5	0.240194134	0.089005323	52.73303097	34.53976255	2
3009.497315	0.656083994	5	0.240364124	0.088749471	52.73303103	34.53806276	2
3011.497315	0.656048156	5	0.240533705	0.088495386	52.73303109	34.53636704	2
3013.497315	0.656012371	5	0.240702819	0.088242402	52.73303115	34.53467599	2
3015.497315	0.655976878	5	0.240871451	0.087992196	52.73303121	34.53298977	2
3017.497315	0.655941526	5	0.241039687	0.087743691	52.73303127	34.5313075	2
3019.497315	0.65590574	5	0.241207335	0.087492855	52.73303132	34.52963112	2
3021.497315	0.655871089	5	0.241374693	0.087250665	52.73303138	34.52795763	2
3023.497315	0.655835221	5	0.241541397	0.08700065	52.73303144	34.52629069	2
3025.497315	0.655800126	5	0.241707765	0.086756726	52.73303149	34.5246271	2
3027.497315	0.655765418	5	0.241873732	0.086516174	52.73303155	34.52296752	2
3029.497315	0.65573068	5	0.242039392	0.08627607	52.7330316	34.52131101	2
3031.497315	0.655695385	5	0.242204359	0.086032806	52.73303166	34.51966143	2
3033.497315	0.65566069	5	0.242368969	0.08579434	52.73303171	34.51801541	2
3035.497315	0.655626095	5	0.242533249	0.08555723	52.73303176	34.51637271	2
3037.497315	0.655591626	5	0.242697054	0.085321625	52.73303182	34.51473475	2
3039.497315	0.655557183	5	0.242860473	0.085086848	52.73303187	34.51310064	2
3041.497315	0.655523555	5	0.243023472	0.084858267	52.73303192	34.51147074	2
3043.497315	0.655489519	5	0.243185972	0.084627515	52.73303198	34.50984582	2
3045.497315	0.655454632	5	0.24334795	0.084391644	52.73303203	34.50822613	2
3047.497315	0.655420933	5	0.243509626	0.084164443	52.73303208	34.50660946	2
3049.497315	0.655386898	5	0.243670875	0.083935585	52.73303213	34.50499705	2
3051.497315	0.655352982	5	0.243831665	0.083708156	52.73303218	34.50338923	2
3053.497315	0.655319259	5	0.243992106	0.083482629	52.73303223	34.5017849	2
3055.497315	0.655285652	5	0.244152191	0.083258476	52.73303228	34.50018414	2
3057.497315	0.655252125	5	0.244311767	0.083035464	52.73303233	34.49858846	2
3059.497315	0.655218778	5	0.24447095	0.082814245	52.73303238	34.49699671	2
3061.497315	0.655185389	5	0.244629711	0.082593327	52.73303243	34.49540918	2
3063.497315	0.655152217	5	0.244788085	0.082374439	52.73303248	34.49382552	2
3065.497315	0.655119123	5	0.244946072	0.082156636	52.73303252	34.49224573	2
3067.497315	0.655086067	5	0.245103643	0.081939662	52.73303257	34.4906701	2
3069.497315	0.655053089	5	0.245260826	0.081723769	52.73303262	34.48909835	2
3071.497315	0.655020277	5	0.245417673	0.081509529	52.73303266	34.48752995	2
3073.497315	0.654987521	5	0.24557408	0.081296214	52.73303271	34.48596596	2
3075.497315	0.654954895	5	0.245730095	0.081084299	52.73303276	34.48440588	2
3077.497315	0.654922573	5	0.24588576	0.080874913	52.7330328	34.48284931	2
3079.497315	0.654890066	5	0.246041042	0.080664863	52.73303285	34.48129657	2
3081.497315	0.654857373	5	0.246195903	0.080454163	52.73303289	34.47974803	2
3083.497315	0.654825098	5	0.246350378	0.080246695	52.73303294	34.47820335	2
3085.497315	0.654792855	5	0.246504473	0.080039972	52.73303298	34.47666248	2
3087.497315	0.654760748	5	0.246658249	0.079834646	52.73303303	34.47512479	2
3089.497315	0.65472867	5	0.246811596	0.079630035	52.73303307	34.47359139	2
3091.497315	0.654697024	5	0.24696462	0.079428703	52.73303311	34.47206122	2
3093.497315	0.654664899	5	0.247117178	0.07922482	52.73303316	34.47053571	2
3095.497315	0.654633048	5	0.247269449	0.079023204	52.7330332	34.46901307	2
3097.497315	0.654601355	5	0.247421317	0.0788231	52.73303324	34.46749446	2
3099.497315	0.654569785	5	0.24757283	0.078624273	52.73303328	34.46597941	2
3101.497315	0.654538206	5	0.247723962	0.078425896	52.73303333	34.46446816	2
3103.497315	0.654506785	5	0.247874739	0.078229007	52.73303337	34.46296045	2
3105.497315	0.654475423	5	0.248025152	0.078032981	52.73303341	34.46145639	2
3107.497315	0.654444462	5	0.248175261	0.077839944	52.73303345	34.45995536	2
3109.497315	0.654413195	5	0.248324949	0.077645477	52.73303349	34.45845856	2
3111.497315	0.654381789	5	0.248474246	0.077450639	52.73303353	34.45696565	2
3113.497315	0.65435084	5	0.248623248	0.077259111	52.73303357	34.4554757	2
3115.497315	0.654319941	5	0.248771892	0.077068372	52.73303361	34.45398932	2
3117.497315	0.654288998	5	0.248920171	0.076877826	52.73303365	34.4525066	2
3119.497315	0.654258233	5	0.249068119	0.07668885	52.73303369	34.45102718	2
3121.497315	0.654227484	5	0.249215711	0.076500429	52.73303373	34.44955133	2
3123.497315	0.654197147	5	0.249363004	0.076314992	52.73303376	34.44807846	2
3125.497315	0.654166338	5	0.249509916	0.076127126	52.7330338	34.4466094	2
3127.497315	0.654136168	5	0.249656537	0.075943609	52.73303384	34.44514326	2
3129.497315	0.654105716	5	0.249802754	0.075758824	52.73303388	34.44368114	2
3131.497315	0.65407543	5	0.249948647	0.075575495	52.73303391	34.44222227	2
3133.497315	0.654044856	5	0.250094148	0.075390863	52.73303395	34.44076732	2
3135.497315	0.654014656	5	0.250239402	0.075208942	52.73303399	34.43931485	2
3137.497315	0.653984586	5	0.250384278	0.075028237	52.73303402	34.43786615	2
3139.497315	0.653954923	5	0.250528881	0.074850402	52.73303406	34.43642018	2
3141.497315	0.653924638	5	0.25067305	0.074669274	52.7330341	34.43497855	2
3143.497315	0.653895113	5	0.25081705	0.07449311	52.73303413	34.43353861	2
3145.497315	0.653865001	5	0.250960564	0.074313878	52.73303417	34.43210352	2
3147.497315	0.653835325	5	0.251103813	0.074137659	52.7330342	34.43067109	2
3149.497315	0.653805725	5	0.251246733	0.073962306	52.73303424	34.42924195	2
3151.497315	0.653776106	5	0.251389319	0.073787259	52.73303427	34.42781614	2
3153.497315	0.653746626	5	0.25153159	0.073613443	52.73303431	34.42639349	2
3155.497315	0.653717273	5	0.251673542	0.073440788	52.73303434	34.42497403	2
3157.497315	0.653687955	5	0.251815181	0.073268734	52.73303437	34.4235577	2
3159.497315	0.653658912	5	0.251956541	0.073098698	52.73303441	34.42214415	2
3161.497315	0.653629427	5	0.252097493	0.072926477	52.73303444	34.42073468	2
3163.497315	0.653600317	5	0.252238232	0.072756844	52.73303447	34.41932735	2
3165.497315	0.65357162	5	0.252378712	0.072590007	52.73303451	34.4179226	2
3167.497315	0.653542285	5	0.252518715	0.072419847	52.73303454	34.41652263	2
3169.497315	0.653513375	5	0.25265851	0.072252548	52.73303457	34.41512473	2
3171.497315	0.653484826	5	0.252798003	0.072087718	52.7330346	34.41372985	2
3173.497315	0.653456014	5	0.252937144	0.07192175	52.73303463	34.4123385	2
3175.497315	0.653427295	5	0.253075972	0.0717567	52.73303467	34.41095027	2
3177.497315	0.653398631	5	0.25321458	0.071592339	52.73303467	34.40956424	2
3179.497315	0.653369853	5	0.253352809	0.071427702	52.73303467	34.40818195	2
3181.497315	0.653341335	5	0.253490734	0.07126493	52.73303467	34.4068027	2
3183.497315	0.653312936	5	0.253628363	0.07110321	52.73303467	34.40542641	2
3185.497315	0.653284563	5	0.25376569	0.070941995	52.73303467	34.40405314	2
3187.497315	0.653256512	5	0.25390276	0.070782981	52.73303467	34.40268245	2
3189.497315	0.653228277	5	0.254039532	0.070623273	52.73303467	34.40131472	2
3191.497315	0.653199787	5	0.254175956	0.070462488	52.73303467	34.39995048	2
3193.497315	0.653171756	5	0.254312096	0.070304653	52.73303467	34.39858908	2
3195.497315	0.65314421	5	0.254448022	0.070149904	52.73303467	34.39722982	2
3197.497315	0.653115786	5	0.254583583	0.069990563	52.73303467	34.39587422	2
3199.497315	0.653087873	5	0.25471885	0.069834443	52.73303467	34.39452154	2
3201.497315	0.653060053	5	0.25485383	0.069679193	52.73303467	34.39317174	2
3203.497315	0.653032487	5	0.254988555	0.069525704	52.73303467	34.3918245	2
3205.497315	0.653005099	5	0.255123046	0.069373543	52.73303467	34.39047959	2
3207.497315	0.652977178	5	0.255257207	0.069218755	52.73303467	34.38913798	2
3209.497315	0.652949381	5	0.255391048	0.069064994	52.73303467	34.38779957	2
3211.497315	0.652921843	5	0.255524601	0.068913009	52.73303467	34.38646404	2
3213.497315	0.65289441	5	0.255657874	0.068761937	52.73303467	34.38513131	2
3215.497315	0.652867057	5	0.255790872	0.068611629	52.73303467	34.38380133	2
3217.497315	0.652839791	5	0.255923599	0.068462135	52.73303467	34.38247407	2
3219.497315	0.652812448	5	0.256056033	0.06831254	52.73303467	34.38114972	2
3221.497315	0.652785266	5	0.256188193	0.068164149	52.73303467	34.37982813	2
3223.497315	0.652758163	5	0.256320081	0.068016513	52.73303467	34.37850925	2
3225.497315	0.652731359	5	0.256451738	0.067870823	52.73303467	34.37719267	2
3227.497315	0.65270432	5	0.256583119	0.067724174	52.73303467	34.37587887	2
3229.497315	0.652677386	5	0.25671423	0.067578402	52.73303467	34.37456775	2
3231.497315	0.652650294	5	0.256845038	0.067432088	52.73303467	34.37325968	2
3233.497315	0.652623361	5	0.256975558	0.067286955	52.73303467	34.37195447	2
3235.497315	0.652596671	5	0.257105822	0.067143435	52.73303467	34.37065184	2
3237.497315	0.652569925	5	0.257235811	0.066999926	52.73303467	34.36935195	2
3239.497315	0.652543605	5	0.257365587	0.066858998	52.73303467	34.36805419	2
3241.497315	0.652516724	5	0.257495051	0.066715371	52.73303467	34.36675955	2
3243.497315	0.652490242	5	0.257624257	0.066574182	52.73303467	34.36546749	2
3245.497315	0.652463728	5	0.257753193	0.06643312	52.73303467	34.36417813	2
3247.497315	0.652437359	5	0.257881873	0.066293126	52.73303467	34.36289133	2
3249.497315	0.652411002	5	0.258010291	0.06615349	52.73303467	34.36160715	2
3251.497315	0.652384718	5	0.25813845	0.066014534	52.73303467	34.36032556	2
3253.497315	0.65235843	5	0.258266342	0.065875845	52.73303467	34.35904665	2
3255.497315	0.652332283	5	0.25839398	0.065738195	52.73303467	34.35777026	2
3257.497315	0.65230616	5	0.258521361	0.065600957	52.73303467	34.35649645	2
3259.497315	0.652280103	5	0.258648487	0.06546435	52.73303467	34.35522519	2
3261.497315	0.65225456	5	0.258775435	0.065330718	52.73303467	34.35395571	2
3263.497315	0.65222811	5	0.258902049	0.065192618	52.73303467	34.35268958	2
3265.497315	0.652202264	5	0.259028416	0.065057959	52.73303467	34.3514259	2
3267.497315	0.65217647	5	0.25915454	0.064923848	52.73303467	34.35016467	2
3269.497315	0.652150668	5	0.259280409	0.064789975	52.73303467	34.34890598	2
3271.497315	0.652125113	5	0.259406057	0.064657655	52.73303467	34.3476495	2
3273.497315	0.652099318	5	0.259531436	0.064524365	52.73303467	34.34639571	2
3275.497315	0.652073659	5	0.25965656	0.064392051	52.73303467	34.34514447	2
3277.497315	0.652048136	5	0.259781444	0.064260705	52.73303467	34.34389563	2
3279.497315	0.652022596	5	0.259906076	0.064129539	52.73303467	34.34264931	2
3281.497315	0.651997163	5	0.260030467	0.063999191	52.73303467	34.3414054	2
3283.497315	0.65197176	5	0.260154613	0.063869264	52.73303467	34.34016395	2
3285.497315	0.651946622	5	0.26027855	0.063740952	52.73303467	34.33892458	2
3287.497315	0.651921133	5	0.260402213	0.063611106	52.73303467	34.33768795	2
3289.497315	0.651895874	5	0.26052563	0.063482696	52.73303467	34.33645377	2
3291.497315	0.651870744	5	0.260648817	0.063355197	52.73303467	34.3352219	2
3293.497315	0.651845598	5	0.260771762	0.063227877	52.73303467	34.33399246	2
3295.497315	0.651820546	5	0.260894473	0.063101282	52.73303467	34.33276535	2
3297.497315	0.651795499	5	0.261016943	0.062974971	52.73303467	34.33154065	2
3299.497315	0.651770535	5	0.261139178	0.062849327	52.73303467	34.3303183	2
3301.497315	0.651745642	5	0.261261182	0.062724293	52.73303467	34.32909826	2
3303.497315	0.651720745	5	0.261382946	0.062599482	52.73303467	34.32788061	2
3305.497315	0.651696131	5	0.261504512	0.062476342	52.73303467	34.32666496	2
3307.497315	0.651671194	5	0.261625816	0.062351826	52.73303467	34.32545192	2
3309.497315	0.651646476	5	0.261746888	0.062228648	52.73303467	34.3242412	2
3311.497315	0.651621832	5	0.261867732	0.062106083	52.73303467	34.32303276	2
3313.497315	0.65159722	5	0.261988347	0.061983921	52.73303467	34.32182661	2
3315.497315	0.651572648	5	0.26210873	0.061862193	52.73303467	34.32062278	2
3317.497315	0.651548183	5	0.262228893	0.061741236	52.73303467	34.31942115	2
3319.497315	0.65152372	5	0.262348829	0.061620525	52.73303467	34.31822179	2
3321.497315	0.65149947	5	0.262468565	0.061501103	52.73303467	34.31702443	2
3323.497315	0.651474943	5	0.262588049	0.061380539	52.73303467	34.31582959	2
3325.497315	0.651450637	5	0.262707309	0.0612613	52.73303467	34.314637	2
3327.497315	0.651426388	5	0.262826347	0.061142575	52.73303467	34.31344661	2
3329.497315	0.651402347	5	0.262945192	0.061025097	52.73303467	34.31225817	2
3331.497315	0.651377986	5	0.263063782	0.06090628	52.73303467	34.31107226	2
3333.497315	0.651353911	5	0.263182158	0.060789086	52.73303467	34.30988851	2
3335.497315	0.651329815	5	0.263300308	0.060672019	52.73303467	34.308707	2
3337.497315	0.651306023	5	0.263418277	0.060556649	52.73303467	34.30752731	2
3339.497315	0.651282031	5	0.263536025	0.06044053	52.73303467	34.30634983	2
3341.497315	0.651257901	5	0.263653521	0.060323968	52.73303467	34.30517488	2
3343.497315	0.651234163	5	0.263770823	0.060209517	52.73303467	34.30400186	2
3345.497315	0.651210224	5	0.26388789	0.060094318	52.73303467	34.30283119	2
3347.497315	0.651186649	5	0.264004776	0.059981086	52.73303467	34.30166233	2
3349.497315	0.651162714	5	0.264121414	0.059866344	52.73303467	34.30049595	2
3351.497315	0.651138991	5	0.264237832	0.059752836	52.73303467	34.29933177	2
3353.497315	0.65111539	5	0.264354043	0.059640125	52.73303467	34.29816966	2
3355.497315	0.651091776	5	0.264470038	0.059527562	52.73303467	34.29700971	2
3357.497315	0.651068236	5	0.264585822	0.059415566	52.73303467	34.29585187	2
3359.497315	0.651044706	5	0.26470139	0.059303827	52.73303467	34.29469619	2
3361.497315	0.651021272	5	0.264816751	0.059192753	52.73303467	34.29354258	2
3363.497315	0.650998163	5	0.264931953	0.05908343	52.73303467	34.29239056	2
3365.497315	0.650974556	5	0.265046907	0.058971946	52.73303467	34.29124103	2
3367.497315	0.650951207	5	0.265161647	0.058861895	52.73303467	34.29009363	2
3369.497315	0.650927983	5	0.265276188	0.058752633	52.73303467	34.28894822	2
3371.497315	0.650904726	5	0.265390517	0.058643424	52.73303467	34.28780492	2
3373.497315	0.650881568	5	0.265504645	0.05853488	52.73303467	34.28666365	2
3375.497315	0.650858452	5	0.265618571	0.058426732	52.73303467	34.28552438	2
3377.497315	0.650835539	5	0.265732324	0.058319731	52.73303467	34.28438685	2
3379.497315	0.650812329	5	0.265845847	0.058211544	52.73303467	34.28325162	2
3381.497315	0.650789288	5	0.265959161	0.058104342	52.73303467	34.28211849	2
3383.497315	0.650766367	5	0.26607228	0.057997892	52.73303467	34.2809873	2
3385.497315	0.650743412	5	0.26618519	0.057891484	52.73303467	34.2798582	2
3387.497315	0.650720598	5	0.26629791	0.057785923	52.73303467	34.278731	2
3389.497315	0.650697752	5	0.266410427	0.057680405	52.73303467	34.27760583	2
3391.497315	0.650674981	5	0.266522748	0.057575423	52.73303467	34.27648262	2
3393.497315	0.650652223	5	0.266634867	0.057470694	52.73303467	34.27536143	2
3395.497315	0.650629529	5	0.266746789	0.057366451	52.73303467	34.27424221	2
3397.497315	0.650607072	5	0.266858549	0.057263481	52.73303467	34.27312461	2
3399.497315	0.650584294	5	0.266970085	0.057159227	52.73303467	34.27200926	2
3401.497315	0.650561692	5	0.26708142	0.057055967	52.73303467	34.27089591	2
3403.497315	0.650539214	5	0.267192568	0.056953458	52.73303467	34.26978442	2
3405.497315	0.650516751	5	0.267303526	0.056851205	52.73303467	34.26867484	2
3407.497315	0.650494261	5	0.267414283	0.056749009	52.73303467	34.26756727	2
3409.497315	0.650471874	5	0.26752485	0.056647465	52.73303467	34.2664616	2
3411.497315	0.650449668	5	0.267635251	0.056546921	52.73303467	34.26535759	2
3413.497315	0.650427234	5	0.267745442	0.056445529	52.73303467	34.26425569	2
3415.497315	0.650404915	5	0.267855434	0.056344831	52.73303467	34.26315576	2
3417.497315	0.650382718	5	0.267965243	0.056244865	52.73303467	34.26205767	2
3419.497315	0.650360568	5	0.268074871	0.056145288	52.73303467	34.2609614	2
3421.497315	0.650338356	5	0.2681843	0.05604561	52.73303467	34.25986711	2
3423.497315	0.650316278	5	0.268293546	0.055946706	52.73303467	34.25877465	2
3425.497315	0.650294176	5	0.2684026	0.055847869	52.73303467	34.25768411	2
3427.497315	0.650272187	5	0.268511474	0.055749713	52.73303467	34.25659537	2
3429.497315	0.650250193	5	0.268620162	0.055651709	52.73303467	34.25550849	2
3431.497315	0.650228246	5	0.268728665	0.055554081	52.73303467	34.25442346	2
3433.497315	0.650206352	5	0.268836986	0.055456863	52.73303467	34.25334025	2
3435.497315	0.650184445	5	0.268945117	0.055359758	52.73303467	34.25225894	2
3437.497315	0.65016263	5	0.269053066	0.055263225	52.73303467	34.25117945	2
3439.497315	0.650140869	5	0.269160838	0.055167103	52.73303467	34.25010173	2
3441.497315	0.65011913	5	0.26926843	0.055071245	52.73303467	34.24902582	2
3443.497315	0.650097407	5	0.269375838	0.054975623	52.73303467	34.24795173	2
3445.497315	0.650075718	5	0.269483062	0.054880314	52.73303467	34.24687949	2
3447.497315	0.650054102	5	0.269590109	0.054785495	52.73303467	34.24580902	2
3449.497315	0.65003252	5	0.269696979	0.054690984	52.73303467	34.24474032	2
3451.497315	0.65001095	5	0.269803667	0.054596691	52.73303467	34.24367345	2
3453.497315	0.649989461	5	0.269910181	0.054502912	52.73303467	34.2426083	2
3455.497315	0.649967953	5	0.270016512	0.054409216	52.73303467	34.24154499	2
3457.497315	0.649946535	5	0.27012267	0.054316067	52.73303467	34.24048341	2
3459.497315	0.649925133	5	0.270228651	0.054223151	52.73303467	34.2394236	2
3461.497315	0.649903783	5	0.270334458	0.054130617	52.73303467	34.23836553	2
3463.497315	0.649882448	5	0.270440089	0.054038306	52.73303467	34.23730923	2
3465.497315	0.649861173	5	0.270545546	0.053946409	52.73303467	34.23625465	2
3467.497315	0.64983994	5	0.270650832	0.053854852	52.73303467	34.23520179	2
3469.497315	0.649818729	5	0.270755945	0.053763544	52.73303467	34.23415066	2
3471.497315	0.649797558	5	0.270860886	0.053672564	52.73303467	34.23310126	2
3473.497315	0.649776381	5	0.270965647	0.053581711	52.73303467	34.23205364	2
3475.497315	0.649755303	5	0.271070241	0.053491435	52.73303467	34.23100771	2
3477.497315	0.64973423	5	0.271174661	0.053401332	52.73303467	34.22996351	2
3479.497315	0.649713244	5	0.271278917	0.05331175	52.73303467	34.22892095	2
3481.497315	0.649692251	5	0.271383002	0.053222292	52.73303467	34.2278801	2
3483.497315	0.649671318	5	0.271486922	0.05313324	52.73303467	34.2268409	2
3485.497315	0.649650384	5	0.27159067	0.053044331	52.73303467	34.22580342	2
3487.497315	0.649629497	5	0.271694248	0.05295577	52.73303467	34.22476764	2
3489.497315	0.649608661	5	0.271797659	0.052867574	52.73303467	34.22373353	2
3491.497315	0.649587858	5	0.271900904	0.05277966	52.73303467	34.22270108	2
3493.497315	0.649567087	5	0.272003982	0.052692033	52.73303467	34.2216703	2
3495.497315	0.649546351	5	0.272106895	0.052604694	52.73303467	34.22064118	2
3497.497315	0.649525653	5	0.272209641	0.05251766	52.73303467	34.21961371	2
3499.497315	0.649504972	5	0.27231222	0.052430842	52.73303467	34.21858792	2
3501.497315	0.649484334	5	0.272414632	0.052344348	52.73303467	34.2175638	2
3503.497315	0.649463796	5	0.272516891	0.052258417	52.73303467	34.21654122	2
3505.497315	0.649443225	5	0.272618983	0.052172487	52.73303467	34.21552029	2
3507.497315	0.649422665	5	0.272720906	0.052086742	52.73303467	34.21450106	2
3509.497315	0.649402228	5	0.272822676	0.052001655	52.73303467	34.21348337	2
3511.497315	0.649381744	5	0.272924278	0.051916507	52.73303467	34.21246735	2
3513.497315	0.649361326	5	0.273025719	0.051831775	52.73303467	34.21145294	2
3515.497315	0.649340976	5	0.273127005	0.051747459	52.73303467	34.21044008	2
3517.497315	0.649320596	5	0.273228125	0.051663161	52.73303467	34.20942888	2
3519.497315	0.649300308	5	0.27332909	0.051579375	52.73303467	34.20841922	2
3521.497315	0.649280009	5	0.273429893	0.051495683	52.73303467	34.2074112	2
3523.497315	0.649259771	5	0.273530538	0.051412376	52.73303467	34.20640475	2
3525.497315	0.64923958	5	0.273631029	0.0513294	52.73303467	34.20539984	2
3527.497315	0.649219537	5	0.273731386	0.051247162	52.73303467	34.20439626	2
3529.497315	0.649199261	5	0.273831564	0.051164102	52.73303467	34.20339449	2
3531.497315	0.649179108	5	0.273931578	0.05108168	52.73303467	34.20239435	2
3533.497315	0.649159056	5	0.27403144	0.050999803	52.73303467	34.20139573	2
3535.497315	0.649139039	5	0.27413115	0.050918198	52.73303467	34.20039863	2
3537.497315	0.649118988	5	0.274230699	0.050836585	52.73303467	34.19940314	2
3539.497315	0.649099042	5	0.274330098	0.050755531	52.73303467	34.19840915	2
3541.497315	0.649079061	5	0.274429337	0.050674467	52.73303467	34.19741676	2
3543.497315	0.649059199	5	0.27452843	0.050594008	52.73303467	34.19642583	2
3545.497315	0.64903931	5	0.274627369	0.050513572	52.73303467	34.19543644	2
3547.497315	0.649019441	5	0.274726151	0.050433345	52.73303467	34.19444862	2
3549.497315	0.648999632	5	0.274824781	0.050353485	52.73303467	34.19346232	2
3551.497315	0.648979876	5	0.274923263	0.050273965	52.73303467	34.1924775	2
3553.497315	0.648960134	5	0.275021595	0.050194625	52.73303467	34.19149418	2
3555.497315	0.648940393	5	0.275119772	0.050115418	52.73303467	34.19051241	2
3557.497315	0.648920755	5	0.275217807	0.050036746	52.73303467	34.18953206	2
3559.497315	0.64890108	5	0.275315688	0.04995805	52.73303467	34.18855326	2
3561.497315	0.648881475	5	0.275413422	0.049879758	52.73303467	34.18757592	2
3563.497315	0.648862038	5	0.275511033	0.049802255	52.73303467	34.1865998	2
3565.497315	0.648842289	5	0.275608463	0.049723635	52.73303467	34.1856255	2
3567.497315	0.648822781	5	0.275705748	0.049646095	52.73303467	34.18465266	2
3569.497315	0.648803288	5	0.275802884	0.049568736	52.73303467	34.18368129	2
3571.497315	0.64878384	5	0.275899876	0.049491672	52.73303467	34.18271137	2
3573.497315	0.648764395	5	0.275996719	0.049414743	52.73303467	34.18174295	2
3575.497315	0.648745198	5	0.27609345	0.049338915	52.73303467	34.18077563	2
3577.497315	0.64872563	5	0.276190002	0.049261737	52.73303467	34.17981012	2
3579.497315	0.648706299	5	0.276286409	0.049185613	52.73303467	34.17884605	2
3581.497315	0.648687014	5	0.276382674	0.049109789	52.73303467	34.17788339	2
3583.497315	0.648667735	5	0.276478795	0.049034101	52.73303467	34.17692219	2
3585.497315	0.648648453	5	0.276574764	0.048958522	52.73303467	34.1759625	2
3587.497315	0.648629447	5	0.276670626	0.048884137	52.73303467	34.17500387	2
3589.497315	0.648610082	5	0.276766314	0.048808467	52.73303467	34.174047	2
3591.497315	0.648590915	5	0.276861856	0.048733683	52.73303467	34.17309157	2
3593.497315	0.648571812	5	0.27695726	0.048659262	52.73303467	34.17213754	2
3595.497315	0.648552714	5	0.27705252	0.048584977	52.73303467	34.17118494	2
3597.497315	0.648533676	5	0.277147642	0.048511036	52.73303467	34.17023372	2
3599.497315	0.648514636	5	0.277242622	0.048437197	52.73303467	34.16928392	2
3601.497315	0.648495633	5	0.277337461	0.048363618	52.73303467	34.16833553	2
3603.497315	0.64847681	5	0.277432186	0.048290848	52.73303467	34.16738828	2
3605.497315	0.648457718	5	0.277526745	0.048217145	52.73303467	34.16644269	2
3607.497315	0.648438806	5	0.277621165	0.04814425	52.73303467	34.16549849	2
3609.497315	0.648419928	5	0.277715447	0.048071596	52.73303467	34.16455567	2
3611.497315	0.648401055	5	0.277809586	0.047999069	52.73303467	34.16361428	2
3613.497315	0.64838228	5	0.277903596	0.04792703	52.73303467	34.16267418	2
3615.497315	0.648363628	5	0.277997494	0.047855568	52.73303467	34.16173521	2
3617.497315	0.648344657	5	0.278091218	0.047782993	52.73303467	34.16079796	2
3619.497315	0.648325959	5	0.278184811	0.047711569	52.73303467	34.15986203	2
3621.497315	0.648307258	5	0.27827827	0.047640244	52.73303467	34.15892745	2
3623.497315	0.648288589	5	0.278371593	0.047569146	52.73303467	34.15799421	2
3625.497315	0.648269918	5	0.278464777	0.047498145	52.73303467	34.15706237	2
3627.497315	0.648251315	5	0.278557829	0.04742751	52.73303467	34.15613186	2
3629.497315	0.648232727	5	0.278650746	0.047357032	52.73303467	34.15520269	2
3631.497315	0.648214183	5	0.278743532	0.047286833	52.73303467	34.15427483	2
3633.497315	0.648195626	5	0.278836179	0.047216682	52.73303467	34.15334835	2
3635.497315	0.648177135	5	0.278928696	0.047146888	52.73303467	34.15242319	2
3637.497315	0.648158656	5	0.279021079	0.047077241	52.73303467	34.15149936	2
3639.497315	0.648140199	5	0.279113328	0.047007782	52.73303467	34.15057687	2
3641.497315	0.648121819	5	0.279205451	0.046938712	52.73303467	34.14965564	2
3643.497315	0.648103439	5	0.279297445	0.046869741	52.73303467	34.1487357	2
3645.497315	0.648085055	5	0.279389304	0.046800862	52.73303467	34.14781711	2
3647.497315	0.648066705	5	0.279481029	0.046732208	52.73303467	34.14689986	2
3649.497315	0.648048389	5	0.279572622	0.046663783	52.73303467	34.14598393	2
3651.497315	0.648030133	5	0.279664089	0.04659568	52.73303467	34.14506926	2
3653.497315	0.64801186	5	0.279755422	0.046527615	52.73303467	34.14415592	2
3655.497315	0.647993794	5	0.279846655	0.046460418	52.73303467	34.1432436	2
3657.497315	0.647975597	5	0.27993776	0.046392834	52.73303467	34.14233255	2
3659.497315	0.647957263	5	0.280028707	0.046324836	52.73303467	34.14142308	2
3661.497315	0.647939111	5	0.280119524	0.046257614	52.73303467	34.14051491	2
3663.497315	0.647921001	5	0.280210214	0.046190644	52.73303467	34.13960801	2
3665.497315	0.647902941	5	0.280300781	0.046123956	52.73303467	34.13870234	2
3667.497315	0.647884874	5	0.28039122	0.04605734	52.73303467	34.13779795	2
3669.497315	0.647866828	5	0.280481531	0.045990893	52.73303467	34.13689484	2
3671.497315	0.64784887	5	0.280571724	0.045924869	52.73303467	34.13599292	2
3673.497315	0.64783085	5	0.280661783	0.045858712	52.73303467	34.13509232	2
3675.497315	0.647812892	5	0.280751717	0.045792878	52.73303467	34.13419298	2
3677.497315	0.647794962	5	0.280841525	0.045727238	52.73303467	34.13329491	2
3679.497315	0.647777079	5	0.280931211	0.045661867	52.73303467	34.13239805	2
3681.497315	0.647759241	5	0.281020779	0.045596751	52.73303467	34.13150237	2
3683.497315	0.647741378	5	0.28111022	0.045531639	52.73303467	34.13060795	2
3685.497315	0.647723561	5	0.281199539	0.045466786	52.73303467	34.12971477	2
3687.497315	0.647705732	5	0.281288728	0.045401982	52.73303467	34.12882287	2
3689.497315	0.647687935	5	0.281377789	0.045337387	52.73303467	34.12793226	2
3691.497315	0.647670261	5	0.28146674	0.045273329	52.73303467	34.12704275	2
3693.497315	0.647652478	5	0.281555557	0.045208967	52.73303467	34.12615458	2
3695.497315	0.647634828	5	0.281644259	0.045145174	52.73303467	34.12526756	2
3697.497315	0.647617119	5	0.281732832	0.045081264	52.73303467	34.12438184	2
3699.497315	0.647599481	5	0.281821283	0.045017696	52.73303467	34.12349732	2
3701.497315	0.647581867	5	0.281909614	0.044954306	52.73303467	34.12261402	2
3703.497315	0.647564335	5	0.281997834	0.044891298	52.73303467	34.12173182	2
3705.497315	0.6475467	5	0.28208592	0.04482801	52.73303467	34.12085095	2
3707.497315	0.647529185	5	0.282173891	0.044765241	52.73303467	34.11997124	2
3709.497315	0.647511691	5	0.282261746	0.044702634	52.73303467	34.1190927	2
3711.497315	0.647494326	5	0.282349503	0.044640578	52.73303467	34.11821513	2
3713.497315	0.647476737	5	0.282437119	0.044577806	52.73303467	34.11733897	2
3715.497315	0.64745929	5	0.282524615	0.04451563	52.73303467	34.11646401	2
3717.497315	0.647441858	5	0.282611989	0.044453595	52.73303467	34.11559027	2
3719.497315	0.647424501	5	0.28269925	0.044391912	52.73303467	34.11471766	2
3721.497315	0.647407078	5	0.282786382	0.04433008	52.73303467	34.11384634	2
3723.497315	0.647389795	5	0.282873406	0.044268827	52.73303467	34.11297609	2
3725.497315	0.647372509	5	0.282960319	0.044207652	52.73303467	34.11210697	2
3727.497315	0.64735522	5	0.283047115	0.04414655	52.73303467	34.11123901	2
3729.497315	0.647337902	5	0.283133784	0.044085428	52.73303467	34.11037232	2
3731.497315	0.647320678	5	0.28322034	0.044024725	52.73303467	34.10950676	2
3733.497315	0.647303464	5	0.28330678	0.043964139	52.73303467	34.10864236	2
3735.497315	0.64728628	5	0.283393106	0.043903742	52.73303467	34.1077791	2
3737.497315	0.64726909	5	0.283479312	0.043843406	52.73303467	34.10691704	2
3739.497315	0.647251966	5	0.283565406	0.043783386	52.73303467	34.1060561	2
3741.497315	0.647234829	5	0.283651383	0.043723404	52.73303467	34.10519633	2
3743.497315	0.647217813	5	0.283737259	0.043663925	52.73303467	34.10433757	2
3745.497315	0.647200688	5	0.283823011	0.043604144	52.73303467	34.10348005	2
3747.497315	0.647183674	5	0.283908656	0.043544835	52.73303467	34.10262361	2
3749.497315	0.647166664	5	0.283994189	0.043485617	52.73303467	34.10176827	2
3751.497315	0.647149615	5	0.2840796	0.043426348	52.73303467	34.10091416	2
3753.497315	0.647132663	5	0.284164903	0.043367494	52.73303467	34.10006113	2
3755.497315	0.647115677	5	0.284250086	0.043308603	52.73303467	34.0992093	2
3757.497315	0.647098905	5	0.284335186	0.043250533	52.73303467	34.0983583	2
3759.497315	0.647081824	5	0.284420143	0.043191471	52.73303467	34.09750874	2
3761.497315	0.647065005	5	0.284504998	0.043133396	52.73303467	34.09666018	2
3763.497315	0.647048109	5	0.284589736	0.043075134	52.73303467	34.09581281	2
3765.497315	0.647031282	5	0.284674363	0.043017188	52.73303467	34.09496653	2
3767.497315	0.647014484	5	0.284758882	0.042959418	52.73303467	34.09412135	2
3769.497315	0.646997703	5	0.284843291	0.042901783	52.73303467	34.09327725	2
3771.497315	0.646980941	5	0.284927591	0.042844293	52.73303467	34.09243425	2
3773.497315	0.646964166	5	0.285011775	0.042786833	52.73303467	34.09159242	2
3775.497315	0.646947433	5	0.285095846	0.042729596	52.73303467	34.09075171	2
3777.497315	0.646930805	5	0.285179819	0.042672793	52.73303467	34.08991197	2
3779.497315	0.64691409	5	0.285263676	0.042615769	52.73303467	34.0890734	2
3781.497315	0.646897434	5	0.285347423	0.042559023	52.73303467	34.08823593	2
3783.497315	0.646880788	5	0.285431058	0.042502384	52.73303467	34.08739959	2
3785.497315	0.646864258	5	0.285514598	0.042446216	52.73303467	34.08656419	2
3787.497315	0.64684764	5	0.285598023	0.042389826	52.73303467	34.08572994	2
3789.497315	0.646831072	5	0.285681339	0.042333677	52.73303467	34.08489678	2
3791.497315	0.646814542	5	0.285764548	0.042277732	52.73303467	34.08406468	2
3793.497315	0.646798023	5	0.28584765	0.042221898	52.73303467	34.08323367	2
3795.497315	0.646781505	5	0.285930639	0.042166141	52.73303467	34.08240378	2
3797.497315	0.64676508	5	0.28601353	0.04211077	52.73303467	34.08157487	2
3799.497315	0.646748619	5	0.286096311	0.042055353	52.73303467	34.08074705	2
3801.497315	0.646732228	5	0.286178993	0.042000242	52.73303467	34.07992024	2
3803.497315	0.646715806	5	0.286261566	0.0419451	52.73303467	34.07909451	2
3805.497315	0.646699468	5	0.286344041	0.041890313	52.73303467	34.07826976	2
3807.497315	0.64668306	5	0.286426401	0.041835363	52.73303467	34.07744616	2
3809.497315	0.646666722	5	0.286508657	0.041780717	52.73303467	34.0766236	2
3811.497315	0.646650457	5	0.286590816	0.041726386	52.73303467	34.07580201	2
3813.497315	0.646634116	5	0.286672863	0.041671874	52.73303467	34.07498154	2
3815.497315	0.646617835	5	0.286754803	0.041617634	52.73303467	34.07416214	2
3817.497315	0.646601635	5	0.286836649	0.04156373	52.73303467	34.07334368	2
3819.497315	0.646585402	5	0.28691839	0.041509791	52.73303467	34.07252627	2
3821.497315	0.64656919	5	0.287000026	0.04145599	52.73303467	34.07170991	2
3823.497315	0.646553003	5	0.287081559	0.041402338	52.73303467	34.07089458	2
3825.497315	0.646536806	5	0.287162983	0.041348727	52.73303467	34.07008034	2
3827.497315	0.646520806	5	0.28724433	0.041295836	52.73303467	34.06926687	2
3829.497315	0.646504552	5	0.287325551	0.04124217	52.73303467	34.06845466	2
3831.497315	0.646488504	5	0.287406679	0.041189258	52.73303467	34.06764338	2
3833.497315	0.646472446	5	0.287487709	0.041136378	52.73303467	34.06683308	2
3835.497315	0.646456358	5	0.287568632	0.041083467	52.73303467	34.06602385	2
3837.497315	0.646440291	5	0.287649448	0.041030695	52.73303467	34.06521569	2
3839.497315	0.646424342	5	0.287730175	0.040978375	52.73303467	34.06440842	2
3841.497315	0.646408293	5	0.287810791	0.040925796	52.73303467	34.06360227	2
3843.497315	0.646392343	5	0.28789131	0.040873609	52.73303467	34.06279707	2
3845.497315	0.646376404	5	0.287971732	0.040821521	52.73303467	34.06199286	2
3847.497315	0.64636046	5	0.28805205	0.040769486	52.73303467	34.06118967	2
3849.497315	0.646344526	5	0.288132265	0.04071755	52.73303467	34.06038753	2
3851.497315	0.646328647	5	0.288212382	0.040665859	52.73303467	34.05958636	2
3853.497315	0.646312831	5	0.288292409	0.040614437	52.73303467	34.05878609	2
3855.497315	0.646296926	5	0.288372326	0.040562792	52.73303467	34.05798691	2
3857.497315	0.646281122	5	0.288452149	0.040511541	52.73303467	34.05718868	2
3859.497315	0.646265296	5	0.28853187	0.040460281	52.73303467	34.05639148	2
3861.497315	0.646249499	5	0.28861149	0.040409184	52.73303467	34.05559527	2
3863.497315	0.646233809	5	0.288691026	0.040358491	52.73303467	34.05479991	2
3865.497315	0.646218025	5	0.288770458	0.040307565	52.73303467	34.0540056	2
3867.497315	0.64620235	5	0.288849801	0.040257049	52.73303467	34.05321217	2
3869.497315	0.646186562	5	0.288929031	0.040206235	52.73303467	34.05241987	2
3871.497315	0.64617091	5	0.28900817	0.040155924	52.73303467	34.05162848	2
3873.497315	0.646155269	5	0.289087216	0.040105708	52.73303467	34.05083801	2
3875.497315	0.646139579	5	0.289166158	0.040055399	52.73303467	34.0500486	2
3877.497315	0.646123974	5	0.289245006	0.040005424	52.73303467	34.04926012	2
3879.497315	0.646108384	5	0.289323761	0.039955561	52.73303467	34.04847257	2
3881.497315	0.646092813	5	0.289402422	0.039905818	52.73303467	34.04768596	2
3883.497315	0.646077243	5	0.289480987	0.039856145	52.73303467	34.04690031	2
3885.497315	0.646061624	5	0.289559442	0.039806374	52.73303467	34.04611576	2
3887.497315	0.646046216	5	0.289637823	0.039757337	52.73303467	34.04533195	2
3889.497315	0.646030688	5	0.289716106	0.03970798	52.73303467	34.04454912	2
3891.497315	0.646015212	5	0.289794295	0.039658849	52.73303467	34.04376723	2
3893.497315	0.645999802	5	0.289872401	0.039609989	52.73303467	34.04298617	2
3895.497315	0.645984229	5	0.289950388	0.039560669	52.73303467	34.0422063	2
3897.497315	0.645968834	5	0.290028287	0.039511976	52.73303467	34.0414273	2
3899.497315	0.645953455	5	0.290106098	0.039463393	52.73303467	34.0406492	2
3901.497315	0.645938065	5.024947909	0.290183815	0.039414838	52.71367197	34.03987203	2
3903.497315	0.646349457	5.058278774	0.290265326	0.040733606	52.68780282	34.04812897	2
3905.497315	0.646905314	5.091612107	0.29035089	0.042585861	52.66193161	34.05939339	2
3907.497315	0.64746243	5.12494544	0.29044027	0.044526863	52.63606021	34.0706203	2
3909.497315	0.648020714	5.158278774	0.290533629	0.046560721	52.61018846	34.08180712	2
3911.497315	0.648580286	5.191612107	0.290631158	0.048692538	52.58431599	34.09295166	2
3913.497315	0.649141138	5.22494544	0.290733039	0.050927214	52.55844211	34.10405152	2
3915.497315	0.649703346	5.258278774	0.290839476	0.053270271	52.53256535	34.11510349	2
3917.497315	0.650267062	5.291612107	0.290950719	0.055727901	52.50668303	34.12610278	2
3919.497315	0.650831711	5.32494544	0.291066882	0.058303303	52.4807892	34.13704353	2
3921.497315	0.651397821	5.358278774	0.291188243	0.061004909	52.45487326	34.14791387	2
3923.497315	0.65196507	5.391612107	0.291315041	0.063837561	52.42900666	34.1586927	2
3925.497315	0.652534888	5.42494544	0.291447525	0.066815559	52.4031418	34.16949471	2
3927.497315	0.653106409	5.458278774	0.29158595	0.069942064	52.37727595	34.18024158	2
3929.497315	0.653679704	5.491612107	0.291730619	0.073225336	52.35135363	34.19092448	2
3931.497315	0.654253707	5.52494544	0.291881893	0.076667102	52.32548833	34.20144961	2
3933.497315	0.654830696	5.558278774	0.292039941	0.080289947	52.29962477	34.21199804	2
3935.497315	0.655409754	5.591612107	0.292205087	0.084097999	52.27376015	34.22248	2
3937.497315	0.655990939	5.62494544	0.292377716	0.088101737	52.24789471	34.23288547	2
3939.497315	0.6565745	5.658278774	0.2925582	0.092313739	52.2220286	34.24321108	2
3941.497315	0.657160145	5.691612107	0.292746838	0.09674332	52.19610929	34.2534541	2
3943.497315	0.657747708	5.72494544	0.292944108	0.101401059	52.17024422	34.26352481	2
3945.497315	0.658337401	5.758278774	0.2931502	0.106301472	52.14438057	34.27359301	1
3946.497315	0.658202195	5.77494544	0.293257715	0.105157187	52.13144873	34.28465125	1
3947.497315	0.658480043	5.791612107	0.293363538	0.107521724	52.11851639	34.28965968	1
3948.497315	0.658757981	5.808278774	0.293471652	0.109940246	52.10558386	34.29464441	1
3949.497315	0.65903604	5.82494544	0.293582107	0.112414278	52.09265116	34.29960541	1
3950.497315	0.659314308	5.841612107	0.293694972	0.114945951	52.07971829	34.30454203	1
3951.497315	0.659592977	5.858278774	0.293810317	0.11753847	52.06678528	34.30945359	1
3952.497315	0.659871361	5.87494544	0.293928101	0.120186669	52.05385214	34.31434053	1
3953.497315	0.660150054	5.891612107	0.294048453	0.122897619	52.04091888	34.31920158	1
3954.497315	0.660429061	5.908278774	0.294171433	0.125672929	52.02798552	34.32403615	1
3955.497315	0.660708008	5.92494544	0.294297041	0.128510324	52.01505206	34.32884426	1
3956.497315	0.660987253	5.941612107	0.29442539	0.131414939	52.0021185	34.33362479	1
3957.497315	0.661266909	5.958278774	0.29455655	0.134389658	51.98918487	34.33837706	1
3958.497315	0.661546139	5.97494544	0.294690462	0.137427064	51.97625116	34.34310168	1
3959.497315	0.661825862	5.991612107	0.294827357	0.140538684	51.96331738	34.34779632	1
3960.497315	0.662106017	6.008278774	0.294967211	0.143725788	51.95038353	34.35246126	1
3961.497315	0.662385729	6.02494544	0.295109999	0.146979974	51.93744962	34.35709674	1
3962.497315	0.66266657	6.041612107	0.295256006	0.150321604	51.92451566	34.36169993	1
3963.497315	0.662946685	6.058278774	0.295405089	0.153730122	51.91158164	34.36627225	1
3964.497315	0.663226922	6.07494544	0.29555738	0.157217471	51.89864756	34.37081239	1
3965.497315	0.663507672	6.091612107	0.295712957	0.160790672	51.88571345	34.37531958	1
3966.497315	0.663788634	6.108278774	0.295871937	0.1644479	51.87277928	34.37979266	1
3967.497315	0.664069747	6.12494544	0.296034285	0.168190394	51.85984507	34.38423198	1
3968.497315	0.664351038	6.141612107	0.296200161	0.172020559	51.84691083	34.38863594	1
3969.497315	0.664632573	6.158278774	0.296369579	0.17594144	51.83397654	34.39300441	1
3970.497315	0.664914555	6.17494544	0.296542895	0.17995815	51.82104222	34.39733383	1
3971.497315	0.665196438	6.191612107	0.296719756	0.184065291	51.80810786	34.40162773	1
3972.497315	0.665478497	6.208278774	0.296900376	0.188268697	51.79517348	34.40588399	1
3973.497315	0.665760707	6.22494544	0.297084809	0.192570602	51.78223905	34.41010205	1
3974.497315	0.666042654	6.241612107	0.297273249	0.196966512	51.7693046	34.41427998	0.999999305
3975.497315	0.666325632	6.258278762	0.297465714	0.201479188	51.75637013	34.41841761	0.999764239
3976.497079	0.666608129	6.274941499	0.297662265	0.20608853	51.74343867	34.42251433	0.999090756
[truncated: 9,292 more rows]
