# Supplementary material for: Numerical investigation of the effect of fluid pressurization rate on laboratory-scale injection-induced fault slip
Source: Sci Rep. 2023 Mar 17;13:4437. doi: 10.1038/s41598-023-30866-8 (PMC10023684; doi:10.1038/s41598-023-30866-8)
Supplement: Supplementary file 2 — Supplementary Information 2. [file 41598_2023_30866_MOESM2_ESM.zip › press_rate_scenario_1_25MPa_min.txt]

% Article title: Numerical investigation of the effect of fluid pressurization rate on laboratory-scale injection-induced fault slip
% Authors: Gergő András Hutka, Mauro Cacace, Hannes Hofmann, Arno Zang, Lei Wang, Yinlin Ji
%
% Title: Output from the modeling scenario with a pressurization rate of 1.25 MPa/min
%
Time [s]	Friction coefficient [-]	Fluid pressure (average) [MPa]	Cumulative slip [mm]	Slip velocity (average) [um/s]	Effective normal stress (fault) [MPa]	Shear stress (fault) [MPa]	Timestep [s]
30	0.513653059	5	0	0	23.550249	-4.41E-12	10
40	0.513653059	5	0	5.10686E-08	23.60209837	10.46911737	10
50	0.513653059	5	0	4.00255E-08	23.64510758	10.38636164	10
60	0.513653059	5	0	3.15327E-08	23.68247739	10.31646658	10
70	0.513653059	5	0	2.4976E-08	23.7156739	10.25587391	10
80	0.513653059	5	0	1.99003E-08	23.74562202	10.20216741	10
90	0.513653059	5	0	1.59546E-08	23.77295246	10.15378818	10
100	0.513653059	5	0	1.28723E-08	23.79811708	10.10967688	10
110	0.513653059	5	0	1.0452E-08	23.82145143	10.06908098	10
120	0.513653059	5	0	8.54192E-09	23.84321181	10.03144638	10
130	0.513653059	5	0	7.02677E-09	23.86359845	9.996352931	10
140	0.513653059	5	0	5.81882E-09	23.88277097	9.963474137	10
150	0.513653059	5	0	4.85082E-09	23.9008587	9.932550951	10
160	0.513653059	5	0	4.07102E-09	23.91796811	9.903374093	10
170	0.513653059	5	0	3.43944E-09	23.934188	9.875771762	10
180	0.513653059	5	0	2.92512E-09	23.94959341	9.849600881	10
190	0.513653059	5	0	2.50395E-09	23.96424847	9.824740735	10
200	0.513653059	5	0	2.15713E-09	23.97820858	9.801088234	10
210	0.513653059	5	0	1.86995E-09	23.9915221	9.778554367	10
220	0.513653059	5	0	1.63082E-09	24.00423163	9.757061482	10
230	0.513653059	5	0	1.43062E-09	24.01637501	9.7365412	10
240	0.513653059	5	0	1.2621E-09	24.02798611	9.716932768	10
250	0.513653059	5	0	1.11951E-09	24.03909552	9.698181786	10
260	0.513653059	5	0	9.98228E-10	24.04973096	9.680239185	10
270	0.513653059	5	0	8.94566E-10	24.0599178	9.66306041	10
280	0.513653059	5	0	8.05532E-10	24.06967928	9.646604765	10
290	0.513653059	5	0	7.28706E-10	24.07903686	9.630834878	10
300	0.513653059	5	0	6.62115E-10	24.08801043	9.615716268	10
310	0.513653059	5	0	6.04145E-10	24.09661848	9.601216983	10
320	0.513653059	5	0	5.5347E-10	24.10487825	9.587307307	10
330	0.513653059	5	0	5.08993E-10	24.11280588	9.573959506	10
340	0.513653059	5	0	4.69807E-10	24.12041651	9.561147622	10
350	0.513653059	5	0	4.35154E-10	24.12772439	9.548847295	10
360	0.513653059	5	0	4.04403E-10	24.13474292	9.537035615	10
370	0.513653059	5	0	3.7702E-10	24.14148478	9.52569098	10
380	0.513653059	5	0	3.52558E-10	24.14796195	9.514792999	10
390	0.513653059	5	0	3.30637E-10	24.15418576	9.504322382	10
400	0.513653059	5	0	3.10935E-10	24.16016698	9.494260862	10
410	0.513653059	5	0	2.93177E-10	24.16591581	9.484591112	10
420	0.513653059	5	0	2.77127E-10	24.17144196	9.475296681	10
430	0.513653059	5	0	2.62583E-10	24.17675465	9.466361932	10
440	0.513653059	5	0	2.4937E-10	24.18186267	9.45777199	10
450	0.513653059	5	0	2.37339E-10	24.18677439	9.449512691	10
460	0.513653059	5	0	2.26358E-10	24.19149779	9.441570536	10
470	0.513653059	5	0	2.16314E-10	24.19604049	9.433932656	10
480	0.513653059	5	0	2.07107E-10	24.20040974	9.42658677	10
490	0.513653059	5	0	1.98651E-10	24.2046125	9.419521152	10
500	0.513653059	5	0	1.9087E-10	24.2086554	9.412724602	10
510	0.513653059	5	0	1.83696E-10	24.21254478	9.406186415	10
520	0.513653059	5	0	1.77071E-10	24.21628671	9.399896355	10
530	0.513653059	5	0	1.70942E-10	24.21988698	9.393844631	10
540	0.513653059	5	0	1.65263E-10	24.22335116	9.388021873	10
550	0.513653059	5	0	1.59993E-10	24.22668457	9.382419111	10
560	0.513653059	5	0	1.55095E-10	24.2298923	9.377027754	10
570	0.513653059	5	0	1.50536E-10	24.23297924	9.371839573	10
580	0.513653059	5	0	1.46287E-10	24.23595006	9.366846682	10
590	0.513653059	5	0	1.42322E-10	24.23880925	9.362041523	10
600	0.513653059	5	0	1.38617E-10	24.24156112	9.357416849	10
610	0.513653059	5	0	1.35151E-10	24.24420979	9.352965709	10
620	0.513653059	5	0	1.31905E-10	24.24675922	9.348681437	10
630	0.513653059	5	0	1.28862E-10	24.24921321	9.344557635	10
640	0.513653059	5	0	1.26005E-10	24.25157541	9.340588165	10
650	0.513653059	5	0	1.23321E-10	24.25384931	9.336767135	10
660	0.513653059	5	0	1.20797E-10	24.25603828	9.333088889	10
670	0.513653059	5	0	1.18421E-10	24.25814554	9.329547994	10
680	0.513653059	5	0	1.16183E-10	24.2601742	9.326139234	10
690	0.513653059	5	0	1.14072E-10	24.26212723	9.3228576	10
700	0.513653059	5	0	1.12079E-10	24.26400749	9.319698278	10
710	0.513653059	5	0	1.10198E-10	24.26581773	9.316656643	10
720	0.513653059	5	0	1.08419E-10	24.2675606	9.313728253	10
730	0.513653059	5	0	1.06737E-10	24.26923863	9.310908836	10
740	0.513653059	5	0	1.05145E-10	24.27085426	9.308194289	10
750	0.513653059	5	0	1.03636E-10	24.27240985	9.305580666	10
760	0.513653059	5	0	1.02207E-10	24.27390763	9.303064173	10
770	0.513653059	5	0	1.00851E-10	24.27534979	9.300641165	10
780	0.513653059	5	0	9.95641E-11	24.2767384	9.298308135	10
790	0.513653059	5	0	9.83425E-11	24.27807548	9.296061711	10
800	0.513653059	5	0	9.71819E-11	24.27936295	9.293898649	10
810	0.513653059	5	0	9.60788E-11	24.28060267	9.291815832	10
820	0.513653059	5	0	9.50297E-11	24.28179642	9.28981026	10
830	0.513653059	5	0	9.40316E-11	24.28294591	9.287879046	10
840	0.513653059	5	0	9.30815E-11	24.28405281	9.286019415	10
850	0.513653059	5	0	9.21766E-11	24.28511869	9.284228697	10
860	0.513653059	5	0	9.13146E-11	24.28614509	9.282504321	10
870	0.513653059	5	0	9.0493E-11	24.28713348	9.280843815	10
880	0.513653059	5	0	8.97095E-11	24.28808527	9.279244802	10
890	0.513653059	5	0	8.89622E-11	24.28900183	9.277704992	10
900	0.513653059	5	0	8.82492E-11	24.28988446	9.276222181	10
910	0.513653059	5	0	8.75685E-11	24.29073442	9.274794252	10
920	0.513653059	5	0	8.69186E-11	24.29155294	9.273419162	10
930	0.513653059	5	0	8.62978E-11	24.29234118	9.272094949	10
940	0.513653059	5	0	8.57046E-11	24.29310025	9.270819724	10
950	0.513653059	5	0	8.51376E-11	24.29383126	9.269591666	10
960	0.513653059	5	0	8.45956E-11	24.29453523	9.268409027	10
970	0.513653059	5	0	8.40773E-11	24.29521317	9.267270119	10
980	0.513653059	5	0	8.35814E-11	24.29586605	9.266173322	10
990	0.513653059	5	0	8.3107E-11	24.29649479	9.265117073	10
1000	0.513653059	5	0	8.2653E-11	24.29710029	9.264099869	10
1010	0.513653059	5	0	8.22183E-11	24.29768341	9.263120264	10
1020	0.513653059	5	0	8.18022E-11	24.29824498	9.262176863	10
1030	0.513653059	5	0	8.14036E-11	24.2987858	9.261268327	10
1040	0.513653059	5	0	8.10218E-11	24.29930664	9.260393363	10
1050	0.513653059	5	0	8.0656E-11	24.29980823	9.259550728	10
1060	0.513653059	5	0	8.03055E-11	24.30029129	9.258739226	10
1070	0.513653059	5	0	7.99695E-11	24.30075651	9.257957704	10
1080	0.513653059	5	0	7.96474E-11	24.30120454	9.257205052	10
1090	0.513653059	5	0	7.93386E-11	24.30163602	9.256480203	10
1100	0.513653059	5	0	7.90424E-11	24.30205156	9.255782127	10
1110	0.513653059	5	0	7.87584E-11	24.30245176	9.255109835	10
1120	0.513653059	5	0	7.84859E-11	24.30283718	9.254462373	10
1130	0.513653059	5	0	7.82245E-11	24.30320836	9.253838821	10
1140	0.513653059	5	0	7.79736E-11	24.30356584	9.253238298	10
1150	0.513653059	5	0	7.77329E-11	24.30391011	9.252659949	10
1160	0.513653059	5	0	7.75018E-11	24.30424168	9.252102957	10
1170	0.513653059	5	0	7.728E-11	24.304561	9.251566532	10
1180	0.513653059	5	0	7.70671E-11	24.30486853	9.251049913	10
1190	0.513653059	5	0	7.68626E-11	24.30516471	9.250552369	10
1200	0.513653059	5	0	7.66663E-11	24.30544995	9.250073194	10
1210	0.513653059	5	0	7.64777E-11	24.30572466	9.24961171	10
1220	0.513653059	5	0	7.62966E-11	24.30598923	9.249167263	10
1230	0.513653059	5	0	7.61226E-11	24.30624403	9.248739224	10
1240	0.513653059	5	0	7.59555E-11	24.30648943	9.248326987	10
1250	0.513653059	5	0	7.57949E-11	24.30672576	9.247929967	10
1260	0.513653059	5	0	7.56406E-11	24.30695338	9.247547603	10
1270	0.513653059	5	0	7.54923E-11	24.30717259	9.247179353	10
1280	0.513653059	5	0	7.53499E-11	24.30738371	9.246824697	10
1290	0.513653059	5	0	7.52129E-11	24.30758704	9.246483131	10
1300	0.513653059	5	0	7.50813E-11	24.30778286	9.246154174	10
1310	0.513653059	5	0	7.49548E-11	24.30797145	9.245837358	10
1320	0.513653059	5	0	7.48331E-11	24.30815309	9.245532236	10
1330	0.513653059	5	0	7.47162E-11	24.30832802	9.245238375	10
1340	0.513653059	5	0	7.46038E-11	24.30849649	9.244955361	10
1350	0.513653059	5	0	7.44957E-11	24.30865874	9.244682793	10
1360	0.513653059	5	0	7.43918E-11	24.30881501	9.244420284	10
1370	0.513653059	5	0	7.42918E-11	24.30896551	9.244167464	10
1380	0.513653059	5	0	7.41957E-11	24.30911045	9.243923974	10
1390	0.513653059	5	0	7.41032E-11	24.30925005	9.243689471	10
1400	0.513653059	5	0	7.40143E-11	24.30938449	9.243463623	10
1410	0.513653059	5	0	7.39288E-11	24.30951398	9.243246109	10
1420	0.513653059	5	0	7.38466E-11	24.30963868	9.243036623	10
1430	0.513653059	5	0	7.37674E-11	24.30975878	9.242834868	10
1440	0.513653059	5	0	7.36913E-11	24.30987445	9.242640559	10
1450	0.513653059	5	0	7.36181E-11	24.30998585	9.242453421	10
1460	0.513653059	5	0	7.35477E-11	24.31009314	9.242273189	10
1470	0.513653059	5	0	7.34799E-11	24.31019647	9.242099608	10
1480	0.513653059	5	0	7.34147E-11	24.31029599	9.241932433	10
1490	0.513653059	5	0	7.3352E-11	24.31039183	9.241771427	10
1500	0.513653059	5	0	7.32916E-11	24.31048414	9.241616363	10
1510	0.513653059	5	0	7.32335E-11	24.31057304	9.241467021	10
1520	0.513653059	5	0	7.31776E-11	24.31065866	9.24132319	10
1530	0.513653059	5	0	7.31238E-11	24.31074112	9.241184667	10
1540	0.513653059	5	0	7.30721E-11	24.31082054	9.241051256	10
1550	0.513653059	5	0	7.30223E-11	24.31089702	9.240922768	10
1560	0.513653059	5	0	7.29743E-11	24.31097069	9.240799021	10
1570	0.513653059	5	0	7.29282E-11	24.31104163	9.240679841	10
1580	0.513653059	5	0	7.28838E-11	24.31110996	9.240565059	10
1590	0.513653059	5	0	7.28411E-11	24.31117577	9.240454512	10
1600	0.513653059	5	0	7.27999E-11	24.31123915	9.240348045	10
1610	0.513653059	5	0	7.27603E-11	24.31130019	9.240245507	10
1620	0.513653059	5	0	7.27222E-11	24.31135897	9.240146752	10
1630	0.513653059	5	0	7.26856E-11	24.31141559	9.240051642	10
1640	0.513653059	5	0	7.26502E-11	24.31147012	9.239960041	10
1650	0.513653059	5	0	7.26163E-11	24.31152264	9.239871821	10
1660	0.513653059	5	0	7.25836E-11	24.31157321	9.239786855	10
1670	0.513653059	5	0	7.25521E-11	24.31162193	9.239705026	10
1680	0.513653059	5	0	7.25217E-11	24.31166884	9.239626215	10
1690	0.513653059	5	0	7.24926E-11	24.31171402	9.239550313	10
1700	0.513653059	5	0	7.24645E-11	24.31175754	9.239477212	10
1710	0.513653059	5	0	7.24374E-11	24.31179945	9.239406808	10
1720	0.513653059	5	0	7.24114E-11	24.31183981	9.239339002	10
1730	0.513653059	5	0	7.23863E-11	24.31187869	9.239273698	10
1740	0.513653059	5	0	7.23622E-11	24.31191613	9.239210804	10
1750	0.513653059	5	0	7.2339E-11	24.31195219	9.239150231	10
1760	0.513653059	5	0	7.23166E-11	24.31198691	9.239091893	10
1770	0.513653059	5	0	7.22951E-11	24.31202036	9.239035707	10
1780	0.513653059	5	0	7.22743E-11	24.31205257	9.238981595	10
1790	0.513653059	5	0	7.22544E-11	24.3120836	9.238929479	10
1800	0.513653059	5	0	7.22351E-11	24.31211348	9.238879287	5
1805	0.513653059	5	0	7.22166E-11	24.31212814	9.238830947	5
1810	0.513653059	5	0	7.22076E-11	24.31214252	9.238807219	5
1815	0.513653059	5	0	7.21987E-11	24.31215663	9.238783949	5
1820	0.513653059	5	0	7.21899E-11	24.31217048	9.238761117	5
1825	0.513653059	5	0	7.21813E-11	24.31218407	9.238738714	5
1830	0.513653059	5	0	7.21729E-11	24.3121974	9.238716732	5
1835	0.513653059	5	0	7.21647E-11	24.31221048	9.238695163	5
1840	0.513653059	5	0	7.21566E-11	24.31222332	9.238673999	5
1845	0.513653059	5	0	7.21487E-11	24.31223591	9.238653233	5
1850	0.513653059	5	0	7.21409E-11	24.31224827	9.238632858	5
1855	0.513653059	5	0	7.21332E-11	24.31226039	9.238612866	5
1860	0.513653059	5	0	7.21257E-11	24.31227229	9.238593249	5
1865	0.513653059	5	0	7.21184E-11	24.31228396	9.238574001	5
1870	0.513653059	5	0	7.21111E-11	24.31229542	9.238555115	5
1875	0.513653059	5	0	7.21041E-11	24.31230666	9.238536584	5
1880	0.513653059	5	0	7.20971E-11	24.31231768	9.238518401	5
1885	0.513653059	5	0	7.20903E-11	24.3123285	9.23850056	5
1890	0.513653059	5	0	7.20836E-11	24.67791428	9.238483055	5
1895	0.513653059	5	0	6.18531E-12	25.04349986	8.644450619	5
1900	0.513653059	5	0	5.7257E-13	25.40908525	8.050418506	5
1905	0.513653059	5	0	5.69741E-14	25.77467044	7.456386709	5
1910	0.513653059	5	0	6.07494E-15	26.14025544	6.862355224	5
1915	0.513653059	5	0	6.61041E-16	26.50584026	6.268324043	5
1920	0.513653059	5	0	9.43844E-17	26.8714249	5.674293162	5
1925	0.513653059	5	0	6.44481E-17	27.23700935	5.080262575	5
1930	0.513653059	5	0	5.98405E-17	27.60259364	4.486232275	5
1935	0.513653059	5	0	7.86877E-17	27.96817775	3.892202259	5
1940	0.513653059	5	0	8.11519E-17	28.33376169	3.298172519	5
1945	0.513653059	5	0	6.89153E-17	28.69934547	2.704143052	5
1950	0.513653059	5	0	7.33824E-17	29.06492909	2.110113852	5
1955	0.513653059	5	0	7.94995E-17	29.43051255	1.516728464	5
1960	0.513653059	5	0	7.40347E-17	29.79609585	0.96296731	5
1965	0.513653059	5	0	6.69655E-17	30.161679	0.483058348	5
1970	0.513653059	5	0	7.0219E-17	30.527262	0.352363737	5
1975	0.513653059	5	0	7.72825E-17	30.89284485	0.860028315	5
1980	0.513653059	5	0	7.174E-17	31.25842756	1.454056015	5
1985	0.513653059	5	0	7.29489E-17	31.62401012	2.048083481	5
1990	0.513653059	5	0	6.34341E-17	31.98959255	2.642110718	5
1995	0.513653059	5	0	7.48204E-17	32.35517484	3.236137729	5
2000	0.513653059	5	0	8.4653E-17	32.720757	3.83016452	5
2005	0.513653059	5	0	6.57427E-17	33.08633902	4.424191094	5
2010	0.513653059	5	0	6.02409E-17	33.45192092	5.018217455	5
2015	0.513653059	5	0	6.73718E-17	33.81750269	5.612243607	5
2020	0.513653059	5	0	7.45028E-17	34.18308433	6.206269555	5
2025	0.513653059	5	0	8.06924E-17	34.54866585	6.800295302	5
2030	0.513653059	5	0	9.98551E-17	34.91424726	7.394320852	5
2035	0.513653059	5	0	1.68841E-16	35.27982854	7.988346208	5
2040	0.513653059	5	0	5.47321E-16	35.64540971	8.582371374	5
2045	0.513653059	5	0	1.67972E-15	36.01099077	9.176396355	5
2050	0.513653059	5	0	5.06725E-15	36.37657172	9.770421152	5
2055	0.513653059	5	0	1.47364E-14	36.74215256	10.36444577	5
2060	0.513653059	5	0	4.20015E-14	37.10773329	10.95847021	5
2065	0.513653059	5	0	1.17389E-13	37.47331392	11.55249448	5
2070	0.513653059	5	0	3.21885E-13	37.83889444	12.14651858	5
2075	0.513653059	5	0	8.66347E-13	38.20447486	12.74054252	5
2080	0.513653059	5	0	2.28986E-12	38.57005519	13.33456629	5
2085	0.513653059	5	0	5.94633E-12	38.93563542	13.9285899	5
2090	0.513653059	5	0	1.51778E-11	39.30121555	14.52261335	5
2095	0.513653059	5	0	3.80955E-11	39.66679559	15.11663665	5
2100	0.513653059	5	0	9.40653E-11	40.03237553	15.7106598	5
2105	0.513653059	5	0	2.28587E-10	40.39795539	16.3046828	5
2110	0.513653059	5	0	5.46908E-10	40.76353516	16.89870566	5
2115	0.513653059	5	0	1.28879E-09	41.12911484	17.49272837	5
2120	0.513653059	5	0	2.99242E-09	41.49469444	18.08675094	5
2125	0.513653059	5	0	6.84842E-09	41.86027396	18.68077338	5
2130	0.513653059	5	0	1.54539E-08	42.22585339	19.27479568	5
2135	0.513653059	5	0	3.43967E-08	42.59143274	19.86881785	5
2140	0.513653059	5	0	7.55387E-08	42.95701201	20.46283988	5
2145	0.513653059	5	0	1.63733E-07	43.32259121	21.05686179	5
2150	0.513654099	5	4.74781E-11	3.50393E-07	43.68817033	21.65088358	5
2155	0.514180263	5	1.79858E-09	7.40552E-07	44.05374938	22.24490522	5
2160	0.51843003	5	1.42055E-08	1.5462E-06	44.41932835	22.83892664	5
2165	0.527536668	5	3.41599E-08	3.19014E-06	44.78490725	23.43294787	5
2170	0.536494649	5	7.42526E-08	6.50591E-06	45.15048608	24.02696877	5
2175	0.545307612	5	1.5498E-07	1.31182E-05	45.51606484	24.62098916	5
2180	0.553979081	5	3.15219E-07	2.61591E-05	45.88164354	25.21500864	5
2185	0.56251247	5	6.30764E-07	5.16006E-05	46.24722217	25.80902646	5
2190	0.570911047	5	1.2452E-06	0.00010071	46.61280073	26.40304118	5
2195	0.579177861	5	2.4295E-06	0.000194528	46.97837923	26.9970501	5
2200	0.587315566	5	4.69087E-06	0.000371945	47.34395766	27.59104814	5
2205	0.595326124	5	8.97533E-06	0.00070419	47.70953604	28.18502585	5
2210	0.603214265	5	1.69722E-05	0.001320771	48.07511435	28.77896634	5
2215	0.610994135	5	3.17854E-05	0.002456097	48.44069261	29.37283856	5
2220	0.618675351	5	5.90567E-05	0.00453242	48.8062708	29.9665861	5
2225	0.626282645	5	0.000108879	0.008316953	49.17184894	30.56010803	2.953416826
2227.953417	0.633744152	5	0.000168381	0.015083213	49.38778985	31.15353306	2
2229.953417	0.638082272	5	0.000219433	0.021320239	49.53402108	31.50390026	2
2231.953417	0.64105405	5	0.000278316	0.027029942	49.68025231	31.74091939	2
2233.953417	0.644028643	5	0.000352719	0.034278541	49.82648353	31.97778332	2
2235.953417	0.647012664	5	0.000446656	0.043506941	49.97271473	32.21445187	2
2237.953417	0.650014778	5	0.000565291	0.055304685	50.11894593	32.45087342	2
2239.953417	0.653046893	5	0.000715215	0.070478393	50.26517712	32.68698205	2
2241.953417	0.656123746	5	0.00090488	0.090150392	50.4114083	32.92269323	1
2242.953417	0.658505134	5	0.001032826	0.108883732	50.48452389	33.1590216	1
2243.953417	0.659989666	5	0.001157718	0.122603082	50.55763948	33.27657657	1
2244.953417	0.661483005	5	0.00129781	0.138151739	50.63075506	33.39397954	1
2245.953417	0.662987085	5	0.001454897	0.155810421	50.70387064	33.51121253	0.997414476
2246.950831	0.664499992	5	0.001630639	0.175854511	50.77679718	33.62825896	0.982352055
2247.933183	0.66600421	5	0.001824781	0.198337701	50.84862242	33.74481421	0.950582519
2248.883766	0.667468315	5	0.002034959	0.222971525	50.91812481	33.85941961	0.899367574
2249.783133	0.668846168	5	0.002255522	0.248919134	50.98388259	33.97014681	0.828891166
2250.612025	0.670095674	5	0.002479828	0.275019958	51.04448744	34.07475203	0.744133709
2251.356158	0.671177883	5	0.002698545	0.299785305	51.0988952	34.17104028	0.654809682
2252.010968	0.672089475	5	0.00290547	0.322339615	51.14677198	34.25737693	0.571775577
2252.582744	0.672847358	5	0.00309696	0.342328339	51.18857768	34.33325591	0.4871808
2253.069924	0.673447885	5	0.003268554	0.359008565	51.22419818	34.39946907	0.444288008
2253.514212	0.67402855	5	0.003431343	0.375981758	51.25668255	34.4557201	0.403340261
2253.917553	0.674540075	5	0.003585384	0.391585389	51.286173	34.50696277	0.35913653
2254.276689	0.674968809	5	0.003727465	0.405134094	51.31243147	34.5534603	0.323022832
2254.599712	0.675350524	5	0.003859232	0.417597041	51.33604947	34.59480941	0.296532048
2254.896244	0.675708127	5	0.003983671	0.429635145	51.35773057	34.63194134	0.274390391
2255.170634	0.676038658	5	0.004101869	0.441074263	51.37779278	34.66598847	0.25470045
2255.425335	0.676342655	5	0.004214283	0.451863979	51.39641535	34.69746293	0.238365053
2255.6637	0.676628514	5	0.004321931	0.46225519	51.41384354	34.72664582	0.225463803
2255.889164	0.676902613	5	0.004426029	0.472450087	51.43032846	34.75392349	0.21526639
2256.10443	0.677167817	5	0.004527528	0.482534148	51.44606778	34.77969444	0.207557307
2256.311987	0.677427847	5	0.004627386	0.492636464	51.46124345	34.8042703	0.20244481
2256.514432	0.67768744	5	0.004726765	0.502940513	51.47604531	34.82793508	0.20011286
2256.714545	0.677951871	5	0.004827006	0.513667414	51.49067668	34.85098386	0.2
2256.914545	0.678223126	5	0.004929265	0.524916679	51.50529979	34.87373542	0.2
2257.114545	0.678494728	5	0.005033687	0.536427821	51.5199229	34.89645192	0.2
2257.314545	0.678766591	5	0.005140317	0.548202748	51.53454601	34.91914635	0.2
2257.514545	0.679037769	5	0.005249111	0.560205531	51.54916913	34.94181914	0.2
2257.714545	0.679309223	5	0.005360233	0.572483758	51.56379224	34.96446864	0.2
2257.914545	0.679580612	5	0.005473732	0.585028202	51.57841535	34.98709438	0.2
2258.114545	0.679851967	5	0.005589524	0.597845955	51.59303846	35.00969719	0.2
2258.314545	0.680123288	5	0.005707767	0.610942954	51.60766157	35.03227548	0.2
2258.514545	0.680394587	5	0.005828435	0.624325884	51.62228468	35.05482952	0.2
2258.714545	0.680666147	5	0.005951689	0.638015115	51.63690779	35.07735769	0.2
2258.914545	0.680937424	5	0.006077504	0.651993242	51.6515309	35.09986026	0.2
2259.114545	0.681208637	5	0.006205892	0.666273528	51.66615402	35.1223371	0.2
2259.314545	0.681479651	5	0.006336915	0.680844932	51.68077713	35.14478759	0.2
2259.514545	0.68175079	5	0.006470616	0.695751075	51.69540024	35.16721129	0.2
2259.714545	0.682021538	5	0.006607083	0.710962947	51.71002335	35.18960734	0.2
2259.914545	0.682292584	5	0.006746459	0.726522841	51.72464646	35.21197428	0.2
2260.114545	0.682563646	5	0.006888599	0.742423977	51.73926957	35.2343136	0.2
2260.314545	0.682834655	5	0.007033696	0.758670205	51.75389268	35.25662333	0.2
2260.514545	0.683106289	5	0.007181843	0.775320518	51.76851579	35.27890257	0.2
2260.714545	0.683377154	5	0.007332902	0.792267339	51.7831389	35.30115268	0.2
2260.914545	0.683648735	5	0.007487126	0.80964869	51.79776201	35.32337114	0.2
2261.114545	0.683919719	5	0.007644455	0.827362693	51.81238512	35.34555855	0.2
2261.314545	0.68418973	5	0.007804975	0.845395661	51.82700823	35.36771405	0.2
2261.514545	0.684461136	5	0.007968928	0.863921091	51.84163134	35.38983521	0.2
2261.714545	0.684732605	5	0.008136155	0.882875371	51.85625445	35.41192364	0.2
2261.914545	0.685002637	5	0.008306692	0.902109921	51.87087756	35.43397896	0.2
2262.114545	0.685275916	5	0.008480957	0.922031713	51.88550067	35.45599701	0.2
2262.314545	0.685545647	5	0.008658444	0.942096608	51.90012378	35.47798282	0.2
2262.514545	0.685816114	5	0.008839587	0.962669817	51.91474689	35.49993208	0.2
2262.714545	0.686089141	5	0.009024668	0.98391616	51.92937	35.52184195	0.2
2262.914545	0.686357588	5	0.009212986	1.005223497	51.94399311	35.54371946	0.2
2263.114545	0.686629769	5	0.0094056	1.027314966	51.95861622	35.565554	0.2
2263.314545	0.68690159	5	0.00960212	1.049893953	51.97323933	35.58734948	0.2
2263.514545	0.687172459	5	0.009802207	1.072850629	51.98786244	35.60910928	0.2
2263.714545	0.687442994	5	0.01000638	1.096262859	52.00248555	35.63082822	0.2
2263.914545	0.687714171	5	0.010214568	1.120275446	52.01710866	35.65250701	0.2
2264.114545	0.687986733	5	0.01042705	1.144939235	52.03173177	35.67414286	0.2
2264.314545	0.688256662	5	0.010643578	1.169889419	52.04635487	35.69573824	0.2
2264.514545	0.688530998	5	0.010864748	1.19585398	52.06097798	35.71728721	0.2
2264.714545	0.688799713	5	0.011089889	1.221761389	52.07560109	35.73879646	0.2
2264.914545	0.689075657	5	0.0113201	1.249090764	52.0902242	35.760255	0.2
2265.114545	0.689342137	5	0.011553896	1.275895714	52.10484731	35.7816777	0.2
2265.314545	0.689613427	5	0.011793093	1.303804033	52.11947042	35.80304639	0.2
2265.514545	0.689888508	5	0.012036912	1.332825668	52.13409353	35.82436885	0.2
2265.714545	0.69015559	5	0.012285302	1.361494031	52.14871664	35.84564559	0.2
2265.914545	0.690426737	5	0.012538888	1.391296203	52.16333974	35.86687037	0.2
2266.114545	0.690697955	5	0.012797549	1.421789621	52.17796285	35.8880444	0.2
2266.314545	0.690971901	5	0.013060907	1.453246446	52.19258596	35.90917147	0.2
2266.514545	0.691247867	5	0.013329782	1.485631656	52.20720907	35.93024334	0.2
2266.714545	0.691515649	5	0.013603341	1.517738408	52.22183218	35.95126839	0.2
2266.914545	0.691790307	5	0.013882854	1.551448557	52.23645528	35.97223389	0.2
2267.114545	0.69205638	5	0.014166666	1.584683093	52.25107839	35.99315639	0.2
2267.314545	0.692331268	5	0.014457449	1.619934744	52.2657015	36.01400918	0.2
2267.514545	0.692605269	5	0.014753501	1.655883912	52.28032461	36.03480928	0.2
2267.714545	0.69288048	5	0.015055545	1.692682043	52.29494772	36.05554945	0.2
2267.914545	0.693156771	5	0.015363891	1.730673587	52.30957082	36.07622659	0.2
2268.114545	0.693424841	5	0.015678483	1.768055232	52.32419393	36.09684129	0.2
2268.314545	0.693712052	5	0.016001703	1.809367721	52.33881704	36.11736968	0.2
2268.514545	0.693999232	5	0.016332977	1.851859955	52.35344015	36.13781752	0.2
2268.714545	0.694288094	5	0.016671095	1.895519621	52.36806325	36.15819692	0.2
2268.914545	0.694559826	5	0.017013974	1.937214957	52.38268636	36.17852872	0.2
2269.114545	0.694828325	5	0.017363362	1.97906956	52.39730947	36.19879543	0.2
2269.314545	0.695109838	5	0.017719846	2.023904566	52.41193257	36.21899116	0.2
2269.514545	0.695377528	5	0.018082362	2.067663979	52.42655568	36.23912659	0.2
2269.714545	0.69565282	5	0.018453748	2.113494582	52.44117879	36.25917329	0.2
2269.914545	0.69592456	5	0.018839289	2.159517883	52.45580189	36.27907846	0.2
2270.114545	0.696288801	5	0.019243634	2.223132435	52.470425	36.2987955	0.2
2270.314545	0.696593271	5	0.019650516	2.277654972	52.48504811	36.31848721	0.2
2270.514545	0.696868794	5	0.020064482	2.327870036	52.49967121	36.33810811	0.2
2270.714545	0.697169802	5	0.020489722	2.38435687	52.51429432	36.35761623	0.2
2270.914545	0.697439482	5	0.020923611	2.435509598	52.52891743	36.37703788	0.2
2271.114545	0.697768906	5	0.021367556	2.499698326	52.54354053	36.39635892	0.2
2271.314545	0.698004037	5	0.021808353	2.546877961	52.55816364	36.41571151	0.2
2271.514545	0.698236585	5	0.022253437	2.594894666	52.57278675	36.43502124	0.2
2271.714545	0.698475784	5	0.02270354	2.644672989	52.58740985	36.45428076	0.2
2271.914545	0.698709984	5	0.023157564	2.69477578	52.60203296	36.47350107	0.2
2272.114545	0.698947203	5	0.023617307	2.746803472	52.61665606	36.49266418	0.2
2272.314545	0.699184413	5	0.024090751	2.799885231	52.63127917	36.51169028	0.2
2272.514545	0.699515125	5	0.024579861	2.875073865	52.64590228	36.53055962	0.2
2272.714545	0.699768172	5	0.025067538	2.933353349	52.66052538	36.54944336	0.2
2272.914545	0.699998162	5	0.025560625	2.987831957	52.67514849	36.56827303	0.2
2273.114545	0.700288591	5	0.026067899	3.058420235	52.68977159	36.58696075	0.2
2273.314545	0.700532078	5	0.026582369	3.117709424	52.7043947	36.60557655	0.2
2273.514545	0.700835521	5	0.027110448	3.1939043	52.7190178	36.62405619	0.2
2273.714545	0.701096827	5	0.027640909	3.261303453	52.73364091	36.64251206	0.2
2273.914545	0.701331589	5	0.028175464	3.323444968	52.73290986	36.66092701	0.2
2274.114545	0.701165852	5	0.028704301	3.279149881	52.73290996	36.65445096	0.2
2274.314545	0.701008401	5	0.02922826	3.237300841	52.73291006	36.64921172	0.2
2274.514545	0.700840087	5	0.02974724	3.193719798	52.73291015	36.64402227	0.2
2274.714545	0.700653726	5	0.030258461	3.146265524	52.73291025	36.63891043	0.2
2274.914545	0.700502814	5	0.030765333	3.108164474	52.73291035	36.63384203	0.2
2275.114545	0.700328554	5	0.031266419	3.065515006	52.73291045	36.62883152	0.2
2275.314545	0.700177581	5	0.031762301	3.028435554	52.73291055	36.62387302	0.2
2275.514545	0.6999981	5	0.032251016	2.98518472	52.73291065	36.61898622	0.2
2275.714545	0.699886007	5	0.032739252	2.958770899	52.73291074	36.61410414	0.2
2275.914545	0.699748947	5	0.03322377	2.926051453	52.73291084	36.60925926	0.2
2276.114545	0.699625042	5	0.033706139	2.896817294	52.73291094	36.60443585	0.2
2276.314545	0.699450451	5	0.034180858	2.856504766	52.73291104	36.599689	0.2
2276.514545	0.699260615	5	0.034647674	2.813321552	52.73291114	36.5950212	0.2
2276.714545	0.69909613	5	0.035108771	2.775882168	52.73291123	36.59041054	0.2
2276.914545	0.698984956	5	0.035567117	2.751276243	52.73291133	36.58582736	0.2
2277.114545	0.69886549	5	0.036023068	2.724796431	52.73291143	36.58126812	0.2
2277.314545	0.698758462	5	0.036478006	2.701391949	52.73291153	36.57671899	0.2
2277.514545	0.698641428	5	0.036930589	2.67608545	52.73291162	36.57219344	0.2
2277.714545	0.698532416	5	0.037381449	2.6527544	52.73291172	36.5676851	0.2
2277.914545	0.698398403	5	0.037828242	2.624344996	52.73291182	36.56321745	0.2
2278.114545	0.698289515	5	0.038273896	2.601436997	52.73291191	36.55876117	0.2
2278.314545	0.698175579	5	0.038716826	2.577463482	52.73291201	36.55433213	0.2
2278.514545	0.698047644	5	0.039155577	2.550897861	52.73291211	36.5499449	0.2
2278.714545	0.697929364	5	0.039591914	2.526598474	52.73291221	36.54558179	0.2
2278.914545	0.697828814	5	0.040027149	2.506353066	52.7329123	36.54122969	0.2
2279.114545	0.69771002	5	0.040459468	2.482538876	52.7329124	36.53690676	0.2
2279.314545	0.697606541	5	0.040889722	2.462157105	52.7329125	36.53260447	0.2
2279.514545	0.697490042	5	0.041317331	2.439254731	52.73291259	36.52832863	0.2
2279.714545	0.697393396	5	0.041744458	2.420403193	52.73291269	36.5240576	0.2
2279.914545	0.697261523	5	0.042167652	2.395230909	52.73291279	36.51982593	0.2
2280.114545	0.697108896	5	0.042583406	2.366754051	52.73291288	36.51566868	0.2
2280.314545	0.696970112	5	0.042994832	2.341012388	52.73291298	36.51155468	0.2
2280.514545	0.696850242	5	0.043402496	2.318759416	52.73291308	36.50747829	0.2
2280.714545	0.696724651	5	0.043806591	2.295767532	52.73291317	36.5034376	0.2
2280.914545	0.696585631	5	0.044204893	2.270366698	52.73291327	36.49945485	0.2
2281.114545	0.696472234	5	0.044600351	2.249993253	52.73291336	36.49550051	0.2
2281.314545	0.696336871	5	0.044990576	2.225738817	52.73291346	36.49159852	0.2
2281.514545	0.696140383	5	0.045370022	2.190990437	52.73291356	36.48780438	0.2
2281.714545	0.696012818	5	0.045744043	2.168596455	52.73291365	36.48406442	0.2
2281.914545	0.695909822	5	0.046116069	2.150750126	52.73291375	36.48034439	0.2
2282.114545	0.695808777	5	0.046486075	2.133269051	52.73291384	36.47664457	0.2
2282.314545	0.69570567	5	0.046852377	2.115734149	52.73291394	36.47298178	0.2
2282.514545	0.695594392	5	0.047215543	2.096829732	52.73291403	36.46935036	0.2
2282.714545	0.695486342	5	0.047574754	2.078524882	52.73291413	36.46575849	0.2
2282.914545	0.695390376	5	0.047932504	2.062680927	52.73291423	36.46218121	0.2
2283.114545	0.695287795	5	0.04828718	2.04565619	52.73291432	36.45863467	0.2
2283.314545	0.695176014	5	0.048637905	2.027095145	52.73291442	36.45512766	0.2
2283.514545	0.695072224	5	0.048986507	2.010049364	52.73291451	36.45164187	0.2
2283.714545	0.694960867	5	0.049330281	1.992010921	52.73291461	36.44820436	0.2
2283.914545	0.694867645	5	0.049671756	1.977186632	52.7329147	36.44478984	0.2
2284.114545	0.694776339	5	0.050010963	1.962647445	52.7329148	36.44139798	0.2
2284.314545	0.694682313	5	0.050348493	1.947874273	52.73291489	36.4380229	0.2
2284.514545	0.69458708	5	0.05068268	1.932999381	52.73291499	36.43468125	0.2
2284.714545	0.694511573	5	0.051015929	1.921387295	52.73291508	36.43134897	0.2
2284.914545	0.69441405	5	0.051345698	1.906383817	52.73291518	36.42805149	0.2
2285.114545	0.694339925	5	0.051675318	1.895138867	52.73291527	36.42475549	0.2
2285.314545	0.694243479	5	0.052001951	1.880516176	52.73291537	36.42148938	0.2
2285.514545	0.694164869	5	0.052327033	1.868734406	52.73291546	36.41823877	0.2
2285.714545	0.694079629	5	0.052649919	1.856033575	52.73291555	36.41501012	0.2
2285.914545	0.693996455	5	0.052971111	1.843677464	52.73291565	36.41179841	0.2
2286.114545	0.693914024	5	0.053290345	1.831596562	52.73291574	36.40860628	0.2
2286.314545	0.6938335	5	0.053608336	1.819750109	52.73291584	36.40542656	0.2
2286.514545	0.693751784	5	0.053924253	1.807845599	52.73291593	36.4022676	0.2
2286.714545	0.69366516	5	0.054237379	1.795346651	52.73291603	36.39913655	0.2
2286.914545	0.693594788	5	0.05455018	1.785262181	52.73291612	36.39600874	0.2
2287.114545	0.693505612	5	0.054859874	1.772583006	52.73291621	36.39291201	0.2
2287.314545	0.693425204	5	0.055168026	1.761184424	52.73291631	36.38983068	0.2
2287.514545	0.693348298	5	0.055475348	1.750347454	52.7329164	36.38675767	0.2
2287.714545	0.693270165	5	0.055780901	1.739453744	52.73291649	36.38370233	0.2
2287.914545	0.693192837	5	0.056085098	1.728725272	52.73291659	36.38066057	0.2
2288.114545	0.693115578	5	0.056386938	1.718042308	52.73291668	36.37764236	0.2
2288.314545	0.693041499	5	0.056687669	1.707910626	52.73291677	36.37463525	0.2
2288.514545	0.692960781	5	0.05698627	1.696873748	52.73291687	36.37164944	0.2
2288.714545	0.692884093	5	0.057283469	1.68648049	52.73291696	36.36867764	0.2
2288.914545	0.692815034	5	0.057579586	1.67716966	52.73291705	36.36571667	0.2
2289.114545	0.69273906	5	0.057873664	1.666986201	52.73291715	36.36277608	0.2
2289.314545	0.692657856	5	0.058165612	1.656165847	52.73291724	36.3598568	0.2
2289.514545	0.692587567	5	0.058456869	1.646854587	52.73291733	36.35694443	0.2
2289.714545	0.692514098	5	0.058746189	1.637223134	52.73291743	36.35405142	0.2
2289.914545	0.692443012	5	0.0590343	1.627950487	52.73291752	36.3511705	0.2
2290.114545	0.692370811	5	0.059320976	1.618527843	52.73291761	36.34830393	0.2
2290.314545	0.692304431	5	0.059606487	1.609925226	52.73291771	36.34544901	0.2
2290.514545	0.692226162	5	0.059889878	1.59989257	52.7329178	36.34261529	0.2
2290.714545	0.692162595	5	0.060172541	1.591775261	52.73291789	36.33978885	0.2
2290.914545	0.692087722	5	0.060453332	1.582254382	52.73291798	36.33698113	0.2
2291.114545	0.692019648	5	0.060733023	1.573642676	52.73291808	36.33418441	0.2
2291.314545	0.691948565	5	0.061011075	1.564704691	52.73291817	36.33140408	0.2
2291.514545	0.691883612	5	0.061288372	1.556597588	52.73291826	36.32863129	0.2
2291.714545	0.69181593	5	0.061564058	1.548167434	52.73291835	36.32587462	0.2
2291.914545	0.69174481	5	0.061838044	1.539385859	52.73291845	36.32313495	0.2
2292.114545	0.691679337	5	0.062111375	1.531343417	52.73291854	36.32040182	0.2
2292.314545	0.691611417	5	0.062382961	1.523038828	52.73291863	36.31768615	0.2
2292.514545	0.691544713	5	0.062653448	1.514919054	52.73291872	36.31498146	0.2
2292.714545	0.691480251	5	0.062922891	1.507106816	52.73291881	36.31228722	0.2
2292.914545	0.691410784	5	0.063190287	1.498750069	52.73291891	36.30961345	0.2
2293.114545	0.691345407	5	0.063456976	1.490929895	52.732919	36.30694673	0.2
2293.314545	0.691280445	5	0.063722363	1.483195338	52.73291909	36.30429305	0.2
2293.514545	0.69121979	5	0.063987041	1.476002146	52.73291918	36.30164644	0.2
2293.714545	0.691156716	5	0.064250124	1.468591172	52.73291927	36.2990158	0.2
2293.914545	0.691088387	5	0.064511888	1.460547132	52.73291936	36.29639834	0.2
2294.114545	0.691024482	5	0.064772667	1.453101896	52.73291945	36.29379074	0.2
2294.314545	0.690965241	5	0.065032344	1.446219877	52.73291955	36.29119414	0.2
2294.514545	0.69089584	5	0.065290205	1.438213786	52.73291964	36.28861572	0.2
2294.714545	0.690838161	5	0.065547625	1.431570017	52.73291973	36.28604169	0.2
2294.914545	0.690775328	5	0.065803291	1.424395152	52.73291982	36.28348521	0.2
2295.114545	0.690711831	5	0.066058	1.417170519	52.73291991	36.2809383	0.2
2295.314545	0.69065348	5	0.066311976	1.410563918	52.73292	36.27839871	0.2
2295.514545	0.690587238	5	0.06656423	1.403103814	52.73292009	36.27587636	0.2
2295.714545	0.690529206	5	0.066815809	1.396606834	52.73292018	36.27336075	0.2
2295.914545	0.690466515	5	0.067066206	1.389603372	52.73292027	36.27085695	0.2
2296.114545	0.690408189	5	0.067315668	1.383127786	52.73292037	36.2683625	0.2
2296.314545	0.690348595	5	0.067563711	1.376549727	52.73292046	36.26588225	0.2
2296.514545	0.690287982	5	0.067810783	1.369893867	52.73292055	36.2634117	0.2
2296.714545	0.690229254	5	0.068057091	1.363462156	52.73292064	36.2609488	0.2
2296.914545	0.690170519	5	0.068302294	1.35706977	52.73292073	36.25849695	0.2
2297.114545	0.69011321	5	0.068546626	1.350851965	52.73292082	36.2560538	0.2
2297.314545	0.690056799	5	0.06878991	1.344772215	52.73292091	36.25362113	0.2
2297.514545	0.689994324	5	0.069031922	1.338054262	52.732921	36.25120119	0.2
2297.714545	0.689939233	5	0.069273192	1.332173592	52.73292109	36.24878866	0.2
2297.914545	0.689879822	5	0.069513039	1.325840883	52.73292118	36.24639036	0.2
2298.114545	0.689827373	5	0.069752561	1.32029117	52.73292127	36.24399531	0.2
2298.314545	0.68976869	5	0.069990668	1.314110421	52.73292136	36.24161441	0.2
2298.514545	0.689714576	5	0.070228112	1.308417453	52.73292145	36.23924014	0.2
2298.714545	0.689656093	5	0.070464227	1.302310961	52.73292154	36.23687917	0.2
2298.914545	0.689600321	5	0.070699544	1.296517249	52.73292163	36.23452617	0.2
2299.114545	0.689543673	5	0.070933897	1.290641315	52.73292172	36.23218281	0.2
2299.314545	0.689489433	5	0.071167323	1.285051138	52.73292181	36.22984873	0.2
2299.514545	0.689433712	5	0.0713997	1.279333315	52.7329219	36.22752513	0.2
2299.714545	0.689379715	5	0.071631308	1.273812536	52.73292199	36.22520921	0.2
2299.914545	0.689323666	5	0.071861938	1.268109465	52.73292208	36.22290308	0.2
2300.114545	0.689271373	5	0.072092146	1.262812084	52.73292217	36.22060117	0.2
2300.314545	0.689214327	5	0.072320755	1.257056939	52.73292225	36.21831525	0.2
2300.514545	0.689163877	5	0.072548938	1.251987737	52.73292234	36.21603359	0.2
2300.714545	0.689108087	5	0.072775778	1.246419243	52.73292243	36.21376536	0.2
2300.914545	0.689056741	5	0.073002006	1.241297483	52.73292252	36.21150324	0.2
2301.114545	0.689002391	5	0.073227278	1.235914192	52.73292261	36.20925069	0.2
2301.314545	0.68894933	5	0.073451945	1.230678022	52.7329227	36.20700419	0.2
2301.514545	0.688897604	5	0.073675581	1.225585841	52.73292279	36.20476799	0.2
2301.714545	0.688844031	5	0.073898131	1.220345018	52.73292288	36.20254266	0.2
2301.914545	0.688795749	5	0.074120444	1.215639554	52.73292297	36.2003197	0.2
2302.114545	0.688743435	5	0.074341547	1.210552835	52.73292306	36.19810883	0.2
2302.314545	0.688690928	5	0.074561675	1.20547962	52.73292314	36.19590772	0.2
2302.514545	0.688639192	5	0.074781328	1.200501695	52.73292323	36.19371135	0.2
2302.714545	0.688586666	5	0.074999866	1.1954568	52.73292332	36.19152614	0.2
2302.914545	0.688538853	5	0.075217966	1.190893592	52.73292341	36.1893453	0.2
2303.114545	0.688489749	5	0.075435264	1.186224357	52.7329235	36.18717249	0.2
2303.314545	0.688434404	5	0.075651281	1.180976581	52.73292359	36.18501248	0.2
2303.514545	0.688385407	5	0.075866824	1.176354639	52.73292367	36.18285722	0.2
2303.714545	0.688337269	5	0.076081687	1.171829736	52.73292376	36.18070875	0.2
2303.914545	0.688287703	5	0.076295722	1.167193712	52.73292385	36.17856856	0.2
2304.114545	0.688237233	5	0.076508675	1.162485607	52.73292394	36.17643919	0.2
2304.314545	0.688188002	5	0.076721107	1.157912366	52.73292403	36.17431504	0.2
2304.514545	0.688137315	5	0.076932475	1.15322418	52.73292411	36.17220152	0.2
2304.714545	0.688089932	5	0.077143503	1.148859572	52.7329242	36.1700914	0.2
2304.914545	0.688041378	5	0.077353821	1.144404781	52.73292429	36.16798838	0.2
2305.114545	0.687993669	5	0.077563333	1.14004049	52.73292438	36.16589343	0.2
2305.314545	0.687945571	5	0.077771879	1.135662841	52.73292446	36.16380812	0.2
2305.514545	0.687896291	5	0.077979603	1.131192578	52.73292455	36.16173104	0.2
2305.714545	0.687849822	5	0.078187	1.126986417	52.73292464	36.15965724	0.2
2305.914545	0.687801054	5	0.078393373	1.122601566	52.73292473	36.15759366	0.2
2306.114545	0.687755004	5	0.078599307	1.118467496	52.73292481	36.15553449	0.2
2306.314545	0.687707855	5	0.078804405	1.114257783	52.7329249	36.15348366	0.2
2306.514545	0.68766086	5	0.079008896	1.110071071	52.73292499	36.15143892	0.2
2306.714545	0.687613811	5	0.079212463	1.105899616	52.73292508	36.14940341	0.2
2306.914545	0.687567688	5	0.079415479	1.101830443	52.73292516	36.1473734	0.2
2307.114545	0.687522949	5	0.079618062	1.097895514	52.73292525	36.14534773	0.2
2307.314545	0.687473096	5	0.07981931	1.093515535	52.73292534	36.14333541	0.2
2307.514545	0.687429679	5	0.080020372	1.089720048	52.73292542	36.14132494	0.2
2307.714545	0.687382597	5	0.080220575	1.08562139	52.73292551	36.13932307	0.2
2307.914545	0.687335781	5	0.080419955	1.081563384	52.7329256	36.13732943	0.2
2308.114545	0.687290352	5	0.080618827	1.077637997	52.73292568	36.13534087	0.2
2308.314545	0.687246435	5	0.080817136	1.073858864	52.73292577	36.13335794	0.2
2308.514545	0.687201278	5	0.081014755	1.06998246	52.73292586	36.13138191	0.2
2308.714545	0.687155183	5	0.081211545	1.066042522	52.73292594	36.12941417	0.2
2308.914545	0.68711298	5	0.081408193	1.062447906	52.73292603	36.12744784	0.2
2309.114545	0.687066522	5	0.081603691	1.058504448	52.73292612	36.12549302	0.2
2309.314545	0.687022767	5	0.081798869	1.054805217	52.7329262	36.12354139	0.2
2309.514545	0.686978922	5	0.081993328	1.051109983	52.73292629	36.12159696	0.2
2309.714545	0.686934569	5	0.082187034	1.047384664	52.73292637	36.11966006	0.2
2309.914545	0.686889566	5	0.08237997	1.04361936	52.73292646	36.11773085	0.2
2310.114545	0.686847107	5	0.082572528	1.040079545	52.73292655	36.11580543	0.2
2310.314545	0.686802916	5	0.0827645	1.036406846	52.73292663	36.11388586	0.2
2310.514545	0.686758988	5	0.082955844	1.032769754	52.73292672	36.11197258	0.2
2310.714545	0.686717046	5	0.083146637	1.029308687	52.7329268	36.1100648	0.2
2310.914545	0.686673431	5	0.083336652	1.025721932	52.73292689	36.1081648	0.2
2311.114545	0.686630543	5	0.083526058	1.022207775	52.73292698	36.1062709	0.2
2311.314545	0.686587867	5	0.083715123	1.018723943	52.73292706	36.10438041	0.2
2311.514545	0.686545259	5	0.083903401	1.015253637	52.73292715	36.10249778	0.2
2311.714545	0.686505345	5	0.084091463	1.012020302	52.73292723	36.10061731	0.2
2311.914545	0.686461597	5	0.08427852	1.008479048	52.73292732	36.09874689	0.2
2312.114545	0.686418677	5	0.084464919	1.005021642	52.7329274	36.09688305	0.2
2312.314545	0.686376781	5	0.084651001	1.001659303	52.73292749	36.09502239	0.2
2312.514545	0.686334738	5	0.084836369	0.99829356	52.73292757	36.09316886	0.2
2312.714545	0.686293999	5	0.085021351	0.995044894	52.73292766	36.0913192	0.2
2312.914545	0.686251955	5	0.08520574	0.991702975	52.73292774	36.08947546	0.2
2313.114545	0.686210872	5	0.085389468	0.988445431	52.73292783	36.08763833	0.2
2313.314545	0.686169428	5	0.085572594	0.985171423	52.73292791	36.08580723	0.2
2313.514545	0.686128152	5	0.085755131	0.981922987	52.732928	36.083982	0.2
2313.714545	0.686087615	5	0.085937361	0.978744442	52.73292808	36.08215985	0.2
2313.914545	0.686046284	5	0.086118923	0.975511025	52.73292817	36.08034439	0.2
2314.114545	0.686006816	5	0.086300053	0.972433787	52.73292825	36.07853324	0.2
2314.314545	0.685965841	5	0.086480448	0.969250851	52.73292834	36.07672944	0.2
2314.514545	0.685925537	5	0.086660333	0.96613022	52.73292842	36.07493074	0.2
2314.714545	0.685887241	5	0.086839933	0.963175009	52.73292851	36.07313489	0.2
2314.914545	0.685847618	5	0.08701891	0.960124082	52.73292859	36.07134527	0.2
2315.114545	0.685804933	5	0.087196924	0.956850021	52.73292868	36.06956528	0.2
2315.314545	0.685765798	5	0.08737496	0.953858448	52.73292876	36.06778507	0.2
2315.514545	0.685726177	5	0.087552158	0.950838511	52.73292884	36.06601323	0.2
2315.714545	0.685686693	5	0.087728922	0.947838941	52.73292893	36.06424575	0.2
2315.914545	0.685648695	5	0.087905394	0.944961443	52.73292901	36.06248118	0.2
2316.114545	0.685608221	5	0.088080981	0.941905217	52.7329291	36.06072545	0.2
2316.314545	0.685569933	5	0.088256379	0.939022385	52.73292918	36.05897162	0.2
2316.514545	0.685530276	5	0.088431041	0.936048146	52.73292926	36.05722516	0.2
2316.714545	0.685491429	5	0.088605412	0.933143331	52.73292935	36.05548159	0.2
2316.914545	0.685452785	5	0.088779126	0.930261502	52.73292943	36.0537446	0.2
2317.114545	0.685415999	5	0.088952462	0.927525818	52.73292952	36.05201139	0.2
2317.314545	0.685375364	5	0.089124952	0.924515645	52.7329296	36.05028664	0.2
2317.514545	0.68533712	5	0.089297192	0.9216905	52.73292968	36.04856439	0.2
2317.714545	0.685299858	5	0.089469089	0.918948348	52.73292977	36.04684557	0.2
2317.914545	0.685261493	5	0.089640379	0.916130593	52.73292985	36.04513281	0.2
2318.114545	0.68522359	5	0.089811109	0.913355896	52.73292993	36.04342566	0.2
2318.314545	0.685185306	5	0.089981412	0.910560591	52.73293002	36.04172277	0.2
2318.514545	0.685148718	5	0.09015146	0.907900243	52.7329301	36.04002244	0.2
2318.714545	0.685110633	5	0.090320823	0.905135612	52.73293018	36.03832896	0.2
2318.914545	0.685072681	5	0.090489716	0.902390929	52.73293027	36.03664018	0.2
2319.114545	0.685036269	5	0.090658221	0.89976513	52.73293035	36.03495527	0.2
2319.314545	0.684998323	5	0.09082605	0.897037247	52.73293043	36.03327712	0.2
2319.514545	0.684961249	5	0.090993547	0.894379871	52.73293052	36.0316023	0.2
2319.714545	0.684926429	5	0.091160799	0.891891571	52.7329306	36.02992993	0.2
2319.914545	0.684889389	5	0.091327417	0.889250463	52.73293068	36.0282639	0.2
2320.114545	0.684850881	5	0.091493388	0.886515451	52.73293076	36.02660433	0.2
2320.314545	0.684814381	5	0.091659022	0.883929944	52.73293085	36.02494814	0.2
2320.514545	0.684778477	5	0.091824257	0.881395295	52.73293093	36.02329593	0.2
2320.714545	0.684742049	5	0.091989145	0.878827861	52.73293101	36.0216472	0.2
2320.914545	0.684705313	5	0.092153436	0.876248511	52.73293109	36.02000443	0.2
2321.114545	0.684669259	5	0.092317395	0.873724051	52.73293118	36.01836498	0.2
2321.314545	0.684634282	5	0.092480909	0.871283839	52.73293126	36.01672999	0.2
2321.514545	0.684597833	5	0.09264399	0.868744454	52.73293134	36.01509932	0.2
2321.714545	0.684562193	5	0.09280662	0.866269973	52.73293142	36.01347317	0.2
2321.914545	0.68452666	5	0.092968798	0.863810344	52.73293151	36.01185153	0.2
2322.114545	0.68449088	5	0.093130482	0.861341085	52.73293159	36.01023484	0.2
2322.314545	0.684455386	5	0.093291915	0.858897568	52.73293167	36.00862065	0.2
2322.514545	0.684421309	5	0.093452992	0.856560528	52.73293175	36.00701002	0.2
2322.714545	0.684384854	5	0.093613481	0.854063856	52.73293183	36.00540527	0.2
2322.914545	0.684349702	5	0.093773523	0.851664318	52.73293192	36.003805	0.2
2323.114545	0.684314944	5	0.093933178	0.849299547	52.732932	36.0022086	0.2
2323.314545	0.684280247	5	0.09409244	0.846943969	52.73293208	36.00061611	0.2
2323.514545	0.684245517	5	0.094251249	0.844594337	52.73293216	35.99902817	0.2
2323.714545	0.684209801	5	0.094409484	0.842183636	52.73293224	35.99744596	0.2
2323.914545	0.68417576	5	0.094567495	0.839892095	52.73293232	35.99586599	0.2
2324.114545	0.684141703	5	0.094725125	0.837607123	52.73293241	35.99428984	0.2
2324.314545	0.684106945	5	0.094882256	0.835281415	52.73293249	35.99271867	0.2
2324.514545	0.684074066	5	0.095039222	0.83308627	52.73293257	35.99114915	0.2
2324.714545	0.684037936	5	0.095195394	0.83068058	52.73293265	35.98958757	0.2
2324.914545	0.684004349	5	0.095351413	0.828450706	52.73293273	35.98802752	0.2
2325.114545	0.683970303	5	0.095507029	0.82619712	52.73293281	35.9864715	0.2
2325.314545	0.683936449	5	0.095662262	0.823963283	52.73293289	35.98491931	0.2
2325.514545	0.683902662	5	0.095817053	0.821737526	52.73293297	35.98337154	0.2
2325.714545	0.683868732	5	0.095971406	0.819509142	52.73293306	35.98182816	0.2
2325.914545	0.683835389	5	0.096125395	0.81732584	52.73293314	35.98028841	0.2
2326.114545	0.683802375	5	0.096279124	0.815169712	52.73293322	35.97875126	0.2
2326.314545	0.683768779	5	0.096432353	0.812980445	52.7329333	35.97721911	0.2
2326.514545	0.683734776	5	0.0965851	0.810771942	52.73293338	35.97569178	0.2
2326.714545	0.683702055	5	0.096737638	0.808651694	52.73293346	35.97416654	0.2
2326.914545	0.683668473	5	0.096889701	0.806481721	52.73293354	35.97264605	0.2
2327.114545	0.68363568	5	0.097041485	0.804368725	52.73293362	35.97112835	0.2
2327.314545	0.683603465	5	0.097192973	0.802297765	52.7329337	35.96961361	0.2
2327.514545	0.683570213	5	0.097343924	0.800165558	52.73293378	35.96810424	0.2
2327.714545	0.683537453	5	0.097494546	0.798071467	52.73293386	35.96659816	0.2
2327.914545	0.6835053	5	0.097644849	0.796020873	52.73293394	35.96509527	0.2
2328.114545	0.683472314	5	0.097794688	0.793922685	52.73293402	35.96359701	0.2
2328.314545	0.683440702	5	0.097944374	0.791915741	52.7329341	35.9621003	0.2
2328.514545	0.683407229	5	0.098093375	0.789798196	52.73293418	35.96061042	0.2
2328.714545	0.683375166	5	0.098242199	0.787774254	52.73293426	35.95912232	0.2
2328.914545	0.683343449	5	0.098390644	0.78577761	52.73293434	35.95763801	0.2
2329.114545	0.683310535	5	0.09853865	0.783710543	52.73293442	35.95615808	0.2
2329.314545	0.683278419	5	0.098686377	0.781699148	52.7329345	35.95468096	0.2
2329.514545	0.683246962	5	0.098833755	0.779734929	52.73293458	35.95320732	0.2
2329.714545	0.683215154	5	0.098980791	0.777752939	52.73293466	35.95173709	0.2
2329.914545	0.683182988	5	0.099127379	0.775752696	52.73293474	35.95027136	0.2
2330.114545	0.683151287	5	0.099273703	0.77378749	52.73293482	35.94880825	0.2
2330.314545	0.683120128	5	0.099419683	0.771860803	52.7329349	35.94734859	0.2
2330.514545	0.683089292	5	0.099565343	0.769958677	52.73293498	35.94589212	0.2
2330.714545	0.683057308	5	0.099710579	0.767990538	52.73293506	35.9444399	0.2
2330.914545	0.683025565	5	0.099855447	0.766042282	52.73293514	35.94299136	0.2
2331.114545	0.682995136	5	0.100000242	0.764179181	52.73293522	35.94154354	0.2
2331.314545	0.682963119	5	0.100144427	0.762224175	52.7329353	35.94010183	0.2
2331.514545	0.682932098	5	0.100288375	0.760334527	52.73293538	35.93866248	0.2
2331.714545	0.682901107	5	0.100431981	0.758451417	52.73293546	35.93722657	0.2
2331.914545	0.682871884	5	0.100575429	0.756679657	52.73293554	35.93579222	0.2
2332.114545	0.68283978	5	0.100718239	0.754738509	52.73293562	35.93436426	0.2
2332.314545	0.682809049	5	0.10086081	0.752884773	52.73293569	35.93293868	0.2
2332.514545	0.682778456	5	0.101003101	0.751044977	52.73293577	35.9315159	0.2
2332.714545	0.682747841	5	0.101145008	0.749206473	52.73293585	35.93009697	0.2
2332.914545	0.682716948	5	0.10128658	0.747357137	52.73293593	35.92868139	0.2
2333.114545	0.682687	5	0.101427896	0.745568292	52.73293601	35.92726837	0.2
2333.314545	0.682656601	5	0.101568837	0.743757043	52.73293609	35.92585909	0.2
2333.514545	0.682625898	5	0.101709413	0.741932142	52.73293617	35.92445346	0.2
2333.714545	0.682596643	5	0.101849859	0.740198951	52.73293625	35.92304914	0.2
2333.914545	0.682565835	5	0.101989863	0.738374831	52.73293632	35.92164924	0.2
2334.114545	0.68253665	5	0.102129633	0.7366528	52.7329364	35.92025167	0.2
2334.314545	0.682505672	5	0.10226888	0.734829012	52.73293648	35.91885933	0.2
2334.514545	0.682477476	5	0.102408141	0.733173932	52.73293656	35.91746686	0.2
2334.714545	0.682445979	5	0.102546697	0.731327626	52.73293664	35.91608143	0.2
2334.914545	0.682416341	5	0.102685168	0.729595324	52.73293672	35.91469686	0.2
2335.114545	0.682387034	5	0.102823327	0.727886361	52.73293679	35.9133154	0.2
2335.314545	0.682357526	5	0.102961229	0.726169538	52.73293687	35.91193652	0.2
2335.514545	0.682327592	5	0.103098728	0.724432664	52.73293695	35.91056167	0.2
2335.714545	0.682298557	5	0.103235981	0.722751984	52.73293703	35.90918926	0.2
2335.914545	0.682268843	5	0.103372836	0.721035246	52.73293711	35.90782085	0.2
2336.114545	0.68223956	5	0.103509449	0.719347802	52.73293718	35.90645485	0.2
2336.314545	0.682212004	5	0.103645955	0.717764733	52.73293726	35.90508992	0.2
2336.514545	0.682181646	5	0.103781821	0.716022071	52.73293734	35.9037314	0.2
2336.714545	0.682152566	5	0.103917554	0.714357975	52.73293742	35.9023742	0.2
2336.914545	0.682123632	5	0.104052955	0.712706126	52.73293749	35.90102032	0.2
2337.114545	0.682094331	5	0.104188017	0.711037086	52.73293757	35.89966984	0.2
2337.314545	0.682065664	5	0.104322889	0.709407926	52.73293765	35.89832125	0.2
2337.514545	0.682037122	5	0.104457429	0.707790184	52.73293773	35.89697599	0.2
2337.714545	0.682008412	5	0.104591696	0.706165789	52.7329378	35.89563344	0.2
2337.914545	0.681979748	5	0.104725629	0.70454798	52.73293788	35.89429425	0.2
2338.114545	0.681950824	5	0.104859237	0.702919276	52.73293796	35.8929583	0.2
2338.314545	0.681922749	5	0.104992679	0.701342462	52.73293804	35.89162402	0.2
2338.514545	0.681894333	5	0.10512584	0.699749652	52.73293811	35.89029254	0.2
2338.714545	0.68186558	5	0.105258631	0.698141184	52.73293819	35.88896476	0.2
2338.914545	0.681837305	5	0.105391139	0.696563521	52.73293827	35.88763981	0.2
2339.114545	0.681809076	5	0.105523506	0.694991945	52.73293834	35.88631627	0.2
2339.314545	0.681781312	5	0.105655491	0.693449849	52.73293842	35.88499655	0.2
2339.514545	0.681752879	5	0.105787112	0.691873973	52.7329385	35.88368047	0.2
2339.714545	0.681724889	5	0.1059185	0.690326187	52.73293857	35.88236672	0.2
2339.914545	0.68169693	5	0.106049609	0.688783599	52.73293865	35.88105576	0.2
2340.114545	0.6816698	5	0.106180523	0.687290147	52.73293873	35.87974675	0.2
2340.314545	0.68164125	5	0.106311004	0.685721809	52.7329388	35.87844207	0.2
2340.514545	0.681613463	5	0.106441286	0.684198942	52.73293888	35.87713939	0.2
2340.714545	0.681585793	5	0.106571297	0.682685839	52.73293896	35.8758394	0.2
2340.914545	0.681558574	5	0.106701122	0.681200824	52.73293903	35.87454129	0.2
2341.114545	0.681531774	5	0.106830694	0.67974155	52.73293911	35.8732457	0.2
2341.314545	0.681503184	5	0.106959779	0.678188341	52.73293919	35.87195498	0.2
2341.514545	0.681476164	5	0.107088754	0.676724254	52.73293926	35.87066536	0.2
2341.714545	0.681448464	5	0.107217385	0.675225516	52.73293934	35.86937918	0.2
2341.914545	0.681421485	5	0.107345863	0.673770015	52.73293942	35.86809453	0.200004449
2342.11455	0.681393965	5	0.107474006	0.672287559	52.73293949	35.86681322	0.200047577
2342.314597	0.68136741	5	0.107601992	0.670860769	52.73293957	35.86553349	0.200137983
2342.514735	0.681340675	5	0.107729716	0.66942711	52.73293964	35.86425639	0.20027289
2342.715008	0.681315369	5	0.107857388	0.668072954	52.73293972	35.86297979	0.200449795
2342.915458	0.681288752	5	0.107984705	0.6666519	52.7329398	35.86170676	0.200666633
2343.116124	0.681263139	5	0.108112059	0.665287102	52.73293987	35.86043335	0.20092155
2343.317046	0.681237392	5	0.108239202	0.663917834	52.73293995	35.85916205	0.201212863
2343.518259	0.68121224	5	0.108366319	0.662583109	52.73294002	35.857891	0.201539048
2343.719798	0.681187384	5	0.108493395	0.661266674	52.7329401	35.85662037	0.201898718
2343.921697	0.681163125	5	0.10862049	0.659984464	52.73294018	35.85534955	0.20229061
2344.123987	0.681138615	5	0.108747579	0.658691092	52.73294025	35.85407878	0.202723021
2344.32671	0.681114022	5	0.108874662	0.657396493	52.73294033	35.85280809	0.203166539
2344.529877	0.681090222	5	0.109001811	0.656145973	52.73294041	35.85153673	0.203647343
2344.733524	0.68106594	5	0.109128945	0.654872314	52.73294048	35.85026551	0.204158743
2344.937683	0.681042539	5	0.109256232	0.653647068	52.73294056	35.84899277	0.20470837
2345.142391	0.68101861	5	0.109383534	0.652397023	52.73294064	35.84771989	0.205259728
2345.347651	0.680995405	5	0.109511012	0.651187298	52.73294071	35.84644523	0.205847283
2345.553498	0.680971622	5	0.109638595	0.649948866	52.73294079	35.84516953	0.206478683
2345.759977	0.680948448	5	0.109766306	0.648744857	52.73294087	35.84389256	0.207119024
2345.967096	0.680925375	5	0.10989418	0.647548332	52.73294095	35.84261394	0.207764809
2346.174861	0.68090249	5	0.110022235	0.646363809	52.73294102	35.84133353	0.20845211
2346.383313	0.68087921	5	0.110150402	0.645160888	52.7329411	35.84005199	0.209182806
2346.592496	0.680856479	5	0.11027881	0.643988564	52.73294118	35.83876804	0.209916285
2346.802412	0.680833693	5	0.110407447	0.642815558	52.73294126	35.8374818	0.210649927
2347.013062	0.680810825	5	0.110536308	0.641640542	52.73294134	35.83619333	0.211445713
2347.224508	0.680788299	5	0.110665437	0.640485093	52.73294142	35.83490216	0.212230355
2347.436738	0.680765998	5	0.110794818	0.639343371	52.73294149	35.83360849	0.213046343
2347.649784	0.680743867	5	0.110924413	0.638212314	52.73294157	35.83231267	0.213890566
2347.863675	0.680720695	5	0.111054238	0.637030029	52.73294165	35.83101455	0.21477399
2348.078449	0.680698391	5	0.111184349	0.635894247	52.73294173	35.82971358	0.215655278
2348.294104	0.680676049	5	0.111314757	0.63475853	52.73294181	35.82840963	0.216552593
2348.510657	0.68065367	5	0.111445454	0.633622965	52.73294189	35.82710279	0.217452232
2348.728109	0.680631296	5	0.111576454	0.63248971	52.73294197	35.82579293	0.218395104
2348.946504	0.680609834	5	0.111707891	0.631404678	52.73294206	35.82447869	0.219362058
2349.165866	0.680586833	5	0.111839452	0.630243597	52.73294214	35.82316322	0.220342177
2349.386208	0.680564675	5	0.111971484	0.62912724	52.73294222	35.82184304	0.221340195
2349.607549	0.680543255	5	0.112103897	0.628050193	52.7329423	35.82051904	0.222358868
2349.829907	0.680520321	5	0.112236565	0.626898585	52.73294238	35.81919251	0.223396737
2350.053304	0.680498188	5	0.112369623	0.625789423	52.73294246	35.81786206	0.224452855
2350.277757	0.68047605	5	0.112503094	0.624681955	52.73294255	35.81652749	0.225526552
2350.503284	0.680454275	5	0.112636989	0.623595041	52.73294263	35.81518867	0.226661073
2350.729945	0.680432042	5	0.112771228	0.622486227	52.73294271	35.81384643	0.227759116
2350.957704	0.680410209	5	0.112905937	0.621399803	52.7329428	35.81249947	0.228847837
2351.186552	0.680387412	5	0.113040989	0.620267414	52.73294288	35.8111491	0.23002932
2351.416581	0.680365541	5	0.113176445	0.619182929	52.73294297	35.80979468	0.231178535
2351.647759	0.680343292	5	0.113312355	0.61808165	52.73294305	35.80843572	0.2323523
2351.880112	0.68032146	5	0.11344873	0.617002837	52.73294314	35.80707212	0.233560036
2352.113672	0.680299375	5	0.113585474	0.615913692	52.73294322	35.80570482	0.234783644
2352.348455	0.680277611	5	0.113722709	0.614841776	52.73294331	35.80433261	0.236051774
2352.584507	0.680254789	5	0.113860286	0.613720441	52.73294339	35.80295698	0.237274069
2352.821781	0.680232397	5	0.113998463	0.612621906	52.73294348	35.80157535	0.23858719
2353.060368	0.680210749	5	0.114137106	0.611561538	52.73294357	35.80018907	0.239839724
2353.300208	0.680188234	5	0.11427621	0.610460915	52.73294365	35.79879817	0.241169595
2353.541378	0.680165694	5	0.11441582	0.609361072	52.73294374	35.79740222	0.242509904
2353.783888	0.680143861	5	0.114555923	0.60829758	52.73294383	35.79600134	0.243848046
2354.027736	0.680121488	5	0.114696484	0.60721005	52.73294392	35.79459588	0.245170139
2354.272906	0.680098479	5	0.114837506	0.606092822	52.73294401	35.7931858	0.246552747
2354.519459	0.68007647	5	0.114979109	0.605026554	52.7329441	35.79176992	0.247964201
2354.767423	0.680053671	5	0.115121153	0.603923828	52.73294419	35.79034963	0.249377443
2355.0168	0.680031565	5	0.115263812	0.602856655	52.73294428	35.7889232	0.250805593
2355.267606	0.680008935	5	0.115407003	0.601766127	52.73294437	35.78749144	0.252294515
2355.5199	0.679986164	5	0.11555076	0.600670705	52.73294446	35.78605402	0.253725862
2355.773626	0.679963714	5	0.115695085	0.599592724	52.73294455	35.78461092	0.255237124
2356.028863	0.679941127	5	0.115839913	0.598510418	52.73294464	35.78316279	0.256715044
2356.285578	0.67991782	5	0.115985284	0.597395124	52.73294474	35.78170923	0.258227274
2356.543806	0.679895125	5	0.116131209	0.596311253	52.73294483	35.78025013	0.259776675
2356.803582	0.679872612	5	0.116277726	0.59523865	52.73294492	35.77878512	0.261378703
2357.064961	0.679849959	5	0.11642482	0.594160892	52.73294502	35.77731434	0.262970222
2357.327931	0.67982709	5	0.116572533	0.593073953	52.73294511	35.77583736	0.264481515
2357.592413	0.679803552	5	0.116720859	0.591958071	52.73294521	35.77435426	0.266084995
2357.858498	0.67977995	5	0.116869677	0.590841561	52.7329453	35.77286624	0.267789107
2358.126287	0.679757203	5	0.117019149	0.589767152	52.7329454	35.77137168	0.269393795
2358.395681	0.679733754	5	0.11716921	0.588661743	52.73294549	35.76987124	0.271027998
2358.666709	0.679710247	5	0.117319995	0.587555653	52.73294559	35.76836355	0.27272721
2358.939436	0.679687448	5	0.117471376	0.58648495	52.73294569	35.7668499	0.274485026
2359.213921	0.679664331	5	0.117623318	0.58540106	52.73294578	35.76533064	0.276149868
2359.490071	0.67964049	5	0.117775853	0.584285338	52.73294588	35.76380545	0.277908367
2359.767979	0.679617001	5	0.117929181	0.5831883	52.73294598	35.76227233	0.279685477
2360.047665	0.679592994	5	0.118082979	0.58206934	52.73294608	35.76073452	0.281400983
2360.329066	0.679569368	5	0.118237501	0.580969918	52.73294618	35.75918947	0.283182702
2360.612248	0.679545519	5	0.118392605	0.579862425	52.73294628	35.75763859	0.285063048
2360.897311	0.679521995	5	0.118548454	0.578772167	52.73294638	35.75608027	0.286894551
2361.184206	0.67949797	5	0.118704913	0.577660731	52.73294648	35.75451585	0.288660176
2361.472866	0.67947369	5	0.118862022	0.576539601	52.73294659	35.75294493	0.290522816
2361.763389	0.679449754	5	0.119019852	0.575436462	52.73294669	35.7513668	0.29243793
2362.055827	0.679425645	5	0.119178372	0.574327795	52.73294679	35.74978176	0.294339087
2362.350166	0.679400396	5	0.11933746	0.573168689	52.73294689	35.74819106	0.296244345
2362.64641	0.679375865	5	0.119497319	0.572044839	52.732947	35.74659264	0.298182056
2362.944592	0.679352255	5	0.119657925	0.570965261	52.7329471	35.74498676	0.300144437
2363.244737	0.679327203	5	0.119819137	0.569821872	52.73294721	35.74337481	0.302117514
2363.546854	0.679302167	5	0.119981011	0.568681597	52.73294731	35.74175624	0.304162224
2363.851016	0.679277865	5	0.120143783	0.567577152	52.73294742	35.7401287	0.306175848
2364.157192	0.67925245	5	0.120307237	0.566424118	52.73294753	35.73849433	0.308184145
2364.465376	0.679227281	5	0.120471342	0.565284594	52.73294764	35.73685347	0.310177765
2364.775554	0.679202372	5	0.120636133	0.564159746	52.73294774	35.73520574	0.312340323
2365.087895	0.679177592	5	0.1208017	0.563041807	52.73294785	35.73355024	0.313797086
2365.401692	0.679148955	5	0.120967635	0.561753068	52.73294796	35.73189108	0.316432038
2365.718124	0.679126771	5	0.121134603	0.560757476	52.73294807	35.73022157	0.318832267
2366.036956	0.679102122	5	0.121302407	0.559652088	52.73294818	35.72854372	0.320740756
2366.357697	0.679074757	5	0.121470772	0.558428257	52.73294829	35.72686025	0.322783591
2366.68048	0.679049286	5	0.121640182	0.557291712	52.73294841	35.72516634	0.325071316
2367.005552	0.679022958	5	0.121809972	0.556118709	52.73294852	35.72346862	0.327384778
2367.332936	0.678998933	5	0.121980838	0.555050642	52.73294863	35.72176015	0.329556893
2367.662493	0.678971621	5	0.122152281	0.553839385	52.73294874	35.72004591	0.331685825
2367.994179	0.678944983	5	0.122324601	0.552660212	52.73294886	35.7183229	0.334027686
2368.328207	0.678919823	5	0.122497687	0.551549025	52.73294897	35.71659223	0.33635397
2368.664561	0.678893534	5	0.122671425	0.550389723	52.73294909	35.71485504	0.338612891
2369.003174	0.678866208	5	0.122845909	0.549187833	52.73294921	35.71311039	0.340844895
2369.344019	0.678839016	5	0.123021116	0.547994475	52.73294932	35.71135851	0.343258776
2369.687277	0.678811542	5	0.123197092	0.546791093	52.73294944	35.70959894	0.345587178
2370.032864	0.678784939	5	0.12337394	0.545628908	52.73294956	35.70783066	0.347924748
2370.380789	0.67875813	5	0.123551547	0.54445966	52.73294968	35.70605479	0.350393126
2370.731182	0.678730439	5	0.123729898	0.543254487	52.7329498	35.70427147	0.352821296
2371.084004	0.678703675	5	0.123909136	0.542092496	52.73294992	35.7024793	0.355218939
2371.439223	0.678675281	5	0.124089059	0.540862344	52.73295004	35.70068027	0.357664731
2371.796887	0.678649065	5	0.124270078	0.539729477	52.73295016	35.69887028	0.360150616
2372.157038	0.678620807	5	0.124451573	0.538510643	52.73295028	35.69705552	0.362642705
2372.519681	0.678593992	5	0.124634102	0.537356992	52.7329504	35.69523043	0.365079416
2372.88476	0.678565028	5	0.124817176	0.536112214	52.73295053	35.6933999	0.366508818
2373.251269	0.678530943	5	0.12500055	0.534652388	52.73295065	35.69156637	0.370289862
2373.621559	0.67850786	5	0.12518524	0.533665884	52.73295078	35.68971968	0.373241563
2373.9948	0.678481989	5	0.125371122	0.532562182	52.7329509	35.68786106	0.375267016
2374.370067	0.678450087	5	0.125557494	0.531204847	52.73295103	35.68599755	0.377806692
2374.747874	0.678420703	5	0.125744662	0.52995766	52.73295115	35.68412608	0.380581388
2375.128455	0.678392234	5	0.125932664	0.528751698	52.73295128	35.68224627	0.383360734
2375.511816	0.67836536	5	0.126121757	0.527616304	52.73295141	35.68035555	0.385852242
2375.897668	0.678333742	5	0.12631123	0.52628304	52.73295154	35.67846104	0.38847659
2376.286145	0.678305096	5	0.126501777	0.52507843	52.73295167	35.67655578	0.391327505
2376.677472	0.678277089	5	0.126693137	0.523903446	52.7329518	35.67464239	0.394074201
2377.071547	0.678245572	5	0.126885153	0.522583571	52.73295193	35.67272245	0.395193503
2377.46674	0.678210317	5	0.127077477	0.521111854	52.73295206	35.67079943	0.399533122
2377.866273	0.678186227	5	0.127271213	0.520108255	52.73295219	35.66886229	0.403025718
2378.269299	0.678158887	5	0.127466182	0.518971735	52.73295233	35.66691281	0.405073216
2378.674372	0.678125398	5	0.12766178	0.517583085	52.73295246	35.66495706	0.407504132
2379.081876	0.678093718	5	0.127857897	0.516273807	52.7329526	35.66299611	0.410751473
2379.492628	0.678063932	5	0.128054873	0.515044053	52.73295273	35.66102657	0.413774593
2379.906402	0.678034385	5	0.128253124	0.513827756	52.73295287	35.65904429	0.416387853
2380.32279	0.678003257	5	0.128451938	0.512549878	52.732953	35.65705637	0.419321227
2380.742112	0.677971226	5	0.128651494	0.51123825	52.73295314	35.65506104	0.42230821
2381.16442	0.677940253	5	0.128852035	0.509972505	52.73295328	35.65305586	0.425218257
2381.589638	0.677908332	5	0.129053359	0.508671987	52.73295342	35.65104285	0.428132107
2382.01777	0.677877432	5	0.12925544	0.507416711	52.73295356	35.64902227	0.431393842
2382.449164	0.677845736	5	0.129458522	0.50613081	52.7329537	35.64699168	0.428953996
2382.878118	0.6777899	5	0.129659798	0.503874925	52.73295384	35.64497916	0.43722681
2383.315345	0.677781979	5	0.129864391	0.503556023	52.73295398	35.64293346	0.442616291
2383.757961	0.677761098	5	0.1300713	0.502715073	52.73295412	35.6408646	0.443300289
2384.201261	0.677716199	5	0.13027756	0.500912436	52.73295427	35.63880224	0.445344809
2384.646606	0.677678998	5	0.130484138	0.499423778	52.73295441	35.6367367	0.449451293
2385.096057	0.677650814	5	0.13069219	0.498298886	52.73295456	35.63465641	0.452973415
2385.549031	0.677621408	5	0.130901343	0.49712803	52.7329547	35.63256513	0.455554068
2386.004585	0.677585921	5	0.131110795	0.495718748	52.73295485	35.63047085	0.458499205
2386.463084	0.677551604	5	0.13132116	0.49435962	52.732955	35.62836744	0.461953453
2386.925038	0.677517923	5	0.131532213	0.493028891	52.73295514	35.62625716	0.465109052
2387.390147	0.677485532	5	0.131744428	0.491753472	52.73295529	35.62413525	0.468236662
2387.858383	0.677449783	5	0.13195721	0.490348447	52.73295544	35.62200768	0.471433934
2388.329817	0.677417421	5	0.132171245	0.489080765	52.73295559	35.61986757	0.474668276
2388.804485	0.677381697	5	0.13238553	0.487684476	52.73295574	35.61772498	0.477894251
2389.28238	0.677348327	5	0.132600987	0.486385135	52.7329559	35.61557066	0.4811279
2389.763508	0.677311721	5	0.132817125	0.484961922	52.73295605	35.61340952	0.481428546
2390.244936	0.677264083	5	0.13303266	0.483117061	52.7329562	35.61125443	0.487669182
2390.732605	0.67724205	5	0.133250323	0.482266233	52.73295635	35.60907805	0.492163715
2391.224769	0.677213773	5	0.133469681	0.48117703	52.73295651	35.60688473	0.494232223
2391.719001	0.677171891	5	0.133688875	0.479566815	52.73295667	35.60469304	0.497067158
2392.216068	0.677135135	5	0.133908787	0.478158428	52.73295682	35.60249418	0.500956996
2392.717025	0.677099815	5	0.134129351	0.476809321	52.73295698	35.6002888	0.504459038
2393.221484	0.67706746	5	0.134351542	0.475577344	52.73295714	35.59806715	0.507599288
2393.729084	0.677028386	5	0.134573853	0.474092901	52.73295729	35.5958443	0.509968789
2394.239053	0.676989612	5	0.134796668	0.472624605	52.73295745	35.59361641	0.513399104
2394.752452	0.676951331	5	0.135020068	0.471179094	52.73295761	35.59138268	0.518205494
2395.270657	0.67691924	5	0.135244834	0.469970358	52.73295777	35.58913528	0.521598408
2395.792256	0.676884247	5	0.135470722	0.468656462	52.73295794	35.58687666	0.524477514
2396.316733	0.676843757	5	0.135696869	0.467141168	52.7329581	35.58461546	0.527856332
2396.844589	0.676806032	5	0.135923799	0.465732795	52.73295826	35.58234643	0.531533145
2397.376123	0.676770002	5	0.136151512	0.464392604	52.73295842	35.58006957	0.535153559
2397.911276	0.676731541	5	0.136380045	0.462965684	52.73295859	35.57778452	0.53850776
2398.449784	0.676694824	5	0.136609836	0.46160845	52.73295875	35.57548688	0.541944977
2398.991729	0.676655033	5	0.136839746	0.460140526	52.73295892	35.57318805	0.544788617
2399.536517	0.676614567	5	0.137070416	0.458653439	52.73295909	35.57088163	0.549038036
2400.085556	0.676578338	5	0.137301732	0.457326594	52.73295925	35.56856874	0.552810562
2400.638366	0.676539541	5	0.137533847	0.455908172	52.73295942	35.56624787	0.544971014
2401.183337	0.676455457	5	0.137762027	0.452851539	52.73295959	35.56396635	0.559525887
2401.742863	0.67646119	5	0.137995691	0.453059304	52.73295976	35.56162998	0.567227404
2402.31009	0.676438877	5	0.138231808	0.452251255	52.73295993	35.55926909	0.566595288
2402.876686	0.67638283	5	0.138466794	0.450227992	52.7329601	35.55691951	0.568758548
2403.445444	0.676335495	5	0.138701537	0.448526076	52.73296027	35.55457236	0.573938806
2404.019383	0.676305838	5	0.138938447	0.4474633	52.73296044	35.55220355	0.577988793
2404.597372	0.676264789	5	0.139175306	0.445995885	52.73296061	35.54983524	0.581008491
2405.17838	0.676224731	5	0.139413183	0.444570036	52.73296079	35.54745676	0.584455306
2405.762836	0.676181508	5	0.13965118	0.443034269	52.73296096	35.54507707	0.583532791
2406.346368	0.676121179	5	0.13988774	0.440901042	52.73296114	35.54271177	0.591870112
2406.938239	0.676100837	5	0.140127651	0.440184319	52.73296131	35.54031294	0.597177718
2407.535416	0.676065348	5	0.140368505	0.438936312	52.73296149	35.53790469	0.599105322
2408.134522	0.676017571	5	0.140609506	0.437261353	52.73296166	35.53549498	0.602173159
2408.736695	0.67597343	5	0.140850603	0.435720187	52.73296184	35.53308429	0.606408271
2409.343103	0.675935307	5	0.141092922	0.434393687	52.73296202	35.5306614	0.610244872
2409.953348	0.675894001	5	0.141335524	0.432960322	52.7329622	35.52823568	0.608068741
2410.561417	0.67582871	5	0.141576143	0.430704068	52.73296238	35.52582978	0.617284909
2411.178702	0.67580889	5	0.141820287	0.430021944	52.73296256	35.52338863	0.622840271
2411.801542	0.675771742	5	0.142065279	0.428745782	52.73296274	35.52093901	0.624558939
2412.426101	0.675723472	5	0.142310535	0.427093361	52.73296292	35.51848675	0.627694459
2413.053795	0.67567685	5	0.142555456	0.425503201	52.7329631	35.51603785	0.631997184
2413.685792	0.675634665	5	0.142801389	0.424069349	52.73296329	35.51357881	0.635827696
2414.32162	0.675592575	5	0.143048098	0.422643853	52.73296347	35.51111203	0.639287388
2414.960907	0.67554996	5	0.143295521	0.421205843	52.73296365	35.5086381	0.64294428
2415.603852	0.675507517	5	0.14354317	0.419777559	52.73296384	35.50616192	0.646634819
2416.250487	0.675460548	5	0.143790895	0.418203161	52.73296402	35.50368497	0.650303217
2416.90079	0.675418458	5	0.14403988	0.4167977	52.73296421	35.50119542	0.653960131
2417.55475	0.675374348	5	0.144289186	0.415329024	52.73296439	35.49870267	0.651798971
2418.206549	0.675307704	5	0.144536087	0.413120303	52.73296458	35.49623397	0.661285168
2418.867834	0.675285292	5	0.1447863	0.412380543	52.73296477	35.49373215	0.666650869
2419.534485	0.67524492	5	0.145038046	0.411050532	52.73296496	35.491215	0.666629209
2420.201114	0.675186635	5	0.145288404	0.409138479	52.73296514	35.48871173	0.671750351
2420.872864	0.675146266	5	0.145539664	0.407818667	52.73296533	35.48619944	0.674540961
2421.547405	0.675098595	5	0.145791057	0.406267082	52.73296552	35.48368582	0.679630222
2422.227036	0.675056696	5	0.146043199	0.404906787	52.73296571	35.48116472	0.68033944
2422.907375	0.675002103	5	0.146295013	0.403142412	52.7329659	35.47864689	0.686759318
2423.594134	0.674966737	5	0.146548062	0.402003645	52.73296609	35.47611671	0.691148913
2424.285283	0.674922091	5	0.146801754	0.40056999	52.73296629	35.47358011	0.69398252
2424.979266	0.674873567	5	0.147055775	0.399017713	52.73296648	35.47104021	0.697387734
2425.676654	0.674825644	5	0.147309835	0.397490951	52.73296667	35.46849994	0.701247402
2426.377901	0.674780873	5	0.147564543	0.396069998	52.73296686	35.46595317	0.704858729
2427.08276	0.674732919	5	0.147819292	0.39455322	52.73296706	35.463406	0.708376969
2427.791137	0.674685981	5	0.14807451	0.393074508	52.73296725	35.46085414	0.711951131
2428.503088	0.674638409	5	0.148329911	0.391581116	52.73296745	35.45830045	0.715537246
2429.218625	0.674590385	5	0.148585578	0.390079555	52.73296764	35.4557441	0.719095787
2429.937721	0.674544994	5	0.148841863	0.388666056	52.73296784	35.45318157	0.722638094
2430.660359	0.674496013	5	0.149097937	0.387145528	52.73296803	35.45062116	0.71856262
2431.378922	0.674424041	5	0.14935159	0.384922406	52.73296823	35.44808495	0.729698715
2432.10862	0.67439964	5	0.149608008	0.384171801	52.73296842	35.44552109	0.735077711
2432.843698	0.674359299	5	0.149865991	0.382933889	52.73296862	35.44294159	0.736694849
2433.580393	0.674304008	5	0.150123197	0.381243894	52.73296882	35.44036985	0.739702897
2434.320096	0.674256754	5	0.150380883	0.379805829	52.73296902	35.43779331	0.743631251
2435.063727	0.674206765	5	0.150638326	0.378289423	52.73296921	35.43521922	0.747199132
2435.810926	0.674157661	5	0.150896255	0.376806177	52.73296941	35.43264025	0.750534171
2436.56146	0.674108324	5	0.151154434	0.375321802	52.73296961	35.43005879	0.75393722
2437.315397	0.674060566	5	0.15141302	0.373890828	52.73296981	35.42747325	0.757374326
2438.072772	0.674013548	5	0.151671767	0.372487273	52.73297001	35.42488612	0.760810461
2438.833582	0.673961799	5	0.151930161	0.370947503	52.73297021	35.4223025	0.764148654
2439.597731	0.67391258	5	0.152188713	0.369490062	52.73297041	35.41971732	0.767502464
2440.365233	0.673862301	5	0.152447298	0.36800707	52.73297061	35.41713179	0.770856412
2441.13609	0.673815613	5	0.152706548	0.366635605	52.73297081	35.41453963	0.774185136
2441.910275	0.673761371	5	0.152964806	0.365046988	52.73297101	35.41195738	0.772650588
2442.682926	0.673699384	5	0.15322228	0.363241313	52.73297121	35.40938297	0.780829721
2443.463755	0.673664747	5	0.153481406	0.362236221	52.73297141	35.40679204	0.785019576
2444.248775	0.673617656	5	0.153740867	0.360874032	52.73297162	35.40419776	0.787264645
2445.036039	0.673562779	5	0.153999881	0.359292988	52.73297182	35.40160795	0.790316431
2445.826356	0.673511994	5	0.154259136	0.357836196	52.73297202	35.39901574	0.793728877
2446.620085	0.673465362	5	0.154518933	0.356504228	52.73297222	35.3964181	0.79695242
2447.417037	0.673410923	5	0.154777894	0.354954402	52.73297243	35.39382882	0.800112579
2448.21715	0.673364396	5	0.155037581	0.35363695	52.73297263	35.39123229	0.803221027
2449.020371	0.673308547	5	0.155296039	0.352059184	52.73297283	35.38864804	0.80159412
2449.821965	0.67324565	5	0.155554137	0.350292401	52.73297303	35.3860674	0.809457231
2450.631422	0.673208887	5	0.155813615	0.349263388	52.73297324	35.38347295	0.807089471
2451.438512	0.673141941	5	0.156070736	0.347397843	52.73297344	35.38090207	0.81556898
2452.254081	0.673106217	5	0.156329765	0.346406306	52.73297364	35.37831212	0.817489372
2453.07157	0.67305243	5	0.156588332	0.344919002	52.73297384	35.37572678	0.821591206
2453.893161	0.673006345	5	0.156847562	0.343649619	52.73297405	35.37313482	0.82271438
2454.715876	0.672946152	5	0.15710518	0.341998827	52.73297425	35.37055898	0.82756619
2455.543442	0.672900845	5	0.157363956	0.340761318	52.73297446	35.36797155	0.825848094
2456.36929	0.672835034	5	0.157620862	0.338971711	52.73297466	35.36540283	0.831535231
2457.200825	0.672791888	5	0.1578787	0.337803607	52.73297486	35.36282479	0.83699588
2458.037821	0.672748912	5	0.158137437	0.336644742	52.73297507	35.36023775	0.839395991
2458.877217	0.672694625	5	0.158395727	0.335185216	52.73297527	35.35765518	0.834737208
2459.711954	0.672621336	5	0.15865115	0.333225646	52.73297547	35.3551013	0.844710458
2460.556665	0.672590831	5	0.15890899	0.332413473	52.73297568	35.35252323	0.848608435
2461.405273	0.672543494	5	0.159166995	0.331157499	52.73297588	35.34994351	0.850274776
2462.255548	0.672488954	5	0.159424421	0.329715669	52.73297609	35.34736958	0.850890069
2463.106438	0.672428306	5	0.159680592	0.328119234	52.73297629	35.34480821	0.853760893
2463.960199	0.672376208	5	0.159936832	0.326754553	52.73297649	35.34224615	0.858685699
2464.818885	0.672331093	5	0.160193787	0.325577323	52.7329767	35.33967693	0.861301139
2465.680186	0.672280375	5	0.160450407	0.324259652	52.7329769	35.33711107	0.863609522
2466.543795	0.672228995	5	0.160706688	0.322929376	52.73297711	35.33454859	0.861894166
2467.405689	0.672161972	5	0.160960798	0.321201728	52.73297731	35.33200783	0.866349378
2468.272039	0.672115672	5	0.161215811	0.320014625	52.73297751	35.32945803	0.871919898
2469.143959	0.672070203	5	0.161471153	0.318852237	52.73297772	35.32690496	0.871243328
2470.015202	0.672010795	5	0.161725722	0.317340353	52.73297792	35.32435959	0.876264459
2470.891466	0.671965021	5	0.161980274	0.316180724	52.73297812	35.32181441	0.879116082
2471.770582	0.671914049	5	0.162234797	0.314894021	52.73297833	35.31926952	0.879327337
2472.64991	0.671855246	5	0.162488446	0.313415776	52.73297853	35.31673336	0.880190363
2473.5301	0.671797748	5	0.162740935	0.311977319	52.73297873	35.3142088	0.886213044
2474.416313	0.671757904	5	0.162995261	0.31098484	52.73297894	35.31166588	0.888723628
2475.305037	0.671703692	5	0.163248069	0.309638665	52.73297914	35.30913813	0.890332765
2476.19537	0.671652661	5	0.163501464	0.308377541	52.73297934	35.30660452	0.892903029
2477.088273	0.671597353	5	0.1637535	0.307015547	52.73297954	35.3040845	0.890794322
2477.979067	0.671536383	5	0.164004479	0.305521978	52.73297975	35.30157504	0.897418628
2478.876486	0.671493324	5	0.164256036	0.304471081	52.73297995	35.2990598	0.897986427
2479.774472	0.671437583	5	0.16450706	0.30311637	52.73298015	35.29654989	0.901778287
2480.67625	0.671390034	5	0.164758007	0.301965704	52.73298035	35.29404075	0.904108285
2481.580359	0.671336892	5	0.165008376	0.300684304	52.73298055	35.2915374	0.904819093
2482.485178	0.671282438	5	0.165258302	0.299377513	52.73298075	35.28903847	0.90810751
2483.393285	0.671232804	5	0.165507886	0.298191006	52.73298095	35.28654295	0.907593505
2484.300879	0.671173102	5	0.16575622	0.296770008	52.73298116	35.28405994	0.912216224
2485.213095	0.671129949	5	0.166005242	0.295747648	52.73298136	35.28157006	0.91445707
2486.127552	0.671077347	5	0.166253537	0.29450545	52.73298156	35.27908744	0.913259377
2487.040811	0.671017668	5	0.166500491	0.293102647	52.73298176	35.27661823	0.91811321
2487.958925	0.670971384	5	0.166747673	0.292019195	52.73298196	35.27414673	0.920309669
2488.879234	0.670921026	5	0.16699469	0.290845306	52.73298216	35.27167689	0.921938908
2489.801173	0.670868704	5	0.167241317	0.289630567	52.73298235	35.26921095	0.922993056
2490.724166	0.670813584	5	0.167486883	0.288355797	52.73298255	35.26675562	0.922924909
2491.647091	0.67075796	5	0.167731701	0.287075682	52.73298275	35.26430776	0.927506696
2492.574598	0.670712734	5	0.167976717	0.286038799	52.73298295	35.26185794	0.929433314
2493.504031	0.670663151	5	0.168221642	0.28490664	52.73298315	35.25940901	0.930929032
2494.43496	0.670609493	5	0.168465795	0.283686311	52.73298335	35.2569678	0.932642331
2495.367602	0.670556414	5	0.16870939	0.282483939	52.73298354	35.25453218	0.932535627
2496.300138	0.670501281	5	0.168952023	0.281240683	52.73298374	35.25210617	0.93522454
2497.235363	0.670451585	5	0.169194233	0.280124608	52.73298394	35.24968439	0.937933452
2498.173296	0.670403139	5	0.16943641	0.279041155	52.73298413	35.24726295	0.939441678
2499.112738	0.670351435	5	0.169677886	0.277889361	52.73298433	35.24484851	0.940979267
2500.053717	0.670301239	5	0.169918903	0.276775707	52.73298452	35.24243866	0.942547067
2500.996264	0.670248664	5	0.170159222	0.275613957	52.73298472	35.2400358	0.944097232
2501.940361	0.670196248	5	0.170399018	0.274460424	52.73298491	35.23763816	0.945590696
2502.885952	0.670146304	5	0.170638498	0.273366278	52.73298511	35.23524368	0.947070927
2503.833023	0.670095474	5	0.170877389	0.272256854	52.7329853	35.23285508	0.945266731
2504.77829	0.670037675	5	0.171115196	0.27100088	52.7329855	35.23047734	0.946759364
2505.725049	0.669989494	5	0.171352223	0.269958289	52.73298569	35.22810738	0.949614055
2506.674663	0.669938411	5	0.171588499	0.268857055	52.73298588	35.22574494	0.952540903
2507.627204	0.669891725	5	0.171825127	0.26785475	52.73298607	35.22337898	0.954182003
2508.581386	0.669841062	5	0.172061146	0.266771324	52.73298626	35.2210191	0.955419199
2509.536805	0.669790904	5	0.17229665	0.265702988	52.73298646	35.21866438	0.956706672
2510.493512	0.669741581	5	0.17253172	0.264656812	52.73298665	35.21631399	0.957969497
2511.451481	0.669689591	5	0.172765878	0.263558264	52.73298684	35.21397272	0.958560908
2512.410042	0.669637056	5	0.172999404	0.262452679	52.73298703	35.21163778	0.958784422
2513.368827	0.669586538	5	0.173232598	0.26139434	52.73298722	35.20930615	0.96171778
2514.330545	0.669539477	5	0.173465213	0.260411884	52.73298741	35.20698031	0.961101536
2515.291646	0.669485973	5	0.173696958	0.259299595	52.73298759	35.20466317	0.964020922
2516.255667	0.669439508	5	0.173928346	0.258337546	52.73298778	35.2023496	0.965240599
2517.220908	0.669389296	5	0.174159138	0.257301949	52.73298797	35.20004199	0.966268911
2518.187176	0.669340594	5	0.174389386	0.256301173	52.73298816	35.19773982	0.965714551
2519.152891	0.669287199	5	0.174618479	0.255208772	52.73298835	35.1954492	0.96842583
2520.121317	0.669240974	5	0.174847433	0.254266771	52.73298853	35.19315997	0.969540596
2521.090857	0.669191238	5	0.175075685	0.253257015	52.73298872	35.19087775	0.970491262
2522.061349	0.669143278	5	0.175303636	0.252287258	52.7329889	35.18859855	0.971488761
2523.032837	0.669093568	5	0.175530663	0.251285776	52.73298909	35.18632858	0.972454681
2524.005292	0.669044173	5	0.175757116	0.250294907	52.73298927	35.18406435	0.973436082
2524.978728	0.668996155	5	0.175983367	0.249335348	52.73298946	35.18180215	0.9739503
2525.952679	0.668945029	5	0.176208505	0.248317387	52.73298964	35.17955106	0.974569693
2526.927248	0.668896269	5	0.176433498	0.247350718	52.73298982	35.17730144	0.976197505
2527.903446	0.668849404	5	0.176657628	0.246424898	52.73299	35.17506044	0.976512757
2528.879958	0.66879895	5	0.176881151	0.245432288	52.73299019	35.17282551	0.977946306
2529.857905	0.668751789	5	0.177104069	0.244508053	52.73299037	35.17059663	0.978795841
2530.836701	0.668704109	5	0.177326541	0.243577295	52.73299055	35.1683722	0.979574287
2531.816275	0.668655929	5	0.177548154	0.242640112	52.73299073	35.16615637	0.979925525
2532.7962	0.668605911	5	0.177769051	0.24167108	52.73299091	35.16394769	0.981139357
2533.77734	0.668560006	5	0.177989637	0.240785192	52.73299109	35.16174213	0.981918086
2534.759258	0.668512142	5	0.178209458	0.239864974	52.73299127	35.15954421	0.982627012
2535.741885	0.668464061	5	0.178428606	0.238944092	52.73299144	35.15735303	0.983353526
2536.725238	0.668418682	5	0.178647708	0.238078282	52.73299162	35.1551623	0.984050755
2537.709289	0.668369001	5	0.178865311	0.237133791	52.7329918	35.15298656	0.984717744
2538.694007	0.668321906	5	0.179082651	0.236242025	52.73299198	35.15081345	0.985388735
2539.679396	0.668275837	5	0.179299514	0.23537309	52.73299215	35.14864511	0.986031261
2540.665427	0.668228721	5	0.17951569	0.234487403	52.73299233	35.14648363	0.986645875
2541.652073	0.668182329	5	0.179731457	0.233618927	52.7329925	35.14432625	0.987263326
2542.639336	0.66813348	5	0.17994612	0.232707558	52.73299268	35.14217991	0.987101894
2543.626438	0.668085489	5	0.18016019	0.231815832	52.73299285	35.1400395	0.988426582
2544.614865	0.668041971	5	0.180374093	0.231010208	52.73299302	35.13790075	0.988998915
2545.603864	0.667994517	5	0.1805869	0.230134817	52.7329932	35.13577297	0.989513576
2546.593377	0.667948967	5	0.180799415	0.229297838	52.73299337	35.1336481	0.990036991
2547.583414	0.667901551	5	0.181011085	0.22842957	52.73299354	35.13153168	0.990468121
2548.573882	0.667855713	5	0.181222252	0.227593435	52.73299371	35.12942029	0.991048824
2549.564931	0.66781153	5	0.181433047	0.226790486	52.73299388	35.12731263	0.991522173
2550.556453	0.667764258	5	0.181642767	0.225934369	52.73299405	35.12521571	0.991980953
2551.548434	0.667718895	5	0.181852199	0.225115885	52.73299422	35.12312167	0.992410172
2552.540844	0.667674208	5	0.18206091	0.22431254	52.73299439	35.12103483	0.992849873
2553.533694	0.667628544	5	0.182268863	0.223494616	52.73299456	35.11895558	0.993184618
2554.526879	0.667583268	5	0.182476232	0.222686633	52.73299473	35.11688216	0.993666585
2555.520545	0.66753778	5	0.182682993	0.221877672	52.73299489	35.11481483	0.993710951
2556.514256	0.667491738	5	0.182889009	0.221061832	52.73299506	35.11275494	0.994246513
2557.508503	0.667448289	5	0.183094742	0.220294894	52.73299522	35.11069789	0.994797403
2558.5033	0.66740292	5	0.183299546	0.219496629	52.73299539	35.10865011	0.994765155
2559.498065	0.667357799	5	0.183503795	0.218705738	52.73299555	35.10660789	0.995465255
2560.493531	0.667314217	5	0.183707605	0.217944529	52.73299572	35.10457007	0.995782507
2561.489313	0.667270192	5	0.183910742	0.217178251	52.73299588	35.10253896	0.996082752
2562.485396	0.667225512	5	0.184113211	0.216403353	52.73299605	35.10051455	0.996374513
2563.48177	0.667181503	5	0.184315231	0.215642788	52.73299621	35.09849461	0.996657835
2564.478428	0.667138084	5	0.184516838	0.214895055	52.73299637	35.0964788	0.996919846
2565.475348	0.66709428	5	0.184717649	0.214143295	52.73299653	35.09447096	0.997173608
2566.472522	0.6670511	5	0.184918044	0.213404838	52.73299669	35.09246728	0.997419065
2567.469941	0.667006943	5	0.185117497	0.212652262	52.73299685	35.09047301	0.997644873
2568.467586	0.666963302	5	0.185316402	0.211911121	52.73299701	35.08848422	0.997862523
2569.465448	0.666920617	5	0.185514747	0.211188695	52.73299717	35.08650104	0.998068653
2570.463517	0.666878203	5	0.185712585	0.210473385	52.73299733	35.08452292	0.998266143
2571.461783	0.666834942	5	0.185909696	0.209746269	52.73299749	35.08255206	0.998450555
2572.460234	0.666791725	5	0.186106205	0.209022348	52.73299764	35.08058723	0.998493484
2573.458727	0.666748306	5	0.186302209	0.20829744	52.7329978	35.07862745	0.998442428
2574.457169	0.666705365	5	0.186497501	0.207583102	52.73299796	35.07667478	0.998930558
2575.4561	0.666663949	5	0.186692347	0.206896464	52.73299811	35.07472658	0.999071215
2576.455171	0.666621237	5	0.186886432	0.206190684	52.73299827	35.07278599	0.999198718
2577.45437	0.666579011	5	0.187079969	0.205495327	52.73299842	35.07085087	0.999319456
2578.453689	0.666538223	5	0.187273092	0.204825947	52.73299858	35.0689199	0.999428074
2579.453117	0.666495669	5	0.187465391	0.204129834	52.73299873	35.06699716	0.999526715
2580.452644	0.666454339	5	0.187657306	0.203455982	52.73299888	35.06507825	0.999564791
2581.452209	0.66641168	5	0.187848396	0.202762769	52.73299903	35.06316761	0.999694788
2582.451904	0.666370291	5	0.188039107	0.202092497	52.73299919	35.06126074	0.999764641
2583.451668	0.666328864	5	0.188229352	0.201423828	52.73299934	35.05935855	0.999824027
2584.451492	0.666287825	5	0.188418933	0.200763619	52.73299949	35.05746299	0.999875362
2585.451368	0.666247533	5	0.188607958	0.200117576	52.73299964	35.05557298	0.999918244
2586.451286	0.666205756	5	0.188796324	0.199449803	52.73299979	35.05368957	0.999951048
2587.451237	0.666164608	5	0.188984188	0.19879432	52.73299994	35.05181117	0.999975692
2588.451213	0.666124372	5	0.189171529	0.198155455	52.73300008	35.049938	0.999991725
2589.451205	0.666083513	5	0.189358149	0.197508792	52.73300023	35.04807204	0.999999356
2590.451204	0.666043295	5	0.18954433	0.196874307	52.73300038	35.04621048	1
2591.451204	0.666002954	5	0.189729915	0.196240037	52.73300053	35.04435487	1
2592.451204	0.665962271	5	0.189914878	0.195602302	52.73300067	35.04250548	1
2593.451204	0.665922274	5	0.190099352	0.19497742	52.73300082	35.04066098	1
2594.451204	0.665882741	5	0.190283269	0.194361754	52.73300096	35.03882204	1
2595.451204	0.665842927	5	0.190466638	0.19374368	52.73300111	35.03698859	1
2596.451204	0.665803751	5	0.190649528	0.193137411	52.73300125	35.03515993	1
2597.451204	0.665764214	5	0.190831753	0.192527444	52.73300139	35.03333792	1
2598.451204	0.665723931	5	0.191013474	0.191908005	52.73300154	35.03152093	1
2599.451204	0.665684757	5	0.191194788	0.191307519	52.73300168	35.02970803	1
2600.451204	0.665645979	5	0.191375489	0.190714953	52.73300182	35.02790125	1
2601.451204	0.665606655	5	0.191555545	0.190115919	52.73300196	35.02610092	1
2602.451204	0.665567771	5	0.191735115	0.189525427	52.7330021	35.02430545	1
2603.451204	0.665529497	5	0.191914223	0.188946043	52.73300224	35.0225146	1
2604.451204	0.665490919	5	0.192092821	0.188363777	52.73300238	35.02072885	1
2605.451204	0.665452861	5	0.192270898	0.187791163	52.73300252	35.01894832	1
2606.451204	0.665414468	5	0.1924486	0.187215286	52.73300266	35.01717152	1
2607.451204	0.665375835	5	0.192625599	0.186637489	52.7330028	35.01540175	1
2608.451204	0.665337304	5	0.192802037	0.186063072	52.73300293	35.0136376	1
2609.451204	0.665299767	5	0.192978079	0.185505195	52.73300307	35.0118774	1
2610.451204	0.665262731	5	0.193153736	0.184956399	52.73300321	35.01012106	1
2611.451204	0.665224248	5	0.193328627	0.184387787	52.73300334	35.00837237	1
2612.451204	0.665186685	5	0.19350316	0.183834517	52.73300348	35.00662727	1
2613.451204	0.66514883	5	0.193677124	0.183278632	52.73300361	35.00488785	1
2614.451204	0.665113085	5	0.193850889	0.182755374	52.73300375	35.00315041	1
2615.451204	0.66507417	5	0.194023699	0.182187202	52.73300388	35.00142253	1
2616.451204	0.665037156	5	0.194196266	0.181648513	52.73300401	34.99969709	1
2617.451204	0.665000118	5	0.194368393	0.181111083	52.73300415	34.99797603	1
2618.451204	0.664964016	5	0.194540095	0.180588764	52.73300428	34.99625923	1
2619.451204	0.664926507	5	0.194711118	0.180047667	52.73300441	34.99454922	1
2620.451204	0.664889878	5	0.194881773	0.179520839	52.73300454	34.99284288	1
2621.451204	0.664853333	5	0.195051955	0.178996746	52.73300467	34.99114128	1
2622.451204	0.66481695	5	0.195221675	0.178476512	52.7330048	34.98944429	1
2623.451204	0.664782217	5	0.19539114	0.177981322	52.73300493	34.98774986	1
2624.451204	0.664744454	5	0.195559721	0.177444391	52.73300506	34.98606425	1
2625.451204	0.664708583	5	0.195728088	0.176935901	52.73300519	34.9843808	1
2626.451204	0.664672429	5	0.195895942	0.176424884	52.73300532	34.98270247	1
2627.451204	0.664636576	5	0.196063364	0.175919569	52.73300544	34.98102846	1
2628.451204	0.664600839	5	0.196230498	0.175417343	52.73300557	34.97935733	1
2629.451204	0.664565183	5	0.196397103	0.174917681	52.7330057	34.97769148	1
2630.451204	0.66453118	5	0.196563495	0.174442613	52.73300582	34.97602777	1
2631.451204	0.664494561	5	0.196729025	0.173932221	52.73300595	34.97437268	1
2632.451204	0.66445928	5	0.196894228	0.173442018	52.73300608	34.97272086	1
2633.451204	0.664423646	5	0.197058979	0.172948243	52.7330062	34.97107354	1
2634.451204	0.664388958	5	0.197223402	0.172468962	52.73300632	34.96942952	1
2635.451204	0.664353978	5	0.197387291	0.171987022	52.73300645	34.96779083	1
2636.451204	0.664319088	5	0.197550773	0.171507623	52.73300657	34.96615622	1
2637.451204	0.664283943	5	0.197713745	0.17102608	52.73300669	34.9645267	1
2638.451204	0.664249283	5	0.197876348	0.170552514	52.73300682	34.96290087	1
2639.451204	0.664215048	5	0.198038678	0.170086047	52.73300694	34.96127777	1
2640.451204	0.664180191	5	0.198200383	0.169612393	52.73300706	34.95966092	1
2641.451204	0.664145809	5	0.198361772	0.16914651	52.73300718	34.95804723	1
2642.451204	0.664111741	5	0.19852271	0.168686133	52.7330073	34.95643805	1
2643.451204	0.664077573	5	0.19868321	0.168225662	52.73300742	34.95483324	1
2644.451204	0.664044035	5	0.198843522	0.167774931	52.73300754	34.95323032	1
2645.451204	0.664009296	5	0.199003094	0.167309293	52.73300766	34.95163479	1
2646.451204	0.663975667	5	0.199162396	0.166859771	52.73300778	34.95004197	1
2647.451204	0.663941684	5	0.199321283	0.166406756	52.7330079	34.94845329	1
2648.451204	0.663907966	5	0.199479783	0.165958487	52.73300802	34.94686848	1
2649.451204	0.663874404	5	0.199637892	0.16551348	52.73300813	34.94528759	1
2650.451204	0.6638409	5	0.199795546	0.165070448	52.73300825	34.94371124	1
2651.451204	0.663807534	5	0.199952809	0.164630412	52.73300837	34.9421388	1
2652.451204	0.663774945	5	0.20010977	0.164201789	52.73300848	34.94056938	1
2653.451204	0.663741025	5	0.200266135	0.163756781	52.7330086	34.93900592	1
2654.451204	0.663707926	5	0.200422209	0.163323731	52.73300871	34.93744537	1
2655.451204	0.663674913	5	0.200577898	0.162892956	52.73300883	34.93588867	1
2656.451204	0.663642332	5	0.200733336	0.162468932	52.73300894	34.93433447	1
2657.451204	0.663609188	5	0.200888203	0.162038703	52.73300906	34.93278599	1
2658.451204	0.663576448	5	0.201042733	0.161614853	52.73300917	34.93124088	1
2659.451204	0.663543777	5	0.201196878	0.161192992	52.73300928	34.92969961	1
2660.451204	0.66351121	5	0.20135069	0.16077356	52.7330094	34.92816168	1
2661.451204	0.663479101	5	0.201504173	0.160361141	52.73300951	34.92662704	1
2662.451204	0.663446715	5	0.201657181	0.159946176	52.73300962	34.92509714	1
2663.451204	0.663414119	5	0.201809777	0.159529627	52.73300973	34.92357135	1
2664.451204	0.663381904	5	0.201962087	0.159119013	52.73300984	34.92204844	1
2665.451204	0.663349818	5	0.202113983	0.158711092	52.73300995	34.92052966	1
2666.451204	0.663318123	5	0.202265553	0.158309203	52.73301006	34.91901414	1
2667.451204	0.663286161	5	0.202416707	0.157904917	52.73301017	34.91750278	1
2668.451204	0.663254146	5	0.202567523	0.157500982	52.73301028	34.9159948	1
2669.451204	0.663222363	5	0.202718021	0.157101025	52.73301039	34.91449	1
2670.451204	0.663190558	5	0.202868072	0.1567018	52.7330105	34.91298967	1
2671.451204	0.663159279	5	0.203017873	0.156310183	52.73301061	34.91149184	1
2672.451204	0.663127439	5	0.203167274	0.155912513	52.73301071	34.909998	1
2673.451204	0.663096367	5	0.203316318	0.155525447	52.73301082	34.90850774	1
2674.451204	0.663064675	5	0.20346491	0.155131624	52.73301093	34.90702199	1
2675.451204	0.6630341	5	0.203613287	0.154752682	52.73301103	34.9055384	1
2676.451204	0.663002595	5	0.20376118	0.154363095	52.73301114	34.90405964	1
2677.451204	0.662971499	5	0.203908764	0.15397958	52.73301124	34.90258397	1
2678.451204	0.662940828	5	0.204056099	0.153602196	52.73301135	34.90111079	1
2679.451204	0.662909229	5	0.204202923	0.153214385	52.73301145	34.89964273	1
2680.451204	0.662879009	5	0.204349647	0.152844468	52.73301156	34.89817566	1
2681.451204	0.662847625	5	0.204495813	0.152461154	52.73301166	34.89671417	1
2682.451204	0.662817241	5	0.20464177	0.152091042	52.73301177	34.89525477	1
2683.451204	0.662786302	5	0.2047873	0.151715033	52.73301187	34.89379963	1
2684.451204	0.662755817	5	0.204932499	0.151345468	52.73301197	34.89234782	1
2685.451204	0.662725365	5	0.205077351	0.150977224	52.73301207	34.89089946	1
2686.451204	0.662695027	5	0.205221877	0.150611234	52.73301218	34.88945437	1
2687.451204	0.662664708	5	0.205366076	0.150246367	52.73301228	34.88801254	1
2688.451204	0.662634837	5	0.20551	0.14988776	52.73301238	34.88657348	1
2689.451204	0.662604367	5	0.205653483	0.14952283	52.73301248	34.88513881	1
2690.451204	0.662574342	5	0.205796692	0.149164098	52.73301258	34.88370688	1
2691.451204	0.662544369	5	0.205939567	0.148806857	52.73301268	34.8822783	1
2692.451204	0.662514738	5	0.206082197	0.148454537	52.73301278	34.88085215	1
2693.451204	0.662484938	5	0.206224467	0.148101064	52.73301288	34.87942962	1
2694.451204	0.662454874	5	0.206366329	0.147745257	52.73301298	34.87801116	1
2695.451204	0.662425218	5	0.206507918	0.147395141	52.73301308	34.87659543	1
2696.451204	0.662395621	5	0.206649234	0.147046567	52.73301317	34.87518244	1
2697.451204	0.662366084	5	0.206790205	0.146699509	52.73301327	34.87377289	1
2698.451204	0.662336638	5	0.206930835	0.146354328	52.73301337	34.87236674	1
2699.451204	0.662307584	5	0.207071202	0.146014558	52.73301347	34.87096323	1
2700.451204	0.662277919	5	0.207211165	0.145668442	52.73301356	34.86956376	1
2701.451204	0.662248703	5	0.207350864	0.145328363	52.73301366	34.86816694	1
2702.451204	0.662219895	5	0.2074903	0.14499383	52.73301375	34.86677273	1
2703.451204	0.662190492	5	0.207629354	0.144653159	52.73301385	34.86538235	1
2704.451204	0.662161483	5	0.207768128	0.144317848	52.73301394	34.86399476	1
2705.451204	0.662132828	5	0.207906639	0.143987394	52.73301404	34.86260981	1
2706.451204	0.662103629	5	0.208044755	0.14365144	52.73301413	34.8612288	1
2707.451204	0.66207484	5	0.208182611	0.143320967	52.73301423	34.8598504	1
2708.451204	0.662046067	5	0.208320204	0.142991441	52.73301432	34.85847462	1
2709.451204	0.662017439	5	0.208457462	0.142664333	52.73301441	34.85710219	1
2710.451204	0.661988973	5	0.208594432	0.142339818	52.73301451	34.85573264	1
2711.451204	0.661960608	5	0.208731112	0.1420172	52.7330146	34.85436599	1
2712.451204	0.661931868	5	0.208867438	0.141691026	52.73301469	34.85300289	1
2713.451204	0.661904383	5	0.209003634	0.141379826	52.73301478	34.85164108	1
2714.451204	0.66187512	5	0.209139275	0.141049231	52.73301488	34.85028482	1
2715.451204	0.661846918	5	0.209274763	0.140731359	52.73301497	34.84893008	1
2716.451204	0.661818866	5	0.209409972	0.140415893	52.73301506	34.84757815	1
2717.451204	0.661790595	5	0.209544854	0.140098667	52.73301515	34.84622947	1
2718.451204	0.661762577	5	0.209679473	0.139784993	52.73301524	34.84488343	1
2719.451204	0.6617346	5	0.209813799	0.139472479	52.73301533	34.84354032	1
2720.451204	0.661706691	5	0.209947875	0.139161425	52.73301542	34.8421997	1
2721.451204	0.661678814	5	0.210081628	0.138851421	52.73301551	34.84086232	1
2722.451204	0.661651064	5	0.210215116	0.138543506	52.7330156	34.83952759	1
2723.451204	0.661623273	5	0.210348343	0.138235828	52.73301568	34.83819547	1
2724.451204	0.661595634	5	0.210481246	0.137930508	52.73301577	34.83686658	1
2725.451204	0.661568032	5	0.210613871	0.137626266	52.73301586	34.83554047	1
2726.451204	0.661540625	5	0.210746238	0.137324851	52.73301595	34.83421695	1
2727.451204	0.661513088	5	0.210878298	0.137022657	52.73301604	34.83289649	1
2728.451204	0.661485782	5	0.211010112	0.136723668	52.73301612	34.83157849	1
2729.451204	0.661458316	5	0.211141617	0.136423559	52.73301621	34.83026358	1
2730.451204	0.661431024	5	0.211272902	0.136126023	52.73301629	34.82895088	1
2731.451204	0.661403803	5	0.211403874	0.135829911	52.73301638	34.82764129	1
2732.451204	0.661376968	5	0.211534615	0.135538625	52.73301647	34.82633402	1
2733.451204	0.66134957	5	0.211665008	0.135241865	52.73301655	34.82503023	1
2734.451204	0.661323133	5	0.211795302	0.13495614	52.73301664	34.82372744	1
2735.451204	0.661295571	5	0.211925114	0.134658885	52.73301672	34.82242945	1
2736.451204	0.661268689	5	0.212054742	0.134369607	52.7330168	34.82113331	1
2737.451204	0.661241861	5	0.212184108	0.134081522	52.73301689	34.81983979	1
2738.451204	0.661215066	5	0.212313203	0.133794417	52.73301697	34.81854897	1
2739.451204	0.661188352	5	0.212442041	0.133508778	52.73301705	34.81726072	1
2740.451204	0.66116197	5	0.212570654	0.133227303	52.73301714	34.81597473	1
2741.451204	0.661135063	5	0.212698919	0.13294083	52.73301722	34.81469222	1
2742.451204	0.661108533	5	0.212826971	0.132658976	52.7330173	34.81341183	1
2743.451204	0.661082062	5	0.212954801	0.132378336	52.73301738	34.81213367	1
2744.451204	0.661055849	5	0.213082372	0.132101028	52.73301747	34.81085809	1
2745.451204	0.661029418	5	0.213209643	0.131821992	52.73301755	34.80958551	1
2746.451204	0.661002969	5	0.21333664	0.131543368	52.73301763	34.80831568	1
2747.451204	0.660976757	5	0.213463488	0.131267817	52.73301771	34.80704733	1
2748.451204	0.660950498	5	0.213590004	0.130992341	52.73301779	34.80578231	1
2749.451204	0.660924638	5	0.213716303	0.130721631	52.73301787	34.80451944	1
2750.451204	0.660898249	5	0.213842261	0.130445943	52.73301795	34.80325999	1
2751.451204	0.660872232	5	0.213968016	0.130174727	52.73301803	34.80200257	1
2752.451204	0.660846842	5	0.214093606	0.129910581	52.73301811	34.8007468	1
2753.451204	0.66082041	5	0.214218789	0.129636167	52.73301819	34.7994951	1
2754.451204	0.660794556	5	0.214343798	0.129368307	52.73301827	34.79824515	1
2755.451204	0.660768763	5	0.21446856	0.129101637	52.73301834	34.79699765	1
2756.451204	0.660743028	5	0.214593083	0.128836116	52.73301842	34.79575255	1
2757.451204	0.660717799	5	0.214717421	0.128576351	52.7330185	34.79450929	1
2758.451204	0.660691778	5	0.214841397	0.128308963	52.73301858	34.79326966	1
2759.451204	0.660666481	5	0.21496522	0.128049571	52.73301865	34.79203156	1
2760.451204	0.660640679	5	0.215088722	0.127785523	52.73301873	34.79079667	1
2761.451204	0.660615203	5	0.215212063	0.12752535	52.73301881	34.78956338	1
2762.451204	0.660589778	5	0.215335126	0.127266226	52.73301888	34.78833287	1
2763.451204	0.660564386	5	0.215457941	0.127007962	52.73301896	34.78710485	1
2764.451204	0.660539134	5	0.215580536	0.126751641	52.73301903	34.78587902	1
2765.451204	0.660513892	5	0.21570294	0.126495939	52.73301911	34.78465511	1
2766.451204	0.660488749	5	0.215825055	0.12624176	52.73301919	34.78343408	1
2767.451204	0.66046357	5	0.215946929	0.125987718	52.73301926	34.78221547	1
2768.451204	0.660438709	5	0.216068644	0.125737398	52.73301933	34.78099844	1
2769.451204	0.660413474	5	0.216190026	0.125483814	52.73301941	34.77978473	1
2770.451204	0.660388489	5	0.216311206	0.12523324	52.73301948	34.77857306	1
2771.451204	0.660363477	5	0.216432139	0.124982911	52.73301956	34.77736385	1
2772.451204	0.660338638	5	0.216552864	0.124734798	52.73301963	34.77615672	1
2773.451204	0.660313762	5	0.21667335	0.124486812	52.7330197	34.77495198	1
2774.451204	0.660289015	5	0.216793612	0.1242406	52.73301978	34.77374948	1
2775.451204	0.660264351	5	0.216913725	0.123995695	52.73301985	34.77254847	1
2776.451204	0.660239637	5	0.217033547	0.123750789	52.73301992	34.77135037	1
2777.451204	0.660215304	5	0.217153158	0.123510121	52.73301999	34.77015437	1
2778.451204	0.660190482	5	0.217272481	0.123265105	52.73302006	34.76896126	1
2779.451204	0.660165989	5	0.21739165	0.12302381	52.73302014	34.76776969	1
2780.451204	0.660141437	5	0.217510541	0.122782409	52.73302021	34.76658089	1
2781.451204	0.660117061	5	0.217629229	0.122543204	52.73302028	34.76539413	1
2782.451204	0.660092702	5	0.217747692	0.122304628	52.73302035	34.76420962	1
2783.451204	0.660068647	5	0.217865965	0.122069495	52.73302042	34.763027	1
2784.451204	0.660044394	5	0.217983982	0.121832882	52.73302049	34.76184695	1
2785.451204	0.660020175	5	0.218101779	0.121597051	52.73302056	34.76066909	1
2786.451204	0.659995774	5	0.218219322	0.121359917	52.73302063	34.75949377	1
2787.451204	0.659971609	5	0.218336681	0.121125526	52.7330207	34.75832029	1
2788.451204	0.659947571	5	0.218453837	0.120892819	52.73302077	34.75714885	1
2789.451204	0.659923737	5	0.218570797	0.120662544	52.73302083	34.75597936	1
2790.451204	0.659899512	5	0.218687474	0.120428912	52.7330209	34.7548127	1
2791.451204	0.659875615	5	0.218803977	0.120198899	52.73302097	34.75364779	1
2792.451204	0.65985177	5	0.218920266	0.119969827	52.73302104	34.75248501	1
2793.451204	0.659827958	5	0.219036338	0.119741504	52.73302111	34.7513244	1
2794.451204	0.659804115	5	0.219152226	0.119513321	52.73302117	34.75016563	1
2795.451204	0.659780457	5	0.219267882	0.119287341	52.73302124	34.74900918	1
2796.451204	0.659756689	5	0.219383311	0.119060741	52.73302131	34.747855	1
2797.451204	0.659733059	5	0.219498579	0.118835876	52.73302137	34.74670243	1
2798.451204	0.659709494	5	0.219613597	0.11861206	52.73302144	34.74555235	1
2799.451204	0.65968595	5	0.219728412	0.118388862	52.73302151	34.74440431	1
2800.451204	0.659662481	5	0.219843024	0.118166793	52.73302157	34.74325831	1
2801.451204	0.659638999	5	0.219957421	0.117945017	52.73302164	34.74211444	1
2802.451204	0.659615566	5	0.220071643	0.11772412	52.7330217	34.74097233	1
2803.451204	0.659592221	5	0.220185625	0.117504459	52.73302177	34.73983262	1
2804.451204	0.659568994	5	0.220299422	0.117286312	52.73302183	34.73869475	1
2805.451204	0.659545565	5	0.220413007	0.117066688	52.7330219	34.73755901	1
2806.451204	0.65952244	5	0.220526435	0.116850322	52.73302196	34.73642483	1
2807.451204	0.659499207	5	0.220639607	0.116633337	52.73302203	34.73529322	1
2808.451204	0.659476074	5	0.220752577	0.116417688	52.73302209	34.73416362	1
2809.451204	0.659453157	5	0.220865375	0.116204451	52.73302216	34.73303575	1
2810.451204	0.659429895	5	0.22097792	0.115988399	52.73302222	34.7319104	1
2811.451204	0.659406924	5	0.221090303	0.115775446	52.73302228	34.73078668	1
2812.451204	0.659384023	5	0.221202488	0.115563522	52.73302234	34.72966493	1
2813.451204	0.659361106	5	0.221314467	0.115351852	52.73302241	34.72854524	1
2814.451204	0.659338214	5	0.221426247	0.115140797	52.73302247	34.72742754	1
2815.451204	0.659315388	5	0.221537831	0.114930726	52.73302253	34.72631181	1
2816.451204	0.659292565	5	0.221649284	0.114721073	52.73302259	34.72519738	1
2817.451204	0.659269867	5	0.221760515	0.114512949	52.73302266	34.72408517	1
2818.451204	0.659247103	5	0.221871502	0.114304597	52.73302272	34.72297539	1
2819.451204	0.659224465	5	0.221982312	0.114097768	52.73302278	34.7218674	1
2820.451204	0.659202096	5	0.222092964	0.11389377	52.73302284	34.72076098	1
2821.451204	0.659179323	5	0.222203387	0.113686466	52.7330229	34.71965685	1
2822.451204	0.659156729	5	0.222313608	0.11348116	52.73302296	34.71855474	1
2823.451204	0.659134302	5	0.222423689	0.113277739	52.73302302	34.71745403	1
2824.451204	0.659111842	5	0.222533534	0.113074385	52.73302308	34.71635567	1
2825.451204	0.659089449	5	0.222643228	0.112872001	52.73302314	34.71525883	1
2826.451204	0.659067079	5	0.222752697	0.112670183	52.7330232	34.71416424	1
2827.451204	0.659044766	5	0.222862012	0.112469236	52.73302326	34.71307119	1
2828.451204	0.659022516	5	0.222971104	0.11226922	52.73302332	34.71198037	1
2829.451204	0.65900026	5	0.22308001	0.1120695	52.73302338	34.7108914	1
2830.451204	0.658978314	5	0.223188775	0.111872924	52.73302344	34.70980385	1
2831.451204	0.658955899	5	0.223297278	0.111672483	52.7330235	34.70871891	1
2832.451204	0.65893379	5	0.223405637	0.111475138	52.73302355	34.70763542	1
2833.451204	0.658911716	5	0.223513805	0.11127846	52.73302361	34.70655383	1
2834.451204	0.658889732	5	0.223621789	0.111082921	52.73302367	34.70547409	1
2835.451204	0.658867755	5	0.223729592	0.110887793	52.73302373	34.70439616	1
2836.451204	0.658845794	5	0.223837198	0.110693151	52.73302379	34.70332019	1
2837.451204	0.658824082	5	0.223944662	0.110501054	52.73302384	34.70224565	1
2838.451204	0.658802098	5	0.224051895	0.110306875	52.7330239	34.70117341	1
2839.451204	0.658780427	5	0.224158993	0.110115809	52.73302396	34.70010252	1
2840.451204	0.658758435	5	0.22426586	0.109922239	52.73302401	34.69903394	1
2841.451204	0.658736655	5	0.224372589	0.109730875	52.73302407	34.69796674	1
2842.451204	0.658714966	5	0.224479132	0.109540646	52.73302413	34.69690141	1
2843.451204	0.658693316	5	0.224585531	0.109351086	52.73302418	34.69583751	1
2844.451204	0.658671632	5	0.224691704	0.109161554	52.73302424	34.69477587	1
2845.451204	0.658650059	5	0.224797712	0.10897332	52.73302429	34.69371589	1
2846.451204	0.658628505	5	0.224903536	0.108785573	52.73302435	34.69265773	1
2847.451204	0.658606975	5	0.225009178	0.108598361	52.7330244	34.6916014	1
2848.451204	0.658585545	5	0.225114665	0.108412344	52.73302446	34.69054662	1
2849.451204	0.658564134	5	0.225219974	0.108226807	52.73302451	34.68949362	1
2850.451204	0.65854268	5	0.225325127	0.108041206	52.73302457	34.68844218	1
2851.451204	0.658521352	5	0.225430089	0.107857027	52.73302462	34.68739264	1
2852.451204	0.658500235	5	0.225534908	0.107674969	52.73302467	34.68634455	1
2853.451204	0.658478714	5	0.225639486	0.107489741	52.73302473	34.68529885	1
2854.451204	0.658457521	5	0.225743932	0.107307658	52.73302478	34.68425448	1
2855.451204	0.658436276	5	0.225848203	0.107125431	52.73302484	34.68321186	1
2856.451204	0.658415135	5	0.2259523	0.106944402	52.73302489	34.68217098	1
2857.451204	0.658393998	5	0.226056225	0.106763715	52.73302494	34.68113181	1
2858.451204	0.658372881	5	0.226159993	0.10658351	52.73302499	34.68009422	1
2859.451204	0.658351766	5	0.22626361	0.106403616	52.73302505	34.67905814	1
2860.451204	0.658330982	5	0.226367064	0.106226847	52.7330251	34.67802368	1
2861.451204	0.658309807	5	0.226470296	0.106047044	52.73302515	34.67699145	1
2862.451204	0.658288872	5	0.226573386	0.105869587	52.7330252	34.67596063	1
2863.451204	0.658267971	5	0.22667631	0.105692717	52.73302526	34.67493148	1
2864.451204	0.658247109	5	0.226779067	0.105516466	52.73302531	34.673904	1
2865.451204	0.658226234	5	0.226881678	0.105340401	52.73302536	34.67287797	1
2866.451204	0.65820544	5	0.226984101	0.105165307	52.73302541	34.67185382	1
2867.451204	0.658184637	5	0.227086366	0.104990429	52.73302546	34.67083126	1
2868.451204	0.658163924	5	0.227188466	0.104816603	52.73302551	34.66981034	1
2869.451204	0.658143272	5	0.227290406	0.104643566	52.73302556	34.66879102	1
2870.451204	0.65812256	5	0.227392173	0.104470323	52.73302561	34.66777344	1
2871.451204	0.658101989	5	0.227493787	0.104298542	52.73302566	34.66675737	1
2872.451204	0.658081595	5	0.227595273	0.104128516	52.73302571	34.6657426	1
2873.451204	0.658060894	5	0.227696548	0.103956213	52.73302576	34.66472993	1
2874.451204	0.658040302	5	0.227797666	0.103785098	52.73302581	34.66371883	1
2875.451204	0.658019825	5	0.227898635	0.103615217	52.73302586	34.66270922	1
2876.451204	0.657999383	5	0.227999446	0.103445907	52.73302591	34.66170119	1
2877.451204	0.657978961	5	0.228100085	0.103277037	52.73302596	34.66069489	1
2878.451204	0.657958587	5	0.228200574	0.10310884	52.73302601	34.65969007	1
2879.451204	0.657938271	5	0.228300905	0.102941398	52.73302606	34.65868685	1
2880.451204	0.657917935	5	0.22840111	0.102774063	52.73302611	34.65768488	1
2881.451204	0.657897613	5	0.228501118	0.102607107	52.73302615	34.65668487	1
2882.451204	0.657877417	5	0.228600986	0.102441462	52.7330262	34.65568627	1
2883.451204	0.657857206	5	0.22870069	0.102275963	52.73302625	34.65468931	1
2884.451204	0.657837057	5	0.228800241	0.102111236	52.7330263	34.65369387	1
2885.451204	0.65781693	5	0.228899641	0.101946951	52.73302635	34.65269996	1
2886.451204	0.657796853	5	0.22899889	0.101783337	52.73302639	34.65170755	1
2887.451204	0.657776699	5	0.229097963	0.101619359	52.73302644	34.65071689	1
2888.451204	0.657756669	5	0.229196892	0.101456658	52.73302649	34.64972768	1
2889.451204	0.657736651	5	0.229295667	0.101294313	52.73302653	34.64874001	1
2890.451204	0.657716922	5	0.229394329	0.10113456	52.73302658	34.64775346	1
2891.451204	0.657696946	5	0.2294928	0.10097307	52.73302663	34.64676883	1
2892.451204	0.657676871	5	0.229591096	0.100811034	52.73302667	34.64578595	1
2893.451204	0.657656993	5	0.229689263	0.100650847	52.73302672	34.64480436	1
2894.451204	0.657637107	5	0.229787279	0.100490848	52.73302677	34.64382427	1
2895.451204	0.657617334	5	0.229885158	0.10033202	52.73302681	34.64284555	1
2896.451204	0.657597754	5	0.229982909	0.100174981	52.73302686	34.64186811	1
2897.451204	0.657577837	5	0.230080456	0.10001549	52.7330269	34.64089272	1
2898.451204	0.657558131	5	0.230177881	0.099857938	52.73302695	34.63991855	1
2899.451204	0.657538424	5	0.230275151	0.099700638	52.73302699	34.63894592	1
2900.451204	0.657518785	5	0.230372275	0.099544118	52.73302704	34.63797476	1
2901.451204	0.657499187	5	0.230469267	0.099388169	52.73302708	34.63700491	1
2902.451204	0.657479599	5	0.230566096	0.099232548	52.73302713	34.63603669	2
2904.451204	0.658136808	5	0.230764622	0.104589495	52.73302722	34.63405147	2
2906.451204	0.658093608	5	0.230962512	0.104228638	52.7330273	34.63207272	1
2907.451204	0.657380086	5	0.23105861	0.098445685	52.73302735	34.63111191	1
2908.451204	0.657360682	5	0.231154554	0.098292985	52.73302739	34.63015254	2
2910.451204	0.65800979	5	0.23135115	0.103532082	52.73302748	34.62818663	2
2912.451204	0.657967806	5	0.231547284	0.103184929	52.73302756	34.62622543	1
2913.451204	0.657262096	5	0.231642434	0.097520809	52.73302761	34.6252741	1
2914.451204	0.657242918	5	0.231737502	0.097371297	52.73302765	34.62432348	2
2916.451204	0.657884353	5	0.23193225	0.10249833	52.73302773	34.62237605	2
2918.451204	0.657842847	5	0.232126622	0.102158561	52.73302782	34.62043247	1
2919.451204	0.657145313	5	0.232220914	0.096613945	52.73302786	34.61948971	1
2920.451204	0.657126352	5	0.232315135	0.096467506	52.7330279	34.61854757	2
2922.451204	0.65776108	5	0.232508188	0.10149248	52.73302798	34.61661708	2
2924.451204	0.657719087	5	0.232700431	0.101152091	52.73302807	34.61469479	1
2925.451204	0.657029742	5	0.232793911	0.0957248	52.73302811	34.61376015	1
2926.451204	0.657010887	5	0.232887286	0.095580518	52.73302815	34.61282646	2
2928.451204	0.657637555	5	0.23307845	0.100494465	52.73302823	34.61091487	2
2930.451204	0.657596593	5	0.233269019	0.10016568	52.73302831	34.60900931	1
2931.451204	0.656915436	5	0.233361794	0.094853438	52.73302835	34.60808171	1
2932.451204	0.656896575	5	0.233454318	0.094710414	52.73302839	34.60715654	2
2934.451204	0.657516524	5	0.233643804	0.09952612	52.73302847	34.60526172	2
2936.451204	0.657475934	5	0.233832702	0.099203471	52.73302855	34.60337287	1
2937.451204	0.656801861	5	0.233924524	0.093995494	52.73302858	34.60245479	2
2939.451204	0.65741629	5	0.234112632	0.098731246	52.73302866	34.60057377	2
2941.451204	0.657375713	5	0.234300056	0.098411265	52.73302874	34.59869965	2
2943.451204	0.657335248	5	0.234486969	0.0980932	52.73302882	34.59683065	2
2945.451204	0.657295677	5	0.234673445	0.097783168	52.73302889	34.59496601	2
2947.451204	0.657255502	5	0.234859123	0.097469385	52.73302897	34.59310935	2
2949.451204	0.657215896	5	0.235044313	0.097161037	52.73302904	34.59125758	2
2951.451204	0.657177091	5	0.23522914	0.096859893	52.73302911	34.58940943	2
2953.451204	0.657137354	5	0.235413227	0.096552456	52.73302919	34.58756868	2
2955.451204	0.657098263	5	0.235596852	0.096250999	52.73302926	34.58573254	2
2957.451204	0.657058631	5	0.23577983	0.095946295	52.73302933	34.58390288	2
2959.451204	0.657019612	5	0.235962281	0.095647262	52.73302941	34.58207849	2
2961.451204	0.656980783	5	0.236144276	0.095350611	52.73302948	34.58025866	2
2963.451204	0.65694242	5	0.236325727	0.095058434	52.73302955	34.57844427	2
2965.451204	0.656903821	5	0.236506593	0.094765344	52.73302962	34.57663573	2
2967.451204	0.656865015	5	0.236686942	0.094471602	52.73302969	34.57483235	2
2969.451204	0.656827018	5	0.236866848	0.094184869	52.73302976	34.57303341	2
2971.451204	0.656788457	5	0.237046099	0.093894759	52.73302982	34.57124101	2
2973.451204	0.656750327	5	0.237224883	0.09360878	52.73302989	34.56945328	2
2975.451204	0.656712587	5	0.237403189	0.093326584	52.73302996	34.56767033	2
2977.451204	0.656674564	5	0.237580921	0.093043131	52.73303003	34.56589312	2
2979.451204	0.656637176	5	0.237758288	0.092765247	52.73303009	34.56411956	2
2981.451204	0.656599204	5	0.237934987	0.092483874	52.73303016	34.56235268	2
2983.451204	0.656562457	5	0.238111348	0.092212406	52.73303023	34.56058918	2
2985.451204	0.656524767	5	0.23828705	0.09193478	52.73303029	34.55883226	2
2987.451204	0.656487134	5	0.238462321	0.091658405	52.73303035	34.55707967	2
2989.451204	0.656450016	5	0.23863714	0.091386633	52.73303042	34.55533158	2
2991.451204	0.656413006	5	0.238811418	0.091116455	52.73303048	34.5535889	2
2993.451204	0.656376451	5	0.238985314	0.090850388	52.73303055	34.55185004	2
2995.451204	0.656339369	5	0.239158573	0.09058127	52.73303061	34.55011756	2
2997.451204	0.656302804	5	0.239331417	0.090316688	52.73303067	34.54838922	2
2999.451204	0.656266336	5	0.239503888	0.09005358	52.73303073	34.54666461	2
3001.451204	0.656229753	5	0.239675742	0.089790407	52.73303079	34.54494617	2
3003.451204	0.656193439	5	0.239847175	0.089529939	52.73303085	34.54323194	2
3005.451204	0.656157549	5	0.240018154	0.089273254	52.73303091	34.54152225	2
3007.451204	0.656121517	5	0.240188627	0.089016289	52.73303097	34.53981762	2
3009.451204	0.656085167	5	0.240358574	0.088757799	52.73303103	34.53811825	2
3011.451204	0.65604933	5	0.240528121	0.088503693	52.73303109	34.53642288	2
3013.451204	0.65601358	5	0.240697207	0.088250937	52.73303115	34.53473211	2
3015.451204	0.655977908	5	0.240865829	0.087999449	52.73303121	34.53304599	2
3017.451204	0.655942372	5	0.241033998	0.087749632	52.73303127	34.53136439	2
3019.451204	0.655906948	5	0.241201712	0.087501304	52.73303132	34.52968735	2
3021.451204	0.655871607	5	0.241369027	0.087254262	52.73303138	34.52801429	2
3023.451204	0.65583654	5	0.241535922	0.087009828	52.73303144	34.52634543	2
3025.451204	0.655801293	5	0.24170233	0.086764824	52.73303149	34.52468145	2
3027.451204	0.655766258	5	0.241868262	0.086521982	52.73303155	34.52302221	2
3029.451204	0.655731343	5	0.242033753	0.086280642	52.7330316	34.52136739	2
3031.451204	0.655696558	5	0.242198817	0.086040879	52.73303166	34.51971684	2
3033.451204	0.655661862	5	0.242363493	0.085802386	52.73303171	34.51807018	2
3035.451204	0.655627251	5	0.242527733	0.085565135	52.73303176	34.51642786	2
3037.451204	0.65559277	5	0.242691499	0.085329432	52.73303182	34.51479029	2
3039.451204	0.655558354	5	0.242854824	0.085094819	52.73303187	34.51315713	2
3041.451204	0.655524407	5	0.243017837	0.084864043	52.73303192	34.51152708	2
3043.451204	0.655489865	5	0.243180377	0.084629849	52.73303197	34.50990177	2
3045.451204	0.655455797	5	0.24334245	0.084399511	52.73303203	34.50828113	2
3047.451204	0.655421798	5	0.243504257	0.08417026	52.73303208	34.50666314	2
3049.451204	0.655388222	5	0.243665594	0.08394448	52.73303213	34.50504985	2
3051.451204	0.655354064	5	0.24382641	0.083715395	52.73303218	34.50344178	2
3053.451204	0.655320345	5	0.243986865	0.08348988	52.73303223	34.50183731	2
3055.451204	0.655286761	5	0.244146865	0.083265867	52.73303228	34.5002374	2
3057.451204	0.655253602	5	0.244306512	0.083045276	52.73303233	34.498641	2
3059.451204	0.655219842	5	0.244465695	0.082821286	52.73303238	34.49704926	2
3061.451204	0.655186815	5	0.244624528	0.082602757	52.73303243	34.49546101	2
3063.451204	0.655153319	5	0.244782871	0.082381698	52.73303247	34.49387765	2
3065.451204	0.655120187	5	0.244940858	0.082163627	52.73303252	34.49229786	2
3067.451204	0.655087488	5	0.245098497	0.08194898	52.73303257	34.49072156	2
3069.451204	0.655054204	5	0.245255695	0.081731059	52.73303262	34.48914965	2
3071.451204	0.655021364	5	0.245412496	0.081516616	52.73303266	34.48758172	2
3073.451204	0.654988625	5	0.245568961	0.081303391	52.73303271	34.48601714	2
3075.451204	0.65495592	5	0.245725026	0.081090947	52.73303276	34.48445658	2
3077.451204	0.65492368	5	0.245880763	0.080882068	52.7330328	34.48289928	2
3079.451204	0.654890826	5	0.246035956	0.080669759	52.73303285	34.48134742	2
3081.451204	0.654858479	5	0.246190829	0.080461277	52.73303289	34.47979877	2
3083.451204	0.654826161	5	0.246345319	0.080253517	52.73303294	34.47825394	2
3085.451204	0.654793906	5	0.24649943	0.080046699	52.73303298	34.4767129	2
3087.451204	0.654761799	5	0.246653169	0.079841355	52.73303303	34.47517559	2
3089.451204	0.654729727	5	0.246806526	0.079636764	52.73303307	34.47364209	2
3091.451204	0.654697785	5	0.246959514	0.079433523	52.73303311	34.47211228	2
3093.451204	0.654665896	5	0.247112148	0.079231137	52.73303316	34.47058601	2
3095.451204	0.654634379	5	0.247264442	0.079031619	52.7330332	34.46906314	2
3097.451204	0.654602428	5	0.247416325	0.078829867	52.73303324	34.46754439	2
3099.451204	0.654570828	5	0.247567847	0.078630833	52.73303328	34.46602923	2
3101.451204	0.654539227	5	0.247718983	0.078432303	52.73303332	34.46451794	2
3103.451204	0.654507809	5	0.247869769	0.078235414	52.73303337	34.46301015	2
3105.451204	0.654476445	5	0.248020239	0.07803936	52.73303341	34.46150552	2
3107.451204	0.654445145	5	0.248170306	0.077844189	52.73303345	34.46000492	2
3109.451204	0.654413987	5	0.248320075	0.077650394	52.73303349	34.4585073	2
3111.451204	0.654382874	5	0.248469434	0.077457358	52.73303353	34.45701377	2
3113.451204	0.654352342	5	0.248618617	0.077268404	52.73303357	34.45552201	2
3115.451204	0.654320888	5	0.248767187	0.077074211	52.73303361	34.45403637	2
3117.451204	0.654289964	5	0.248915482	0.076883766	52.73303365	34.45255349	2
3119.451204	0.654259393	5	0.249063473	0.076695966	52.73303369	34.45107363	2
3121.451204	0.654228437	5	0.24921108	0.076506263	52.73303372	34.44959764	2
3123.451204	0.654197832	5	0.249358351	0.076319176	52.73303376	34.44812499	2
3125.451204	0.654167257	5	0.249505264	0.076132727	52.7330338	34.44665592	2
3127.451204	0.654136785	5	0.249651846	0.07594736	52.73303384	34.44519016	2
3129.451204	0.654106398	5	0.249798089	0.07576296	52.73303388	34.44372779	2
3131.451204	0.654076078	5	0.24994399	0.07557941	52.73303391	34.44226885	2
3133.451204	0.654045817	5	0.250089544	0.075396662	52.73303395	34.44081336	2
3135.451204	0.654015644	5	0.250234771	0.075214887	52.73303399	34.43936115	2
3137.451204	0.653985585	5	0.250379663	0.075034229	52.73303402	34.4379123	2
3139.451204	0.65395554	5	0.25052422	0.074854094	52.73303406	34.43646679	2
3141.451204	0.65392566	5	0.250668458	0.074675376	52.7330341	34.43502447	2
3143.451204	0.653895784	5	0.250812359	0.074497112	52.73303413	34.43358551	2
3145.451204	0.653865997	5	0.250955936	0.074319797	52.73303417	34.4321498	2
3147.451204	0.653836285	5	0.251099176	0.074143348	52.7330342	34.43071746	2
3149.451204	0.653806819	5	0.251242116	0.073968783	52.73303424	34.42928812	2
3151.451204	0.653777363	5	0.251384742	0.073794682	52.73303427	34.42786191	2
3153.451204	0.653747693	5	0.251527035	0.073619729	52.7330343	34.42643904	2
3155.451204	0.653718315	5	0.251668995	0.073446909	52.73303434	34.42501949	2
3157.451204	0.653688886	5	0.251810624	0.073274192	52.73303437	34.42360327	2
3159.451204	0.653659535	5	0.251951985	0.073102338	52.73303441	34.4221897	2
3161.451204	0.653630388	5	0.252093013	0.072932084	52.73303444	34.42077948	2
3163.451204	0.65360126	5	0.252233764	0.07276233	52.73303447	34.41937203	2
3165.451204	0.653572211	5	0.252374151	0.072593435	52.7330345	34.41796822	2
3167.451204	0.653543177	5	0.252514261	0.072425016	52.73303454	34.41656716	2
3169.451204	0.653514245	5	0.252654017	0.072257575	52.73303457	34.41516965	2
3171.451204	0.653485677	5	0.252793513	0.072092627	52.7330346	34.41377475	2
3173.451204	0.653456675	5	0.252932624	0.071925548	52.73303463	34.41238369	2
3175.451204	0.653427953	5	0.253071458	0.071760472	52.73303466	34.4109954	2
3177.451204	0.653399332	5	0.253209994	0.071596353	52.73303466	34.40961009	2
3179.451204	0.653370766	5	0.253348229	0.071432921	52.73303466	34.40822775	2
3181.451204	0.653342295	5	0.253486166	0.071270404	52.73303466	34.40684838	2
3183.451204	0.653313822	5	0.253623796	0.071108248	52.73303466	34.40547208	2
3185.451204	0.653285433	5	0.253761122	0.070946935	52.73303466	34.40409882	2
3187.451204	0.653257201	5	0.25389816	0.070786876	52.73303466	34.40272844	2
3189.451204	0.653229004	5	0.254034906	0.070627378	52.73303466	34.40136098	2
3191.451204	0.653200792	5	0.254171349	0.070468156	52.73303466	34.39999655	2
3193.451204	0.653172658	5	0.254307491	0.07030973	52.73303466	34.39863513	2
3195.451204	0.653144678	5	0.254443348	0.070152523	52.73303466	34.39727656	2
3197.451204	0.653116755	5	0.25457892	0.069995991	52.73303466	34.39592084	2
3199.451204	0.65308883	5	0.254714198	0.069839794	52.73303466	34.39456807	2
3201.451204	0.653060991	5	0.254849184	0.069684424	52.73303466	34.3932182	2
3203.451204	0.653033267	5	0.25498389	0.069530038	52.73303466	34.39187114	2
3205.451204	0.653005567	5	0.25511831	0.069376129	52.73303466	34.39052695	2
3207.451204	0.652977979	5	0.255252453	0.069223185	52.73303466	34.38918552	2
3209.451204	0.652950328	5	0.255386299	0.069070224	52.73303466	34.38784706	2
3211.451204	0.652922843	5	0.255519866	0.068918521	52.73303466	34.38651139	2
3213.451204	0.652895445	5	0.255653159	0.068767626	52.73303466	34.38517846	2
3215.451204	0.652868034	5	0.255786168	0.068616994	52.73303466	34.38384837	2
3217.451204	0.65284068	5	0.255918892	0.068467	52.73303466	34.38252113	2
3219.451204	0.652813445	5	0.256051341	0.068317986	52.73303466	34.38119664	2
3221.451204	0.652786203	5	0.256183506	0.068169262	52.73303466	34.37987499	2
3223.451204	0.652759171	5	0.256315412	0.068022002	52.73303466	34.37855593	2
3225.451204	0.652732049	5	0.256447035	0.067874568	52.73303466	34.3772397	2
3227.451204	0.652705326	5	0.256578432	0.067729621	52.73303466	34.37592574	2
3229.451204	0.652678083	5	0.256709509	0.067582165	52.73303466	34.37461496	2
3231.451204	0.652651244	5	0.256840324	0.067437215	52.73303466	34.37330682	2
3233.451204	0.652624362	5	0.25697086	0.067292342	52.73303466	34.37200146	2
3235.451204	0.652597649	5	0.257101135	0.067148689	52.73303466	34.3706987	2
3237.451204	0.652570935	5	0.257231142	0.067005337	52.73303466	34.36939863	2
3239.451204	0.652544321	5	0.257360888	0.066862825	52.73303466	34.36810118	2
3241.451204	0.652517918	5	0.257490399	0.066721746	52.73303466	34.36680606	2
3243.451204	0.652491108	5	0.257619601	0.066578793	52.73303466	34.36551405	2
3245.451204	0.652464684	5	0.257748546	0.066438201	52.73303466	34.3642246	2
3247.451204	0.652438505	5	0.257877268	0.066299205	52.73303466	34.36293738	2
3249.451204	0.652411915	5	0.258005691	0.066158321	52.73303466	34.36165316	2
3251.451204	0.652385654	5	0.258133858	0.066019478	52.73303466	34.36037148	2
3253.451204	0.652359398	5	0.258261764	0.065880951	52.73303466	34.35909242	2
3255.451204	0.652333242	5	0.258389415	0.06574324	52.73303466	34.35781591	2
3257.451204	0.652307139	5	0.258516813	0.065606094	52.73303466	34.35654193	2
3259.451204	0.652281042	5	0.258643949	0.065469265	52.73303466	34.35527057	2
3261.451204	0.652255022	5	0.258770829	0.065333128	52.73303466	34.35400178	2
3263.451204	0.652229095	5	0.258897459	0.065197758	52.73303466	34.35273548	2
3265.451204	0.652203195	5	0.259023834	0.065062807	52.73303466	34.35147172	2
3267.451204	0.65217738	5	0.259149963	0.064928578	52.73303466	34.35021044	2
3269.451204	0.652151819	5	0.259275877	0.064795947	52.73303466	34.3489513	2
3271.451204	0.652125894	5	0.259401509	0.064661693	52.73303466	34.34769497	2
3273.451204	0.652100203	5	0.25952689	0.064528933	52.73303466	34.34644117	2
3275.451204	0.652074619	5	0.259652029	0.064396993	52.73303466	34.34518978	2
3277.451204	0.652049055	5	0.25977692	0.06426543	52.73303466	34.34394087	2
3279.451204	0.652024011	5	0.259901644	0.064136807	52.73303466	34.34269363	2
3281.451204	0.651998049	5	0.26002604	0.064003729	52.73303466	34.34144967	2
3283.451204	0.651972686	5	0.260150198	0.063873992	52.73303466	34.34020809	2
3285.451204	0.651947326	5	0.260274111	0.06374454	52.73303466	34.33896897	2
3287.451204	0.651922071	5	0.260397787	0.063615878	52.73303466	34.3377322	2
3289.451204	0.65189678	5	0.260521214	0.063487294	52.73303466	34.33649793	2
3291.451204	0.651871631	5	0.260644407	0.063359691	52.73303466	34.335266	2
3293.451204	0.651846508	5	0.260767362	0.063232479	52.73303466	34.33403645	2
3295.451204	0.651821419	5	0.260890078	0.063105692	52.73303466	34.3328093	2
3297.451204	0.651796404	5	0.261012558	0.062979529	52.73303466	34.3315845	2
3299.451204	0.651771439	5	0.261134803	0.062853873	52.73303466	34.33036205	2
3301.451204	0.651746526	5	0.261256814	0.062728724	52.73303466	34.32914194	2
3303.451204	0.651721852	5	0.261378623	0.062605031	52.73303466	34.32792385	2
3305.451204	0.65169685	5	0.261500169	0.062479929	52.73303466	34.32670838	2
3307.451204	0.651672137	5	0.261621492	0.062356528	52.73303466	34.32549516	2
3309.451204	0.651647382	5	0.261742576	0.062233159	52.73303466	34.32428431	2
3311.451204	0.651622708	5	0.261863429	0.062110437	52.73303466	34.32307579	2
3313.451204	0.65159812	5	0.261984055	0.061988384	52.73303466	34.32186953	2
3315.451204	0.651573495	5	0.262104442	0.061866388	52.73303466	34.32066566	2
3317.451204	0.651549037	5	0.26222461	0.061745452	52.73303466	34.31946398	2
3319.451204	0.65152469	5	0.26234457	0.061625308	52.73303466	34.31826438	2
3321.451204	0.651500177	5	0.262464288	0.061504576	52.73303466	34.3170672	2
3323.451204	0.651475831	5	0.262583783	0.061384901	52.73303466	34.31587225	2
3325.451204	0.651451486	5	0.262703048	0.061265464	52.73303466	34.31467961	2
3327.451204	0.651427218	5	0.262822088	0.061146632	52.73303466	34.31348921	2
3329.451204	0.651403004	5	0.262940905	0.061028301	52.73303466	34.31230104	2
3331.451204	0.651378833	5	0.263059499	0.060910404	52.73303466	34.3111151	2
3333.451204	0.651354754	5	0.263177878	0.060793182	52.73303466	34.30993131	2
3335.451204	0.651330644	5	0.263296029	0.060676039	52.73303466	34.3087498	2
3337.451204	0.651306696	5	0.263413973	0.060559905	52.73303466	34.30757036	2
3339.451204	0.651282713	5	0.263531696	0.060443823	52.73303466	34.30639313	2
3341.451204	0.651258791	5	0.263649201	0.060328259	52.73303466	34.30521808	2
3343.451204	0.651234864	5	0.263766481	0.060212894	52.73303466	34.30404528	2
3345.451204	0.651211104	5	0.263883555	0.06009855	52.73303466	34.30287453	2
3347.451204	0.651187316	5	0.264000413	0.059984288	52.73303466	34.30170596	2
3349.451204	0.651163587	5	0.264117057	0.059870524	52.73303466	34.30053952	2
3351.451204	0.651139913	5	0.26423349	0.059757244	52.73303466	34.29937519	2
3353.451204	0.651116495	5	0.264349747	0.059645398	52.73303466	34.29821262	2
3355.451204	0.651092692	5	0.264465757	0.059531923	52.73303466	34.29705252	2
3357.451204	0.651069075	5	0.264581544	0.059419555	52.73303466	34.29589465	2
3359.451204	0.651045601	5	0.264697124	0.059308072	52.73303466	34.29473885	2
3361.451204	0.651022202	5	0.264812504	0.059197159	52.73303466	34.29358505	2
3363.451204	0.650998771	5	0.26492767	0.059086295	52.73303466	34.29243339	2
3365.451204	0.650975438	5	0.265042634	0.058976108	52.73303466	34.29128375	2
3367.451204	0.650952124	5	0.26515739	0.05886621	52.73303466	34.29013619	2
3369.451204	0.650928825	5	0.265271935	0.05875659	52.73303466	34.28899074	2
3371.451204	0.65090563	5	0.265386279	0.058647666	52.73303466	34.2878473	2
3373.451204	0.650882435	5	0.265500416	0.058538938	52.73303466	34.28670593	2
3375.451204	0.650859317	5	0.265614351	0.058430774	52.73303466	34.28556658	2
3377.451204	0.650836217	5	0.265728082	0.058322895	52.73303466	34.28442928	2
3379.451204	0.650813181	5	0.265841611	0.058215511	52.73303466	34.28329399	2
3381.451204	0.650790143	5	0.265954932	0.058108316	52.73303466	34.28216078	2
3383.451204	0.650767213	5	0.266068056	0.058001818	52.73303466	34.28102954	2
3385.451204	0.650744462	5	0.266181007	0.057896346	52.73303466	34.27990003	2
3387.451204	0.650721398	5	0.266293726	0.057789619	52.73303466	34.27877283	2
3389.451204	0.650698572	5	0.266406246	0.05768419	52.73303466	34.27764764	2
3391.451204	0.650675853	5	0.266518579	0.057579441	52.73303466	34.27652431	2
3393.451204	0.650653066	5	0.266630705	0.057474573	52.73303466	34.27540305	2
3395.451204	0.650630391	5	0.266742638	0.057370407	52.73303466	34.27428372	2
3397.451204	0.650607717	5	0.266854371	0.057266434	52.73303466	34.27316639	2
3399.451204	0.650585123	5	0.266965912	0.057163019	52.73303466	34.27205098	2
3401.451204	0.650562565	5	0.267077259	0.057059955	52.73303466	34.27093751	2
3403.451204	0.650540043	5	0.267188413	0.056957238	52.73303466	34.26982598	2
3405.451204	0.6505177	5	0.267299397	0.056855523	52.73303466	34.26871613	2
3407.451204	0.65049515	5	0.267410171	0.056753046	52.73303466	34.2676084	2
3409.451204	0.650472905	5	0.267520779	0.056652137	52.73303466	34.26650232	2
3411.451204	0.650450347	5	0.267631162	0.056549992	52.73303466	34.26539848	2
3413.451204	0.650428058	5	0.267741359	0.056449247	52.73303466	34.26429651	2
3415.451204	0.650405791	5	0.267851368	0.056348778	52.73303466	34.26319643	2
3417.451204	0.650383554	5	0.267961186	0.056248629	52.73303466	34.26209824	2
3419.451204	0.6503613	5	0.268070805	0.056148573	52.73303466	34.26100205	2
3421.451204	0.650339191	5	0.268180243	0.056049352	52.73303466	34.25990767	2
3423.451204	0.650317105	5	0.268289498	0.055950406	52.73303466	34.25881513	2
3425.451204	0.650295004	5	0.268398561	0.055851572	52.73303466	34.2577245	2
3427.451204	0.650272994	5	0.26850744	0.055753315	52.73303466	34.2566357	2
3429.451204	0.650251015	5	0.268616136	0.055655368	52.73303466	34.25554874	2
3431.451204	0.650229061	5	0.268724646	0.055557702	52.73303466	34.25446364	2
3433.451204	0.650207136	5	0.26883297	0.05546034	52.73303466	34.25338041	2
3435.451204	0.650185255	5	0.268941107	0.055363342	52.73303466	34.25229904	2
3437.451204	0.650163434	5	0.269049062	0.055266783	52.73303466	34.25121949	2
3439.451204	0.650141641	5	0.269156834	0.055170508	52.73303466	34.25014177	2
3441.451204	0.650119918	5	0.26926443	0.055074718	52.73303466	34.24906581	2
3443.451204	0.650098181	5	0.269371839	0.054979026	52.73303466	34.24799172	2
3445.451204	0.650076557	5	0.269479076	0.054883997	52.73303466	34.24691936	2
3447.451204	0.650054914	5	0.269586131	0.054789054	52.73303466	34.2458488	2
3449.451204	0.650033318	5	0.269693006	0.054694475	52.73303466	34.24478005	2
3451.451204	0.650011742	5	0.269799699	0.054600152	52.73303466	34.24371312	2
3453.451204	0.649990236	5	0.269906216	0.054506294	52.73303466	34.24264796	2
3455.451204	0.649968742	5	0.270012552	0.054412649	52.73303466	34.2415846	2
3457.451204	0.649947325	5	0.270118715	0.054319502	52.73303466	34.24052297	2
3459.451204	0.649925936	5	0.270224703	0.054226633	52.73303466	34.23946308	2
3461.451204	0.649904567	5	0.270330515	0.054134009	52.73303466	34.23840496	2
3463.451204	0.64988328	5	0.270436158	0.054041899	52.73303466	34.23734853	2
3465.451204	0.649861955	5	0.27054162	0.053949783	52.73303466	34.23629391	2
3467.451204	0.649840723	5	0.270646912	0.053858226	52.73303466	34.235241	2
3469.451204	0.649819513	5	0.27075203	0.053766917	52.73303466	34.23418981	2
3471.451204	0.649798325	5	0.270856974	0.053675856	52.73303466	34.23314038	2
3473.451204	0.649777206	5	0.270961748	0.053585247	52.73303466	34.23209264	2
3475.451204	0.64975608	5	0.271066346	0.053494759	52.73303466	34.23104666	2
3477.451204	0.64973503	5	0.271170775	0.05340475	52.73303466	34.23000237	2
3479.451204	0.649714195	5	0.271275067	0.053315809	52.73303466	34.22895944	2
3481.451204	0.649693181	5	0.271379186	0.053226253	52.73303466	34.22791825	2
3483.451204	0.649672045	5	0.271483105	0.053136328	52.73303466	34.22687907	2
3485.451204	0.649651178	5	0.271586863	0.053047699	52.73303466	34.22584149	2
3487.451204	0.649630278	5	0.27169045	0.052959078	52.73303466	34.22480562	2
3489.451204	0.649609438	5	0.27179387	0.05287086	52.73303466	34.22377142	2
3491.451204	0.649588617	5	0.27189712	0.052782867	52.73303466	34.22273892	2
3493.451204	0.649567812	5	0.272000199	0.052695087	52.73303466	34.22170814	2
3495.451204	0.649547092	5	0.272103113	0.052607814	52.73303466	34.22067899	2
3497.451204	0.649526433	5	0.27220587	0.052520938	52.73303466	34.21965143	2
3499.451204	0.649505738	5	0.272308456	0.052434054	52.73303466	34.21862556	2
3501.451204	0.649485091	5	0.272410874	0.052347517	52.73303466	34.21760138	2
3503.451204	0.649464525	5	0.272513134	0.052261465	52.73303466	34.21657879	2
3505.451204	0.649443978	5	0.272615232	0.052175627	52.73303466	34.21555781	2
3507.451204	0.64942346	5	0.272717168	0.052090055	52.73303466	34.21453845	2
3509.451204	0.649402959	5	0.27281894	0.052004696	52.73303466	34.21352073	2
3511.451204	0.649382502	5	0.272920549	0.051919656	52.73303466	34.21250463	2
3513.451204	0.649362065	5	0.273021994	0.051834839	52.73303466	34.21149018	2
3515.451204	0.649341703	5	0.273123282	0.051750471	52.73303466	34.2104773	2
3517.451204	0.649321373	5	0.273224414	0.05166637	52.73303466	34.20946599	2
3519.451204	0.649301008	5	0.273325377	0.051582265	52.73303466	34.20845636	2
3521.451204	0.649280764	5	0.273426187	0.051498794	52.73303466	34.20744826	2
3523.451204	0.649260524	5	0.27352684	0.051415472	52.73303466	34.20644173	2
3525.451204	0.64924033	5	0.273627338	0.051332479	52.73303466	34.20543675	2
3527.451204	0.649220118	5	0.273727672	0.051249541	52.73303466	34.20443341	2
3529.451204	0.649199984	5	0.273827852	0.051167059	52.73303466	34.20343161	2
3531.451204	0.649180064	5	0.273927908	0.05108559	52.73303466	34.20243104	2
3533.451204	0.649159813	5	0.274027779	0.051002891	52.73303466	34.20143233	2
3535.451204	0.649139728	5	0.274127488	0.050921002	52.73303466	34.20043525	2
3537.451204	0.649119738	5	0.274227045	0.050839637	52.73303466	34.19943968	2
3539.451204	0.649099775	5	0.27432645	0.050758508	52.73303466	34.19844563	2
3541.451204	0.649079798	5	0.274425695	0.050677452	52.73303466	34.19745318	2
3543.451204	0.649059915	5	0.274524792	0.050596907	52.73303466	34.19646221	2
3545.451204	0.649040072	5	0.274623742	0.050516652	52.73303466	34.19547271	2
3547.451204	0.649020188	5	0.274722532	0.050436358	52.73303466	34.19448481	2
3549.451204	0.649000375	5	0.274821171	0.050356478	52.73303466	34.19349842	2
3551.451204	0.648980568	5	0.274919653	0.050276746	52.73303466	34.1925136	2
3553.451204	0.64896081	5	0.275017983	0.05019734	52.73303466	34.1915303	2
3555.451204	0.64894115	5	0.275116171	0.050118453	52.73303466	34.19054842	2
3557.451204	0.648921471	5	0.27521421	0.05003961	52.73303466	34.18956803	2
3559.451204	0.648901755	5	0.275312088	0.049960748	52.73303466	34.18858925	2
3561.451204	0.648882188	5	0.275409826	0.049882601	52.73303466	34.18761187	2
3563.451204	0.648862588	5	0.275507413	0.049804447	52.73303466	34.18663601	2
3565.451204	0.648843003	5	0.275604846	0.049726473	52.73303466	34.18566168	2
3567.451204	0.648823482	5	0.275702131	0.049648878	52.73303466	34.18468882	2
3569.451204	0.648804013	5	0.275799274	0.049571608	52.73303466	34.1837174	2
3571.451204	0.648784735	5	0.275896302	0.049495218	52.73303466	34.18274712	2
3573.451204	0.648765123	5	0.275993152	0.049417621	52.73303466	34.18177862	2
3575.451204	0.648745715	5	0.276089854	0.049340952	52.73303466	34.1808116	2
3577.451204	0.648726352	5	0.276186411	0.049264581	52.73303466	34.17984603	2
3579.451204	0.648707014	5	0.276282822	0.049188427	52.73303466	34.17888191	2
3581.451204	0.64868769	5	0.276379086	0.049112442	52.73303466	34.17791928	2
3583.451204	0.648668454	5	0.276475211	0.049036924	52.73303466	34.17695802	2
3585.451204	0.648649209	5	0.276571193	0.048961483	52.73303466	34.17599821	2
3587.451204	0.648629977	5	0.276667028	0.048886209	52.73303466	34.17503986	2
3589.451204	0.648610801	5	0.276762721	0.048811274	52.73303466	34.17408293	2
3591.451204	0.648591654	5	0.276858272	0.048736561	52.73303466	34.17312742	2
3593.451204	0.648572519	5	0.276953679	0.048662016	52.73303466	34.17217335	2
3595.451204	0.648553602	5	0.277048975	0.048588428	52.73303466	34.17122039	2
3597.451204	0.648534367	5	0.277144099	0.048513718	52.73303466	34.17026915	2
3599.451204	0.648515343	5	0.277239084	0.048439938	52.73303466	34.1693193	2
3601.451204	0.648496369	5	0.277333933	0.048366467	52.73303466	34.16837081	2
3603.451204	0.648477366	5	0.277428637	0.048292995	52.73303466	34.16742377	2
3605.451204	0.648458431	5	0.277523202	0.048219895	52.73303466	34.16647812	2
3607.451204	0.648439493	5	0.277617623	0.048146894	52.73303466	34.16553391	2
3609.451204	0.648420646	5	0.277711912	0.048074355	52.73303466	34.16459102	2
3611.451204	0.648401795	5	0.277806062	0.048001912	52.73303466	34.16364952	2
3613.451204	0.64838294	5	0.277900069	0.047929559	52.73303466	34.16270945	2
3615.451204	0.648364184	5	0.277993945	0.047857697	52.73303466	34.16177069	2
3617.451204	0.648345419	5	0.278087684	0.047785906	52.73303466	34.1608333	2
3619.451204	0.648326678	5	0.278181285	0.047714313	52.73303466	34.15989729	2
3621.451204	0.648307983	5	0.278274752	0.047643005	52.73303466	34.15896263	2
3623.451204	0.64828928	5	0.278368078	0.047571773	52.73303466	34.15802936	2
3625.451204	0.648270664	5	0.278461275	0.047500978	52.73303466	34.15709739	2
3627.451204	0.648251986	5	0.278554326	0.047430056	52.73303466	34.15616688	2
3629.451204	0.648233411	5	0.278647246	0.047359626	52.73303466	34.15523769	2
3631.451204	0.648214859	5	0.278740033	0.047289389	52.73303466	34.15430982	2
3633.451204	0.648196352	5	0.27883269	0.047219423	52.73303466	34.15338324	2
3635.451204	0.648177841	5	0.278925213	0.04714955	52.73303466	34.15245801	2
3637.451204	0.648159354	5	0.279017602	0.047079872	52.73303466	34.15153413	2
3639.451204	0.648140938	5	0.279109864	0.047010558	52.73303466	34.15061151	2
3641.451204	0.648122508	5	0.279201991	0.046941298	52.73303466	34.14969023	2
3643.451204	0.648104097	5	0.279293984	0.046872208	52.73303466	34.1487703	2
3645.451204	0.648085721	5	0.279385844	0.046803355	52.73303466	34.14785171	2
3647.451204	0.648067399	5	0.279477574	0.046734801	52.73303466	34.1469344	2
3649.451204	0.64804909	5	0.279569174	0.046666401	52.73303466	34.1460184	2
3651.451204	0.648030797	5	0.279660642	0.046598155	52.73303466	34.14510373	2
3653.451204	0.648012542	5	0.279751979	0.046530153	52.73303466	34.14419035	2
3655.451204	0.647994502	5	0.279843221	0.046463049	52.73303466	34.14327794	2
3657.451204	0.647976144	5	0.279934305	0.046394862	52.73303466	34.1423671	2
3659.451204	0.64795797	5	0.28002526	0.046327458	52.73303466	34.14145755	2
3661.451204	0.647939837	5	0.280116089	0.0462603	52.73303466	34.14054926	2
3663.451204	0.647921716	5	0.280206789	0.046193287	52.73303466	34.13964226	2
3665.451204	0.647903617	5	0.28029736	0.046126452	52.73303466	34.13873655	2
3667.451204	0.647885533	5	0.2803878	0.046059768	52.73303466	34.13783215	2
3669.451204	0.647867529	5	0.280478119	0.045993474	52.73303466	34.13692896	2
3671.451204	0.647849492	5	0.280568306	0.045927155	52.73303466	34.13602709	2
3673.451204	0.647831536	5	0.280658372	0.045861228	52.73303466	34.13512644	2
3675.451204	0.64781359	5	0.280748313	0.045795433	52.73303466	34.13422702	2
3677.451204	0.64779564	5	0.280838125	0.045729718	52.73303466	34.1333289	2
3679.451204	0.647777747	5	0.280927814	0.045664305	52.73303466	34.13243201	2
3681.451204	0.647759892	5	0.281017382	0.045599125	52.73303466	34.13153633	2
3683.451204	0.647741987	5	0.281106816	0.045533856	52.73303466	34.13064199	2
3685.451204	0.647724224	5	0.281196136	0.045469198	52.73303466	34.12974879	2
3687.451204	0.647706422	5	0.281285333	0.045404487	52.73303466	34.12885683	2
3689.451204	0.647688637	5	0.281374403	0.045339931	52.73303466	34.12796612	2
3691.451204	0.647670913	5	0.281463354	0.045275688	52.73303466	34.12707661	2
3693.451204	0.647653166	5	0.281552178	0.045211453	52.73303466	34.12618837	2
3695.451204	0.647635493	5	0.281640884	0.045147576	52.73303466	34.12530132	2
3697.451204	0.647617829	5	0.281729468	0.045083824	52.73303466	34.12441548	2
3699.451204	0.647600152	5	0.281817924	0.045020113	52.73303466	34.12353091	2
3701.451204	0.647582523	5	0.281906257	0.044956663	52.73303466	34.12264759	2
3703.451204	0.647564966	5	0.281994475	0.044893566	52.73303466	34.12176541	2
3705.451204	0.647547445	5	0.28208258	0.044830681	52.73303466	34.12088436	2
3707.451204	0.647529874	5	0.282170559	0.044767709	52.73303466	34.12000456	2
3709.451204	0.647512368	5	0.282258421	0.044705056	52.73303466	34.11912595	2
3711.451204	0.647494975	5	0.28234618	0.044642894	52.73303466	34.11824835	2
3713.451204	0.647477353	5	0.282433793	0.044580005	52.73303466	34.11737223	2
3715.451204	0.647459941	5	0.282521291	0.044517947	52.73303466	34.11649725	2
3717.451204	0.647442529	5	0.282608671	0.044455981	52.73303466	34.11562345	2
3719.451204	0.647425146	5	0.282695934	0.044394202	52.73303466	34.11475082	2
3721.451204	0.647407745	5	0.282783072	0.044332443	52.73303466	34.11387944	2
3723.451204	0.647390457	5	0.282870101	0.044271172	52.73303466	34.11300915	2
3725.451204	0.647373176	5	0.28295702	0.044210009	52.73303466	34.11213996	2
3727.451204	0.647355804	5	0.283043806	0.04414861	52.73303466	34.11127209	2
3729.451204	0.647338615	5	0.283130491	0.044087945	52.73303466	34.11040525	2
3731.451204	0.64732132	5	0.283217048	0.044026985	52.73303466	34.10953967	2
3733.451204	0.647304151	5	0.283303499	0.043966554	52.73303466	34.10867517	2
3735.451204	0.647287112	5	0.283389862	0.043906665	52.73303466	34.10781154	2
3737.451204	0.647269774	5	0.28347608	0.043845808	52.73303466	34.10694936	2
3739.451204	0.647252609	5	0.283562179	0.043785638	52.73303466	34.10608837	2
3741.451204	0.647235491	5	0.283648163	0.043725717	52.73303466	34.10522853	2
3743.451204	0.647218403	5	0.283734034	0.043665983	52.73303466	34.10436982	2
3745.451204	0.6472013	5	0.283819785	0.04360628	52.73303466	34.10351231	2
3747.451204	0.647184306	5	0.283905432	0.043547035	52.73303466	34.10265584	2
3749.451204	0.647167242	5	0.283990959	0.043487629	52.73303466	34.10180057	2
3751.451204	0.647150237	5	0.284076371	0.04342851	52.73303466	34.10094646	2
3753.451204	0.647133257	5	0.284161668	0.043369555	52.73303466	34.10009348	2
3755.451204	0.647116329	5	0.284246858	0.043310861	52.73303466	34.09924158	2
3757.451204	0.647099394	5	0.284331934	0.043252223	52.73303466	34.09839082	2
3759.451204	0.647082493	5	0.284416899	0.043193783	52.73303466	34.09754117	2
3761.451204	0.64706564	5	0.284501757	0.043135588	52.73303466	34.09669259	2
3763.451204	0.64704875	5	0.284586498	0.043077344	52.73303466	34.09584518	2
3765.451204	0.64703193	5	0.284671131	0.043019416	52.73303466	34.09499886	2
3767.451204	0.647015147	5	0.284755658	0.042961697	52.73303466	34.09415359	2
3769.451204	0.646998315	5	0.284840066	0.042903884	52.73303466	34.0933095	2
3771.451204	0.646981562	5	0.284924366	0.042846422	52.73303466	34.0924665	2
3773.451204	0.646964827	5	0.285008558	0.042789095	52.73303466	34.09162458	2
3775.451204	0.646948103	5	0.285092639	0.042731886	52.73303466	34.09078377	2
3777.451204	0.646931461	5	0.285176621	0.042675032	52.73303466	34.08994396	2
3779.451204	0.646914759	5	0.285260488	0.042618051	52.73303466	34.08910528	2
3781.451204	0.64689806	5	0.285344238	0.042561155	52.73303466	34.08826779	2
3783.451204	0.646881469	5	0.285427886	0.042504701	52.73303466	34.08743131	2
3785.451204	0.646864811	5	0.285511415	0.042448094	52.73303466	34.08659601	2
3787.451204	0.646848307	5	0.285594851	0.042392088	52.73303466	34.08576165	2
3789.451204	0.646831696	5	0.28567817	0.042335791	52.73303466	34.08492846	2
3791.451204	0.646815233	5	0.285761395	0.04228007	52.73303466	34.08409621	2
3793.451204	0.646798684	5	0.285844507	0.042224131	52.73303466	34.08326509	2
3795.451204	0.646782204	5	0.285927515	0.042168499	52.73303466	34.08243502	2
3797.451204	0.646765666	5	0.286010403	0.042112746	52.73303466	34.08160613	2
3799.451204	0.646749222	5	0.286093186	0.042057381	52.73303466	34.08077831	2
3801.451204	0.646732836	5	0.286175869	0.042002285	52.73303466	34.07995147	2
3803.451204	0.646716434	5	0.286258447	0.041947207	52.73303466	34.07912569	2
3805.451204	0.646700075	5	0.286340924	0.041892347	52.73303466	34.07830093	2
3807.451204	0.646683707	5	0.286423294	0.041837527	52.73303466	34.07747723	2
3809.451204	0.646667317	5	0.28650555	0.041782705	52.73303466	34.07665467	2
3811.451204	0.646651085	5	0.286587716	0.041728484	52.73303466	34.07583301	2
3813.451204	0.646634717	5	0.286669763	0.041673878	52.73303466	34.07501253	2
3815.451204	0.646618509	5	0.286751719	0.041619876	52.73303466	34.07419298	2
3817.451204	0.646602221	5	0.286833563	0.04156568	52.73303466	34.07337454	2
3819.451204	0.646586019	5	0.286915309	0.041511838	52.73303466	34.07255708	2
3821.451204	0.646569769	5	0.286996944	0.041457908	52.73303466	34.07174073	2
3823.451204	0.646553601	5	0.287078478	0.041404321	52.73303466	34.07092539	2
3825.451204	0.646537456	5	0.287159913	0.041350877	52.73303466	34.07011104	2
3827.451204	0.646521321	5	0.287241247	0.041297537	52.73303466	34.0692977	2
3829.451204	0.646505278	5	0.287322493	0.041244565	52.73303466	34.06848524	2
3831.451204	0.646489081	5	0.28740362	0.041191157	52.73303466	34.06767397	2
3833.451204	0.646472996	5	0.287484643	0.041138189	52.73303466	34.06686374	2
3835.451204	0.646457004	5	0.287565577	0.041085589	52.73303466	34.0660544	2
3837.451204	0.646440883	5	0.287646394	0.041032636	52.73303466	34.06524623	2
3839.451204	0.646424884	5	0.287727113	0.040980154	52.73303466	34.06443904	2
3841.451204	0.646408892	5	0.287807731	0.040927758	52.73303466	34.06363286	2
3843.451204	0.64639306	5	0.287888275	0.040875953	52.73303466	34.06282742	2
3845.451204	0.646376967	5	0.287968693	0.040823361	52.73303466	34.06202324	2
3847.451204	0.646361044	5	0.288049013	0.040771391	52.73303466	34.06122005	2
3849.451204	0.646345083	5	0.288129223	0.040719366	52.73303466	34.06041795	2
3851.451204	0.64632927	5	0.288209347	0.040667887	52.73303466	34.0596167	2
3853.451204	0.646313372	5	0.288289367	0.040616194	52.73303466	34.05881651	2
3855.451204	0.646297515	5	0.288369286	0.040564704	52.73303466	34.05801732	2
3857.451204	0.646281705	5	0.288449109	0.040513429	52.73303466	34.05721909	2
3859.451204	0.646265935	5	0.28852884	0.040462349	52.73303466	34.05642177	2
3861.451204	0.646250101	5	0.288608464	0.04041113	52.73303466	34.05562553	2
3863.451204	0.646234367	5	0.288687996	0.040360295	52.73303466	34.05483021	2
3865.451204	0.646218619	5	0.28876743	0.040309478	52.73303466	34.05403587	2
3867.451204	0.64620292	5	0.288846771	0.040258885	52.73303466	34.05324246	2
3869.451204	0.646187229	5	0.288926018	0.040208379	52.73303466	34.05244999	2
3871.451204	0.646171532	5	0.289005166	0.040157919	52.73303466	34.05165852	2
3873.451204	0.646155815	5	0.289084207	0.040107459	52.73303466	34.05086811	2
3875.451204	0.646140229	5	0.289163162	0.040057481	52.73303466	34.05007856	2
3877.451204	0.646124583	5	0.289242017	0.040007374	52.73303466	34.04929001	2
3879.451204	0.646109	5	0.28932078	0.039957529	52.73303466	34.04850238	2
3881.451204	0.646093409	5	0.289399446	0.039907721	52.73303466	34.04771572	2
3883.451204	0.646077859	5	0.289478019	0.039858107	52.73303466	34.04692998	2
3885.451204	0.646062263	5	0.289556488	0.039808409	52.73303466	34.0461453	2
3887.451204	0.646046775	5	0.289634868	0.039759115	52.73303466	34.0453615	2
3889.451204	0.646031254	5	0.28971315	0.039709777	52.73303466	34.04457867	2
3891.451204	0.646015761	5	0.289791336	0.039660589	52.73303466	34.04379681	2
3893.451204	0.646000296	5	0.289869428	0.039611551	52.73303466	34.0430159	2
3895.451204	0.645984874	5	0.28994743	0.03956271	52.73303466	34.04223588	2
3897.451204	0.645969413	5	0.290025332	0.039513808	52.73303466	34.04145686	2
3899.451204	0.645954025	5	0.290103144	0.039465195	52.73303466	34.04067874	2
3901.451204	0.645938588	5.030224515	0.290180852	0.039416485	52.70957667	34.03990166	2
3903.451204	0.646440486	5.071887813	0.290263221	0.041031322	52.67724047	34.0500688	2
3905.451204	0.647139862	5.113554479	0.290350803	0.043392496	52.64490148	34.06434299	2
3907.451204	0.647841369	5.155221145	0.290443314	0.045897422	52.61256232	34.07856883	2
3909.451204	0.648545185	5.196887812	0.290541074	0.048555985	52.58022281	34.09274188	2
3911.451204	0.649251314	5.238554479	0.290644359	0.05137811	52.54788258	34.10685909	2
3913.451204	0.649959861	5.280221145	0.290753486	0.054374847	52.51554092	34.12091671	2
3915.451204	0.650670935	5.321887812	0.290868799	0.057558092	52.48319637	34.13491016	2
3917.451204	0.651384583	5.363554479	0.290990657	0.060940316	52.45084618	34.14883351	2
3919.451204	0.652100938	5.405221145	0.291119519	0.064535354	52.41848493	34.16267752	2
3921.451204	0.652820188	5.446887812	0.291255708	0.068358398	52.38610089	34.17642966	2
3923.451204	0.653541813	5.488554479	0.291399704	0.072421756	52.35376649	34.19006678	2
3925.451204	0.654267875	5.530221145	0.291551886	0.076754042	52.32135539	34.20370196	2
3927.451204	0.654996135	5.571887812	0.291712769	0.081359815	52.28902434	34.21712701	2
3929.451204	0.655729187	5.613554479	0.291882837	0.086275351	52.25669583	34.23058782	2
3931.451204	0.656466972	5.655221145	0.292062826	0.091522691	52.22436575	34.24395612	2
3933.451204	0.657208166	5.696887812	0.292253166	0.097115711	52.19203445	34.25721846	2
3935.451204	0.657954149	5.738554479	0.292454587	0.103090281	52.15962112	34.27036809	2
3937.451204	0.658703109	5.780221145	0.29266767	0.109458552	52.12729098	34.28326795	1
3938.451204	0.658693766	5.801054479	0.292780482	0.109376425	52.11112799	34.29730319	1
3939.451204	0.659046971	5.821887812	0.292891345	0.11251241	52.09496402	34.30378082	1
3940.451204	0.659400516	5.842721145	0.293005278	0.115741509	52.07879965	34.31022616	1
3941.451204	0.659754545	5.863554479	0.293122353	0.119067921	52.06263493	34.31663947	1
3942.451204	0.660108977	5.884387812	0.293242658	0.122493956	52.0464699	34.32301994	1
3943.451204	0.660463926	5.905221145	0.293366296	0.126023813	52.03030459	34.32936657	1
3944.451204	0.660819122	5.926054479	0.293493329	0.129658009	52.01413904	34.33567883	1
3945.451204	0.661175373	5.946887812	0.293624038	0.133408344	51.99797327	34.34195392	1
3946.451204	0.661531124	5.967721145	0.293758143	0.137261672	51.9818073	34.34819469	1
3947.451204	0.661887989	5.988554479	0.293896053	0.141238967	51.96564115	34.35439709	1
3948.451204	0.662245269	6.009387812	0.294037812	0.145336404	51.94947484	34.36056071	1
3949.451204	0.662602666	6.030221145	0.294183394	0.149554169	51.93330838	34.36668583	1
3950.451204	0.662960995	6.051054479	0.294333066	0.153905891	51.91714179	34.37276979	1
3951.451204	0.663319926	6.071887812	0.29448689	0.158392099	51.90097507	34.37881201	1
3952.451204	0.663680065	6.092721145	0.294645067	0.163024592	51.88480823	34.38481048	1
3953.451204	0.66403869	6.113554479	0.29480736	0.16777247	51.86864129	34.39076758	1
3954.451204	0.664399013	6.134387812	0.294974275	0.172682169	51.85247425	34.39667829	1
3955.451204	0.664759949	6.155221145	0.295145916	0.177744349	51.83630712	34.40254157	1
3956.451204	0.665121479	6.176054479	0.295322204	0.182963739	51.8201399	34.40835821	1
3957.451204	0.665483976	6.196887812	0.29550341	0.188351068	51.8039726	34.41412552	1
3958.451204	0.665847116	6.217721145	0.295689738	0.193907421	51.78780523	34.41984147	1
3959.451204	0.666209539	6.238554479	0.295880954	0.199615588	51.77163779	34.42550841	0.999939919
3960.451144	0.666573372	6.25938656	0.296077676	0.205515519	51.75547126	34.43112015	0.999419656
3961.450563	0.666937515	6.280207803	0.296279768	0.21159467	51.73931307	34.43667763	0.998118441
3962.448682	0.667300854	6.301001937	0.296487068	0.217840939	51.72317586	34.44217897	0.996033217
3963.444715	0.667662956	6.321752629	0.296699535	0.22424923	51.70707231	34.44761867	0.993107892
3964.437823	0.668021584	6.342442377	0.296916935	0.230780618	51.691016	34.45299314	0.988763376
3965.426586	0.66837726	6.363041614	0.297139284	0.237447235	51.67502989	34.45829586	0.984591838
3966.411178	0.668733771	6.383553944	0.297367095	0.244323431	51.65911117	34.46351093	0.978988847
3967.390167	0.669084755	6.403949545	0.297599393	0.251286754	51.643283	34.46864944	0.972396236
3968.362563	0.669430041	6.4242078	0.297835923	0.258330262	51.62756138	34.47370309	0.963265588
3969.325829	0.669769358	6.444275833	0.298076764	0.265445556	51.61198734	34.4786636	0.956400432
3970.282229	0.670109208	6.464200842	0.298321784	0.272767662	51.59652425	34.48351306	0.946636631
3971.228866	0.670439648	6.483922438	0.298570342	0.280080944	51.581219	34.48827504	0.93664354
3972.165509	0.670765865	6.503435846	0.29882247	0.2874936	51.56607528	34.49292727	0.925440506
[truncated: 8,610 more rows]
