# Supplementary material for: Numerical investigation of the effect of fluid pressurization rate on laboratory-scale injection-induced fault slip
Source: Sci Rep. 2023 Mar 17;13:4437. doi: 10.1038/s41598-023-30866-8 (PMC10023684; doi:10.1038/s41598-023-30866-8)
Supplement: Supplementary file 2 — Supplementary Information 2. [file 41598_2023_30866_MOESM2_ESM.zip › press_rate_scenario_1_50MPa_min.txt]

% Article title: Numerical investigation of the effect of fluid pressurization rate on laboratory-scale injection-induced fault slip
% Authors: Gergő András Hutka, Mauro Cacace, Hannes Hofmann, Arno Zang, Lei Wang, Yinlin Ji
%
% Title: Output from the modeling scenario with a pressurization rate of 1.5 MPa/min
%
Time [s]	Friction coefficient [-]	Fluid pressure (average) [MPa]	Cumulative slip [mm]	Slip velocity (average) [um/s]	Effective normal stress (fault) [MPa]	Shear stress (fault) [MPa]	Timestep [s]
30	0.513653059	5	0	0	23.550249	-4.41E-12	10
40	0.513653059	5	0	5.10686E-08	23.60209837	10.46911737	10
50	0.513653059	5	0	4.00255E-08	23.64510758	10.38636164	10
60	0.513653059	5	0	3.15327E-08	23.68247739	10.31646658	10
70	0.513653059	5	0	2.4976E-08	23.7156739	10.25587391	10
80	0.513653059	5	0	1.99003E-08	23.74562202	10.20216741	10
90	0.513653059	5	0	1.59546E-08	23.77295246	10.15378818	10
100	0.513653059	5	0	1.28723E-08	23.79811708	10.10967688	10
110	0.513653059	5	0	1.0452E-08	23.82145143	10.06908098	10
120	0.513653059	5	0	8.54192E-09	23.84321181	10.03144638	10
130	0.513653059	5	0	7.02677E-09	23.86359845	9.996352931	10
140	0.513653059	5	0	5.81882E-09	23.88277097	9.963474137	10
150	0.513653059	5	0	4.85082E-09	23.9008587	9.932550951	10
160	0.513653059	5	0	4.07102E-09	23.91796811	9.903374093	10
170	0.513653059	5	0	3.43944E-09	23.934188	9.875771762	10
180	0.513653059	5	0	2.92512E-09	23.94959341	9.849600881	10
190	0.513653059	5	0	2.50395E-09	23.96424847	9.824740735	10
200	0.513653059	5	0	2.15713E-09	23.97820858	9.801088234	10
210	0.513653059	5	0	1.86995E-09	23.9915221	9.778554367	10
220	0.513653059	5	0	1.63082E-09	24.00423163	9.757061482	10
230	0.513653059	5	0	1.43062E-09	24.01637501	9.7365412	10
240	0.513653059	5	0	1.2621E-09	24.02798611	9.716932768	10
250	0.513653059	5	0	1.11951E-09	24.03909552	9.698181786	10
260	0.513653059	5	0	9.98228E-10	24.04973096	9.680239185	10
270	0.513653059	5	0	8.94566E-10	24.0599178	9.66306041	10
280	0.513653059	5	0	8.05532E-10	24.06967928	9.646604765	10
290	0.513653059	5	0	7.28706E-10	24.07903686	9.630834878	10
300	0.513653059	5	0	6.62115E-10	24.08801043	9.615716268	10
310	0.513653059	5	0	6.04145E-10	24.09661848	9.601216983	10
320	0.513653059	5	0	5.5347E-10	24.10487825	9.587307307	10
330	0.513653059	5	0	5.08993E-10	24.11280588	9.573959506	10
340	0.513653059	5	0	4.69807E-10	24.12041651	9.561147622	10
350	0.513653059	5	0	4.35154E-10	24.12772439	9.548847295	10
360	0.513653059	5	0	4.04403E-10	24.13474292	9.537035615	10
370	0.513653059	5	0	3.7702E-10	24.14148478	9.52569098	10
380	0.513653059	5	0	3.52558E-10	24.14796195	9.514792999	10
390	0.513653059	5	0	3.30637E-10	24.15418576	9.504322382	10
400	0.513653059	5	0	3.10935E-10	24.16016698	9.494260862	10
410	0.513653059	5	0	2.93177E-10	24.16591581	9.484591112	10
420	0.513653059	5	0	2.77127E-10	24.17144196	9.475296681	10
430	0.513653059	5	0	2.62583E-10	24.17675465	9.466361932	10
440	0.513653059	5	0	2.4937E-10	24.18186267	9.45777199	10
450	0.513653059	5	0	2.37339E-10	24.18677439	9.449512691	10
460	0.513653059	5	0	2.26358E-10	24.19149779	9.441570536	10
470	0.513653059	5	0	2.16314E-10	24.19604049	9.433932656	10
480	0.513653059	5	0	2.07107E-10	24.20040974	9.42658677	10
490	0.513653059	5	0	1.98651E-10	24.2046125	9.419521152	10
500	0.513653059	5	0	1.9087E-10	24.2086554	9.412724602	10
510	0.513653059	5	0	1.83696E-10	24.21254478	9.406186415	10
520	0.513653059	5	0	1.77071E-10	24.21628671	9.399896355	10
530	0.513653059	5	0	1.70942E-10	24.21988698	9.393844631	10
540	0.513653059	5	0	1.65263E-10	24.22335116	9.388021873	10
550	0.513653059	5	0	1.59993E-10	24.22668457	9.382419111	10
560	0.513653059	5	0	1.55095E-10	24.2298923	9.377027754	10
570	0.513653059	5	0	1.50536E-10	24.23297924	9.371839573	10
580	0.513653059	5	0	1.46287E-10	24.23595006	9.366846682	10
590	0.513653059	5	0	1.42322E-10	24.23880925	9.362041523	10
600	0.513653059	5	0	1.38617E-10	24.24156112	9.357416849	10
610	0.513653059	5	0	1.35151E-10	24.24420979	9.352965709	10
620	0.513653059	5	0	1.31905E-10	24.24675922	9.348681437	10
630	0.513653059	5	0	1.28862E-10	24.24921321	9.344557635	10
640	0.513653059	5	0	1.26005E-10	24.25157541	9.340588165	10
650	0.513653059	5	0	1.23321E-10	24.25384931	9.336767135	10
660	0.513653059	5	0	1.20797E-10	24.25603828	9.333088889	10
670	0.513653059	5	0	1.18421E-10	24.25814554	9.329547994	10
680	0.513653059	5	0	1.16183E-10	24.2601742	9.326139234	10
690	0.513653059	5	0	1.14072E-10	24.26212723	9.3228576	10
700	0.513653059	5	0	1.12079E-10	24.26400749	9.319698278	10
710	0.513653059	5	0	1.10198E-10	24.26581773	9.316656643	10
720	0.513653059	5	0	1.08419E-10	24.2675606	9.313728253	10
730	0.513653059	5	0	1.06737E-10	24.26923863	9.310908836	10
740	0.513653059	5	0	1.05145E-10	24.27085426	9.308194289	10
750	0.513653059	5	0	1.03636E-10	24.27240985	9.305580666	10
760	0.513653059	5	0	1.02207E-10	24.27390763	9.303064173	10
770	0.513653059	5	0	1.00851E-10	24.27534979	9.300641165	10
780	0.513653059	5	0	9.95641E-11	24.2767384	9.298308135	10
790	0.513653059	5	0	9.83425E-11	24.27807548	9.296061711	10
800	0.513653059	5	0	9.71819E-11	24.27936295	9.293898649	10
810	0.513653059	5	0	9.60788E-11	24.28060267	9.291815832	10
820	0.513653059	5	0	9.50297E-11	24.28179642	9.28981026	10
830	0.513653059	5	0	9.40316E-11	24.28294591	9.287879046	10
840	0.513653059	5	0	9.30815E-11	24.28405281	9.286019415	10
850	0.513653059	5	0	9.21766E-11	24.28511869	9.284228697	10
860	0.513653059	5	0	9.13146E-11	24.28614509	9.282504321	10
870	0.513653059	5	0	9.0493E-11	24.28713348	9.280843815	10
880	0.513653059	5	0	8.97095E-11	24.28808527	9.279244802	10
890	0.513653059	5	0	8.89622E-11	24.28900183	9.277704992	10
900	0.513653059	5	0	8.82492E-11	24.28988446	9.276222181	10
910	0.513653059	5	0	8.75685E-11	24.29073442	9.274794252	10
920	0.513653059	5	0	8.69186E-11	24.29155294	9.273419162	10
930	0.513653059	5	0	8.62978E-11	24.29234118	9.272094949	10
940	0.513653059	5	0	8.57046E-11	24.29310025	9.270819724	10
950	0.513653059	5	0	8.51376E-11	24.29383126	9.269591666	10
960	0.513653059	5	0	8.45956E-11	24.29453523	9.268409027	10
970	0.513653059	5	0	8.40773E-11	24.29521317	9.267270119	10
980	0.513653059	5	0	8.35814E-11	24.29586605	9.266173322	10
990	0.513653059	5	0	8.3107E-11	24.29649479	9.265117073	10
1000	0.513653059	5	0	8.2653E-11	24.29710029	9.264099869	10
1010	0.513653059	5	0	8.22183E-11	24.29768341	9.263120264	10
1020	0.513653059	5	0	8.18022E-11	24.29824498	9.262176863	10
1030	0.513653059	5	0	8.14036E-11	24.2987858	9.261268327	10
1040	0.513653059	5	0	8.10218E-11	24.29930664	9.260393363	10
1050	0.513653059	5	0	8.0656E-11	24.29980823	9.259550728	10
1060	0.513653059	5	0	8.03055E-11	24.30029129	9.258739226	10
1070	0.513653059	5	0	7.99695E-11	24.30075651	9.257957704	10
1080	0.513653059	5	0	7.96474E-11	24.30120454	9.257205052	10
1090	0.513653059	5	0	7.93386E-11	24.30163602	9.256480203	10
1100	0.513653059	5	0	7.90424E-11	24.30205156	9.255782127	10
1110	0.513653059	5	0	7.87584E-11	24.30245176	9.255109835	10
1120	0.513653059	5	0	7.84859E-11	24.30283718	9.254462373	10
1130	0.513653059	5	0	7.82245E-11	24.30320836	9.253838821	10
1140	0.513653059	5	0	7.79736E-11	24.30356584	9.253238298	10
1150	0.513653059	5	0	7.77329E-11	24.30391011	9.252659949	10
1160	0.513653059	5	0	7.75018E-11	24.30424168	9.252102957	10
1170	0.513653059	5	0	7.728E-11	24.304561	9.251566532	10
1180	0.513653059	5	0	7.70671E-11	24.30486853	9.251049913	10
1190	0.513653059	5	0	7.68626E-11	24.30516471	9.250552369	10
1200	0.513653059	5	0	7.66663E-11	24.30544995	9.250073194	10
1210	0.513653059	5	0	7.64777E-11	24.30572466	9.24961171	10
1220	0.513653059	5	0	7.62966E-11	24.30598923	9.249167263	10
1230	0.513653059	5	0	7.61226E-11	24.30624403	9.248739224	10
1240	0.513653059	5	0	7.59555E-11	24.30648943	9.248326987	10
1250	0.513653059	5	0	7.57949E-11	24.30672576	9.247929967	10
1260	0.513653059	5	0	7.56406E-11	24.30695338	9.247547603	10
1270	0.513653059	5	0	7.54923E-11	24.30717259	9.247179353	10
1280	0.513653059	5	0	7.53499E-11	24.30738371	9.246824697	10
1290	0.513653059	5	0	7.52129E-11	24.30758704	9.246483131	10
1300	0.513653059	5	0	7.50813E-11	24.30778286	9.246154174	10
1310	0.513653059	5	0	7.49548E-11	24.30797145	9.245837358	10
1320	0.513653059	5	0	7.48331E-11	24.30815309	9.245532236	10
1330	0.513653059	5	0	7.47162E-11	24.30832802	9.245238375	10
1340	0.513653059	5	0	7.46038E-11	24.30849649	9.244955361	10
1350	0.513653059	5	0	7.44957E-11	24.30865874	9.244682793	10
1360	0.513653059	5	0	7.43918E-11	24.30881501	9.244420284	10
1370	0.513653059	5	0	7.42918E-11	24.30896551	9.244167464	10
1380	0.513653059	5	0	7.41957E-11	24.30911045	9.243923974	10
1390	0.513653059	5	0	7.41032E-11	24.30925005	9.243689471	10
1400	0.513653059	5	0	7.40143E-11	24.30938449	9.243463623	10
1410	0.513653059	5	0	7.39288E-11	24.30951398	9.243246109	10
1420	0.513653059	5	0	7.38466E-11	24.30963868	9.243036623	10
1430	0.513653059	5	0	7.37674E-11	24.30975878	9.242834868	10
1440	0.513653059	5	0	7.36913E-11	24.30987445	9.242640559	10
1450	0.513653059	5	0	7.36181E-11	24.30998585	9.242453421	10
1460	0.513653059	5	0	7.35477E-11	24.31009314	9.242273189	10
1470	0.513653059	5	0	7.34799E-11	24.31019647	9.242099608	10
1480	0.513653059	5	0	7.34147E-11	24.31029599	9.241932433	10
1490	0.513653059	5	0	7.3352E-11	24.31039183	9.241771427	10
1500	0.513653059	5	0	7.32916E-11	24.31048414	9.241616363	10
1510	0.513653059	5	0	7.32335E-11	24.31057304	9.241467021	10
1520	0.513653059	5	0	7.31776E-11	24.31065866	9.24132319	10
1530	0.513653059	5	0	7.31238E-11	24.31074112	9.241184667	10
1540	0.513653059	5	0	7.30721E-11	24.31082054	9.241051256	10
1550	0.513653059	5	0	7.30223E-11	24.31089702	9.240922768	10
1560	0.513653059	5	0	7.29743E-11	24.31097069	9.240799021	10
1570	0.513653059	5	0	7.29282E-11	24.31104163	9.240679841	10
1580	0.513653059	5	0	7.28838E-11	24.31110996	9.240565059	10
1590	0.513653059	5	0	7.28411E-11	24.31117577	9.240454512	10
1600	0.513653059	5	0	7.27999E-11	24.31123915	9.240348045	10
1610	0.513653059	5	0	7.27603E-11	24.31130019	9.240245507	10
1620	0.513653059	5	0	7.27222E-11	24.31135897	9.240146752	10
1630	0.513653059	5	0	7.26856E-11	24.31141559	9.240051642	10
1640	0.513653059	5	0	7.26502E-11	24.31147012	9.239960041	10
1650	0.513653059	5	0	7.26163E-11	24.31152264	9.239871821	10
1660	0.513653059	5	0	7.25836E-11	24.31157321	9.239786855	10
1670	0.513653059	5	0	7.25521E-11	24.31162193	9.239705026	10
1680	0.513653059	5	0	7.25217E-11	24.31166884	9.239626215	10
1690	0.513653059	5	0	7.24926E-11	24.31171402	9.239550313	10
1700	0.513653059	5	0	7.24645E-11	24.31175754	9.239477212	10
1710	0.513653059	5	0	7.24374E-11	24.31179945	9.239406808	10
1720	0.513653059	5	0	7.24114E-11	24.31183981	9.239339002	10
1730	0.513653059	5	0	7.23863E-11	24.31187869	9.239273698	10
1740	0.513653059	5	0	7.23622E-11	24.31191613	9.239210804	10
1750	0.513653059	5	0	7.2339E-11	24.31195219	9.239150231	10
1760	0.513653059	5	0	7.23166E-11	24.31198691	9.239091893	10
1770	0.513653059	5	0	7.22951E-11	24.31202036	9.239035707	10
1780	0.513653059	5	0	7.22743E-11	24.31205257	9.238981595	10
1790	0.513653059	5	0	7.22544E-11	24.3120836	9.238929479	10
1800	0.513653059	5	0	7.22351E-11	24.31211348	9.238879287	5
1805	0.513653059	5	0	7.22166E-11	24.31212814	9.238830947	5
1810	0.513653059	5	0	7.22076E-11	24.31214252	9.238807219	5
1815	0.513653059	5	0	7.21987E-11	24.31215663	9.238783949	5
1820	0.513653059	5	0	7.21899E-11	24.31217048	9.238761117	5
1825	0.513653059	5	0	7.21813E-11	24.31218407	9.238738714	5
1830	0.513653059	5	0	7.21729E-11	24.3121974	9.238716732	5
1835	0.513653059	5	0	7.21647E-11	24.31221048	9.238695163	5
1840	0.513653059	5	0	7.21566E-11	24.31222332	9.238673999	5
1845	0.513653059	5	0	7.21487E-11	24.31223591	9.238653233	5
1850	0.513653059	5	0	7.21409E-11	24.31224827	9.238632858	5
1855	0.513653059	5	0	7.21332E-11	24.31226039	9.238612866	5
1860	0.513653059	5	0	7.21257E-11	24.31227229	9.238593249	5
1865	0.513653059	5	0	7.21184E-11	24.31228396	9.238574001	5
1870	0.513653059	5	0	7.21111E-11	24.31229542	9.238555115	5
1875	0.513653059	5	0	7.21041E-11	24.31230666	9.238536584	5
1880	0.513653059	5	0	7.20971E-11	24.31231768	9.238518401	5
1885	0.513653059	5	0	7.20903E-11	24.3123285	9.23850056	5
1890	0.513653059	5	0	7.20836E-11	24.67791428	9.238483055	5
1895	0.513653059	5	0	6.18531E-12	25.04349986	8.644450619	5
1900	0.513653059	5	0	5.7257E-13	25.40908525	8.050418506	5
1905	0.513653059	5	0	5.69741E-14	25.77467044	7.456386709	5
1910	0.513653059	5	0	6.07494E-15	26.14025544	6.862355224	5
1915	0.513653059	5	0	6.61041E-16	26.50584026	6.268324043	5
1920	0.513653059	5	0	9.43844E-17	26.8714249	5.674293162	5
1925	0.513653059	5	0	6.44481E-17	27.23700935	5.080262575	5
1930	0.513653059	5	0	5.98405E-17	27.60259364	4.486232275	5
1935	0.513653059	5	0	7.86877E-17	27.96817775	3.892202259	5
1940	0.513653059	5	0	8.11519E-17	28.33376169	3.298172519	5
1945	0.513653059	5	0	6.89153E-17	28.69934547	2.704143052	5
1950	0.513653059	5	0	7.33824E-17	29.06492909	2.110113852	5
1955	0.513653059	5	0	7.94995E-17	29.43051255	1.516728464	5
1960	0.513653059	5	0	7.40347E-17	29.79609585	0.96296731	5
1965	0.513653059	5	0	6.69655E-17	30.161679	0.483058348	5
1970	0.513653059	5	0	7.0219E-17	30.527262	0.352363737	5
1975	0.513653059	5	0	7.72825E-17	30.89284485	0.860028315	5
1980	0.513653059	5	0	7.174E-17	31.25842756	1.454056015	5
1985	0.513653059	5	0	7.29489E-17	31.62401012	2.048083481	5
1990	0.513653059	5	0	6.34341E-17	31.98959255	2.642110718	5
1995	0.513653059	5	0	7.48204E-17	32.35517484	3.236137729	5
2000	0.513653059	5	0	8.4653E-17	32.720757	3.83016452	5
2005	0.513653059	5	0	6.57427E-17	33.08633902	4.424191094	5
2010	0.513653059	5	0	6.02409E-17	33.45192092	5.018217455	5
2015	0.513653059	5	0	6.73718E-17	33.81750269	5.612243607	5
2020	0.513653059	5	0	7.45028E-17	34.18308433	6.206269555	5
2025	0.513653059	5	0	8.06924E-17	34.54866585	6.800295302	5
2030	0.513653059	5	0	9.98551E-17	34.91424726	7.394320852	5
2035	0.513653059	5	0	1.68841E-16	35.27982854	7.988346208	5
2040	0.513653059	5	0	5.47321E-16	35.64540971	8.582371374	5
2045	0.513653059	5	0	1.67972E-15	36.01099077	9.176396355	5
2050	0.513653059	5	0	5.06725E-15	36.37657172	9.770421152	5
2055	0.513653059	5	0	1.47364E-14	36.74215256	10.36444577	5
2060	0.513653059	5	0	4.20015E-14	37.10773329	10.95847021	5
2065	0.513653059	5	0	1.17389E-13	37.47331392	11.55249448	5
2070	0.513653059	5	0	3.21885E-13	37.83889444	12.14651858	5
2075	0.513653059	5	0	8.66347E-13	38.20447486	12.74054252	5
2080	0.513653059	5	0	2.28986E-12	38.57005519	13.33456629	5
2085	0.513653059	5	0	5.94633E-12	38.93563542	13.9285899	5
2090	0.513653059	5	0	1.51778E-11	39.30121555	14.52261335	5
2095	0.513653059	5	0	3.80955E-11	39.66679559	15.11663665	5
2100	0.513653059	5	0	9.40653E-11	40.03237553	15.7106598	5
2105	0.513653059	5	0	2.28587E-10	40.39795539	16.3046828	5
2110	0.513653059	5	0	5.46908E-10	40.76353516	16.89870566	5
2115	0.513653059	5	0	1.28879E-09	41.12911484	17.49272837	5
2120	0.513653059	5	0	2.99242E-09	41.49469444	18.08675094	5
2125	0.513653059	5	0	6.84842E-09	41.86027396	18.68077338	5
2130	0.513653059	5	0	1.54539E-08	42.22585339	19.27479568	5
2135	0.513653059	5	0	3.43967E-08	42.59143274	19.86881785	5
2140	0.513653059	5	0	7.55387E-08	42.95701201	20.46283988	5
2145	0.513653059	5	0	1.63733E-07	43.32259121	21.05686179	5
2150	0.513654099	5	4.74781E-11	3.50393E-07	43.68817033	21.65088358	5
2155	0.514180263	5	1.79699E-09	7.40552E-07	44.05374938	22.24490522	5
2160	0.51843003	5	1.42178E-08	1.5462E-06	44.41932835	22.83892664	5
2165	0.527536669	5	3.41761E-08	3.19014E-06	44.78490725	23.43294787	5
2170	0.536494649	5	7.42775E-08	6.50591E-06	45.15048608	24.02696877	5
2175	0.545307612	5	1.54978E-07	1.31182E-05	45.51606484	24.62098916	5
2180	0.553979082	5	3.15316E-07	2.61591E-05	45.88164354	25.21500864	5
2185	0.56251247	5	6.30707E-07	5.16006E-05	46.24722217	25.80902646	5
2190	0.570911048	5	1.24539E-06	0.00010071	46.61280073	26.40304118	5
2195	0.579177861	5	2.42944E-06	0.000194528	46.97837923	26.9970501	5
2200	0.587315567	5	4.69136E-06	0.000371945	47.34395766	27.59104814	5
2205	0.595326124	5	8.97529E-06	0.00070419	47.70953604	28.18502585	5
2210	0.603214266	5	1.69734E-05	0.001320771	48.07511435	28.77896633	5
2215	0.610994136	5	3.17871E-05	0.002456097	48.44069261	29.37283854	5
2220	0.618675353	5	5.90573E-05	0.00453242	48.8062708	29.96658609	5
2225	0.626282642	5	0.000108878	0.008316951	49.17184894	30.56010804	2.953416826
2227.953417	0.633744155	5	0.000168381	0.015083217	49.38778985	31.15353305	2
2229.953417	0.638082277	5	0.000219417	0.021320248	49.53402108	31.50390042	2
2231.953417	0.641054053	5	0.0002783	0.02702995	49.68025231	31.74091955	2
2233.953417	0.644028652	5	0.000352685	0.034278561	49.82648353	31.97778365	2
2235.953417	0.647012812	5	0.000446648	0.043507454	49.97271473	32.21445195	2
2237.953417	0.650014788	5	0.000565244	0.055304722	50.11894593	32.45087389	2
2239.953417	0.653046643	5	0.000715164	0.070476984	50.26517712	32.68698256	2
2241.953417	0.656123744	5	0.000904887	0.090150368	50.4114083	32.92269317	1
2242.953417	0.658504902	5	0.001032858	0.108881663	50.48452389	33.15902128	1
2243.953417	0.659989768	5	0.001157763	0.122603953	50.55763948	33.27657612	1
2244.953417	0.661482993	5	0.001297856	0.138151648	50.63075506	33.39397908	1
2245.953417	0.662987079	5	0.001454986	0.155810394	50.70387064	33.51121164	0.997414476
2246.950831	0.664499807	5	0.001630649	0.175852121	50.77679718	33.62825886	0.982352055
2247.933183	0.666004218	5	0.001824765	0.198338047	50.84862242	33.74481437	0.950582519
2248.883766	0.6674679	5	0.002034945	0.222965394	50.91812481	33.85941975	0.899367574
2249.783133	0.668847656	5	0.002255813	0.248947994	50.98388259	33.9701439	0.828891166
2250.612025	0.670095896	5	0.002480061	0.275024747	51.04448744	34.0747497	0.744133709
2251.356158	0.671178307	5	0.002698724	0.299794357	51.0988952	34.17103849	0.654809682
2252.010968	0.67208941	5	0.002905668	0.322338309	51.14677198	34.25737496	0.571775577
2252.582744	0.672847355	5	0.003097008	0.342328906	51.18857768	34.33325542	0.4871808
2253.069924	0.673448432	5	0.0032686	0.359024749	51.22419818	34.39946861	0.444288008
2253.514212	0.674028963	5	0.00343138	0.375994378	51.25668255	34.45571972	0.403340261
2253.917553	0.674540101	5	0.003585401	0.391586813	51.286173	34.5069626	0.35913653
2254.276689	0.674968782	5	0.003727528	0.405133259	51.31243147	34.55345967	0.323022832
2254.599712	0.675350864	5	0.003859295	0.417608486	51.33604947	34.59480877	0.296532048
2254.896244	0.675708122	5	0.00398373	0.429635447	51.35773057	34.63194074	0.274390391
2255.170634	0.676038644	5	0.004101889	0.441074288	51.37779278	34.66598827	0.25470045
2255.425335	0.676342653	5	0.004214304	0.451864439	51.39641535	34.69746272	0.238365053
2255.6637	0.676628507	5	0.004321952	0.462255548	51.41384354	34.7266456	0.225463803
2255.889164	0.676902607	5	0.004426017	0.472450414	51.43032846	34.75392361	0.21526639
2256.10443	0.677167831	5	0.00452749	0.482535177	51.44606778	34.77969482	0.207557307
2256.311987	0.677427855	5	0.004627347	0.492637241	51.46124345	34.8042707	0.20244481
2256.514432	0.677687429	5	0.004726723	0.502940635	51.47604531	34.8279355	0.20011286
2256.714545	0.677951878	5	0.004827002	0.513668331	51.49067668	34.85098391	0.2
2256.914545	0.678223139	5	0.004929277	0.524917799	51.50529979	34.87373529	0.2
2257.114545	0.67849474	5	0.005033684	0.536428749	51.5199229	34.89645195	0.2
2257.314545	0.678766291	5	0.005140297	0.548190023	51.53454601	34.91914655	0.2
2257.514545	0.679037767	5	0.005249123	0.560205934	51.54916913	34.94181902	0.2
2257.714545	0.67930922	5	0.005360227	0.572484163	51.56379224	34.96446871	0.2
2257.914545	0.67958062	5	0.005473728	0.585029034	51.57841535	34.98709442	0.2
2258.114545	0.679851989	5	0.005589523	0.597847623	51.59303846	35.00969719	0.2
2258.314545	0.680123283	5	0.005707763	0.610943224	51.60766157	35.03227552	0.2
2258.514545	0.68039457	5	0.005828431	0.624325601	51.62228468	35.05482956	0.2
2258.714545	0.68066581	5	0.005951688	0.637998627	51.63690779	35.07735771	0.2
2258.914545	0.680937769	5	0.006077576	0.652011818	51.6515309	35.09985955	0.2
2259.114545	0.68120897	5	0.006205912	0.666290003	51.66615402	35.1223369	0.2
2259.314545	0.681479638	5	0.006336856	0.68084502	51.68077713	35.14478818	0.2
2259.514545	0.681751355	5	0.006470664	0.695782947	51.69540024	35.16721081	0.2
2259.714545	0.682022388	5	0.006607153	0.711015336	51.71002335	35.18960663	0.2
2259.914545	0.682292613	5	0.006746337	0.72652535	51.72464646	35.2119755	0.2
2260.114545	0.682563668	5	0.006888479	0.742426305	51.73926957	35.2343148	0.2
2260.314545	0.682835129	5	0.007033585	0.758699744	51.75389268	35.25662444	0.2
2260.514545	0.683105731	5	0.007181637	0.775276932	51.76851579	35.27890462	0.2
2260.714545	0.68337672	5	0.007332797	0.792241035	51.7831389	35.30115373	0.2
2260.914545	0.683648282	5	0.007487083	0.809620165	51.79776201	35.32337157	0.2
2261.114545	0.683918739	5	0.007644345	0.827293366	51.81238512	35.34555966	0.2
2261.314545	0.684190318	5	0.007804979	0.845445019	51.82700823	35.36771401	0.2
2261.514545	0.684461141	5	0.007968929	0.8639208	51.84163134	35.38983521	0.2
2261.714545	0.684732144	5	0.00813606	0.882825509	51.85625445	35.41192459	0.2
2261.914545	0.68500265	5	0.008306641	0.902111169	51.87087756	35.43397947	0.2
2262.114545	0.685273604	5	0.008480723	0.921848301	51.88550067	35.45599935	0.2
2262.314545	0.685545806	5	0.0086584	0.942119488	51.90012378	35.47798326	0.2
2262.514545	0.685816319	5	0.008839649	0.962703333	51.91474689	35.49993146	0.2
2262.714545	0.68608948	5	0.009024599	0.983971878	51.92937	35.52184264	0.2
2262.914545	0.68635765	5	0.00921281	1.005228399	51.94399311	35.54372122	0.2
2263.114545	0.686628707	5	0.009405059	1.027230372	51.95861622	35.56555941	0.2
2263.314545	0.686900248	5	0.00960144	1.049749645	51.97323933	35.58735628	0.2
2263.514545	0.687171341	5	0.009801723	1.072734471	51.98786244	35.60911412	0.2
2263.714545	0.687442349	5	0.010005927	1.096203653	52.00248555	35.63083276	0.2
2263.914545	0.687714233	5	0.010214471	1.120283399	52.01710866	35.65250798	0.2
2264.114545	0.687984229	5	0.01042675	1.144699326	52.03173177	35.67414586	0.2
2264.314545	0.688257556	5	0.010643703	1.169975526	52.04635487	35.695737	0.2
2264.514545	0.688529354	5	0.010864934	1.195686854	52.06097798	35.71728535	0.2
2264.714545	0.688798834	5	0.011090119	1.221669161	52.07560109	35.73879416	0.2
2264.914545	0.689072808	5	0.011320205	1.248715179	52.0902242	35.76025396	0.2
2265.114545	0.689344242	5	0.011554653	1.276101199	52.10484731	35.78167014	0.2
2265.314545	0.689613513	5	0.011793583	1.303837925	52.11947042	35.80304149	0.2
2265.514545	0.68988637	5	0.012037717	1.33257023	52.13409353	35.8243608	0.2
2265.714545	0.690154358	5	0.012286308	1.361375557	52.14871664	35.84563554	0.2
2265.914545	0.690426893	5	0.012539941	1.391312349	52.16333974	35.86685984	0.2
2266.114545	0.690704252	5	0.012799098	1.422558265	52.17796285	35.88802891	0.2
2266.314545	0.690971749	5	0.013061959	1.453239173	52.19258596	35.90916095	0.2
2266.514545	0.691240677	5	0.013330373	1.484808592	52.20720907	35.93023744	0.2
2266.714545	0.691513167	5	0.013603939	1.517443835	52.22183218	35.95126241	0.2
2266.914545	0.691785764	5	0.013883322	1.550816059	52.23645528	35.97222921	0.2
2267.114545	0.692058233	5	0.014167667	1.584925308	52.25107839	35.99314638	0.2
2267.314545	0.692332486	5	0.014458693	1.620082306	52.2657015	36.01399674	0.2
2267.514545	0.692602678	5	0.014754299	1.655498984	52.28032461	36.0348013	0.2
2267.714545	0.692877849	5	0.015055988	1.692335499	52.29494772	36.05554502	0.2
2267.914545	0.693149686	5	0.015363915	1.729514618	52.30957082	36.07622636	0.2
2268.114545	0.69342393	5	0.015679034	1.767899697	52.32419393	36.09683578	0.2
2268.314545	0.693708336	5	0.016002113	1.80889024	52.33881704	36.11736558	0.2
2268.514545	0.693992078	5	0.016332618	1.85066197	52.35344015	36.13782111	0.2
2268.714545	0.694283368	5	0.016670653	1.894716265	52.36806325	36.15820134	0.2
2268.914545	0.694560587	5	0.017014243	1.937247093	52.38268636	36.17852603	0.2
2269.114545	0.694836859	5	0.017364715	1.980374879	52.39730947	36.19878189	0.2
2269.314545	0.695108936	5	0.017720914	2.023928513	52.41193257	36.21898049	0.2
2269.514545	0.695374993	5	0.018082544	2.067144479	52.42655568	36.23912477	0.2
2269.714545	0.695655153	5	0.018453425	2.113812492	52.44117879	36.25917653	0.2
2269.914545	0.69592792	5	0.018839355	2.160179686	52.45580189	36.27907779	0.2
2270.114545	0.696283343	5	0.01924269	2.222289458	52.470425	36.29880495	0.2
2270.314545	0.696592433	5	0.019650019	2.277506928	52.48504811	36.31849218	0.2
2270.514545	0.696879085	5	0.020064248	2.329930163	52.49967121	36.33811044	0.2
2270.714545	0.69716049	5	0.020487587	2.382659942	52.51429432	36.35763758	0.2
2270.914545	0.697442296	5	0.020921892	2.436101786	52.52891743	36.37705507	0.2
2271.114545	0.697768864	5	0.02136549	2.499493603	52.54354053	36.39637958	0.2
2271.314545	0.698008798	5	0.02180572	2.547913713	52.55816364	36.41573784	0.2
2271.514545	0.698243976	5	0.022250268	2.59632962	52.57278675	36.43505292	0.2
2271.714545	0.698469167	5	0.022699154	2.643395431	52.58740985	36.45432462	0.2
2271.914545	0.698711307	5	0.023153728	2.695201493	52.60203296	36.47353943	0.2
2272.114545	0.698952216	5	0.02361343	2.748167842	52.61665606	36.49270295	0.2
2272.314545	0.699181031	5	0.024086142	2.798921679	52.63127917	36.51173637	0.2
2272.514545	0.699514932	5	0.024575539	2.875033267	52.64590228	36.53060284	0.2
2272.714545	0.699765864	5	0.025062193	2.932957615	52.66052538	36.54949681	0.2
2272.914545	0.70001539	5	0.025556897	2.991766607	52.67514849	36.56831028	0.2
2273.114545	0.700265763	5	0.026060845	3.052668277	52.68977159	36.58703131	0.2
2273.314545	0.700526009	5	0.02657697	3.116363324	52.7043947	36.60563055	0.2
2273.514545	0.700840318	5	0.027106789	3.194854868	52.7190178	36.62409278	0.2
2273.714545	0.701091893	5	0.027636318	3.259966236	52.73364091	36.64255797	0.2
2273.914545	0.701335006	5	0.028172971	3.324233527	52.73290986	36.66095193	0.2
2274.114545	0.701154774	5	0.028699855	3.276199774	52.73290996	36.65449544	0.2
2274.314545	0.701001759	5	0.029223563	3.235568123	52.73291006	36.6492587	0.2
2274.514545	0.700842079	5	0.02974304	3.194332492	52.73291015	36.64406426	0.2
2274.714545	0.700651786	5	0.030254293	3.145679789	52.73291025	36.63895211	0.2
2274.914545	0.700516001	5	0.030762916	3.111326593	52.73291035	36.63386619	0.2
2275.114545	0.700323059	5	0.031262599	3.063928559	52.73291045	36.62886973	0.2
2275.314545	0.700171344	5	0.031758104	3.027018725	52.73291055	36.623915	0.2
2275.514545	0.700014097	5	0.03224839	2.98874998	52.73291065	36.61901247	0.2
2275.714545	0.699882929	5	0.032735834	2.957714693	52.73291074	36.61413832	0.2
2275.914545	0.699749425	5	0.033219655	2.926169977	52.73291084	36.6093004	0.2
2276.114545	0.699618289	5	0.033700593	2.895404861	52.73291094	36.60449132	0.2
2276.314545	0.699472502	5	0.034177707	2.861603642	52.73291104	36.5997205	0.2
2276.514545	0.699277648	5	0.034644954	2.816806347	52.73291114	36.59504838	0.2
2276.714545	0.69910321	5	0.035105909	2.777365552	52.73291123	36.59043916	0.2
2276.914545	0.698980826	5	0.035564217	2.750078901	52.73291133	36.58585636	0.2
2277.114545	0.698872599	5	0.036020913	2.726300191	52.73291143	36.58128966	0.2
2277.314545	0.698760869	5	0.036476129	2.70200481	52.73291153	36.57673777	0.2
2277.514545	0.698642774	5	0.036928769	2.676352286	52.73291162	36.57221163	0.2
2277.714545	0.698519109	5	0.037378835	2.650014442	52.73291172	36.56771125	0.2
2277.914545	0.698391133	5	0.037825588	2.62288103	52.73291182	36.563244	0.2
2278.114545	0.698288208	5	0.038271399	2.60109271	52.73291191	36.55878614	0.2
2278.314545	0.698170924	5	0.038713923	2.576394927	52.73291201	36.55436117	0.2
2278.514545	0.698044158	5	0.03915246	2.550298846	52.73291211	36.54997607	0.2
2278.714545	0.697925811	5	0.039588646	2.525809885	52.73291221	36.54561447	0.2
2278.914545	0.697824438	5	0.040023837	2.505515593	52.7329123	36.54126281	0.2
2279.114545	0.69771037	5	0.040455921	2.482709973	52.7329124	36.53694223	0.2
2279.314545	0.697603949	5	0.040886876	2.461623422	52.7329125	36.53263292	0.2
2279.514545	0.697496248	5	0.041315719	2.440485797	52.73291259	36.52834475	0.2
2279.714545	0.697389053	5	0.041742594	2.419547584	52.73291269	36.52407625	0.2
2279.914545	0.697265757	5	0.042166153	2.396004185	52.73291279	36.51984092	0.2
2280.114545	0.697107936	5	0.042581365	2.366629769	52.73291288	36.51568908	0.2
2280.314545	0.696982657	5	0.042994333	2.343218562	52.73291298	36.51155966	0.2
2280.514545	0.69684639	5	0.043401751	2.318141572	52.73291308	36.50748575	0.2
2280.714545	0.696728281	5	0.043806574	2.296380469	52.73291317	36.50343777	0.2
2280.914545	0.696594377	5	0.044205619	2.272045032	52.73291327	36.49944758	0.2
2281.114545	0.696476865	5	0.044601607	2.250774074	52.73291336	36.49548796	0.2
2281.314545	0.696338614	5	0.04499227	2.225989173	52.73291346	36.49158158	0.2
2281.514545	0.69614192	5	0.045370938	2.191027661	52.73291356	36.48779522	0.2
2281.714545	0.696015276	5	0.045745467	2.169038205	52.73291365	36.48405018	0.2
2281.914545	0.695906042	5	0.046116892	2.150128644	52.73291375	36.48033617	0.2
2282.114545	0.695809287	5	0.046486516	2.133483214	52.73291384	36.47664015	0.2
2282.314545	0.695700334	5	0.046852973	2.114690669	52.73291394	36.47297582	0.2
2282.514545	0.695603017	5	0.047217356	2.098235247	52.73291403	36.46933222	0.2
2282.714545	0.695494532	5	0.047577665	2.080074756	52.73291413	36.46572937	0.2
2282.914545	0.69539218	5	0.047935487	2.062946261	52.73291423	36.46215137	0.2
2283.114545	0.695286042	5	0.048290134	2.045332964	52.73291432	36.45860514	0.2
2283.314545	0.695175829	5	0.048640842	2.027015866	52.73291442	36.45509829	0.2
2283.514545	0.695072979	5	0.048988393	2.010270483	52.73291451	36.45162301	0.2
2283.714545	0.694959602	5	0.049331897	1.991793037	52.73291461	36.4481882	0.2
2283.914545	0.694869424	5	0.049673464	1.97750904	52.7329147	36.44477275	0.2
2284.114545	0.694777532	5	0.050013178	1.962807107	52.7329148	36.44137583	0.2
2284.314545	0.694690091	5	0.050350221	1.94917918	52.73291489	36.43800561	0.2
2284.514545	0.6945944	5	0.050684852	1.934174979	52.73291499	36.43465953	0.2
2284.714545	0.694509519	5	0.051018037	1.921023836	52.73291508	36.43132788	0.2
2284.914545	0.694416002	5	0.051348378	1.906716378	52.73291518	36.4280247	0.2
2285.114545	0.694335256	5	0.051677482	1.894412306	52.73291527	36.42473387	0.2
2285.314545	0.694248138	5	0.052004043	1.881179927	52.73291537	36.42146846	0.2
2285.514545	0.694170544	5	0.052329659	1.86962325	52.73291546	36.4182125	0.2
2285.714545	0.69407654	5	0.05265196	1.855554946	52.73291555	36.41498971	0.2
2285.914545	0.693997921	5	0.052973438	1.843920459	52.73291565	36.41177513	0.2
2286.114545	0.693907673	5	0.053292348	1.830594672	52.73291574	36.40858625	0.2
2286.314545	0.693825387	5	0.053609319	1.818550539	52.73291584	36.40541674	0.2
2286.514545	0.693744988	5	0.05392484	1.806906366	52.73291593	36.40226173	0.2
2286.714545	0.693665705	5	0.05423872	1.795426132	52.73291603	36.39912314	0.2
2286.914545	0.693585357	5	0.054550571	1.783902008	52.73291612	36.39600483	0.2
2287.114545	0.693508658	5	0.054861209	1.773009177	52.73291621	36.39289865	0.2
2287.314545	0.693430241	5	0.055170584	1.761895677	52.73291631	36.3898051	0.2
2287.514545	0.693343085	5	0.055477195	1.749622241	52.7329164	36.3867392	0.2
2287.714545	0.693267997	5	0.055782582	1.739148049	52.73291649	36.38368553	0.2
2287.914545	0.693183787	5	0.056086013	1.727439485	52.73291659	36.38065142	0.2
2288.114545	0.69311585	5	0.056388545	1.718056492	52.73291668	36.37762629	0.2
2288.314545	0.693038701	5	0.056688971	1.707499661	52.73291677	36.37462223	0.2
2288.514545	0.692958019	5	0.056987552	1.696495207	52.73291687	36.37163662	0.2
2288.714545	0.692889666	5	0.057285019	1.687233472	52.73291696	36.36866215	0.2
2288.914545	0.692810933	5	0.057580802	1.676611442	52.73291705	36.36570451	0.2
2289.114545	0.692740446	5	0.057875334	1.667184514	52.73291715	36.36275939	0.2
2289.314545	0.69266004	5	0.058167626	1.656460898	52.73291724	36.35983666	0.2
2289.514545	0.692587334	5	0.058458753	1.646848287	52.73291733	36.35692558	0.2
2289.714545	0.692517992	5	0.05874892	1.63772091	52.73291743	36.3540241	0.2
2289.914545	0.692440364	5	0.059036884	1.627557315	52.73291752	36.35114466	0.2
2290.114545	0.692369707	5	0.059323913	1.618391841	52.73291761	36.34827456	0.2
2290.314545	0.692305174	5	0.05960978	1.610060027	52.73291771	36.34541608	0.2
2290.514545	0.69223123	5	0.059893716	1.600534683	52.7329178	36.34257691	0.2
2290.714545	0.692159347	5	0.060176047	1.591355139	52.73291789	36.33975379	0.2
2290.914545	0.692085403	5	0.060456581	1.581950217	52.73291798	36.33694864	0.2
2291.114545	0.69201789	5	0.060735976	1.573422718	52.73291808	36.33415488	0.2
2291.314545	0.691945437	5	0.06101384	1.564317372	52.73291817	36.33137643	0.2
2291.514545	0.691879442	5	0.061290928	1.556079325	52.73291826	36.32860573	0.2
2291.714545	0.691813847	5	0.061566691	1.547917101	52.73291835	36.32584829	0.2
2291.914545	0.691745216	5	0.061841263	1.539462805	52.73291845	36.32310275	0.2
2292.114545	0.691675749	5	0.062114171	1.530900776	52.73291854	36.32037387	0.2
2292.314545	0.691611444	5	0.062386272	1.523032828	52.73291863	36.31765304	0.2
2292.514545	0.691541048	5	0.062656243	1.514460907	52.73291872	36.31495352	0.2
2292.714545	0.691477027	5	0.062925468	1.506722503	52.73291881	36.31226144	0.2
2292.914545	0.691413262	5	0.063193299	1.499034413	52.73291891	36.30958332	0.2
2293.114545	0.691344695	5	0.063459894	1.490844872	52.732919	36.30691756	0.2
2293.314545	0.691284372	5	0.063725754	1.483668627	52.73291909	36.30425913	0.2
2293.514545	0.691213154	5	0.063989474	1.475210687	52.73291918	36.30162212	0.2
2293.714545	0.691153463	5	0.064252683	1.468200156	52.73291927	36.29899021	0.2
2293.914545	0.691087318	5	0.064514468	1.460427078	52.73291936	36.29637254	0.2
2294.114545	0.691027551	5	0.064775456	1.45346789	52.73291945	36.29376284	0.2
2294.314545	0.690960278	5	0.065034575	1.44565935	52.73291955	36.29117183	0.2
2294.514545	0.690896456	5	0.065293004	1.438278144	52.73291964	36.28858772	0.2
2294.714545	0.690836683	5	0.065550376	1.431413236	52.73291973	36.28601418	0.2
2294.914545	0.690772808	5	0.065806457	1.424103083	52.73291982	36.28345355	0.2
2295.114545	0.690711005	5	0.066061223	1.417078595	52.73291991	36.28090607	0.2
2295.314545	0.690650575	5	0.06631498	1.410240573	52.73292	36.27836867	0.2
2295.514545	0.690586505	5	0.066567131	1.403021269	52.73292009	36.27584734	0.2
2295.714545	0.690526242	5	0.066818568	1.396265443	52.73292018	36.27333315	0.2
2295.914545	0.690467612	5	0.067069463	1.389735572	52.73292027	36.27082438	0.2
2296.114545	0.6904076	5	0.067318584	1.383075994	52.73292037	36.26833335	0.2
2296.314545	0.690355799	5	0.067567784	1.377343415	52.73292046	36.26584152	0.2
2296.514545	0.690289245	5	0.067814421	1.370029151	52.73292055	36.26337533	0.2
2296.714545	0.690228551	5	0.06806065	1.363397815	52.73292064	36.26091321	0.2
2296.914545	0.690172048	5	0.068306108	1.357225843	52.73292073	36.2584588	0.2
2297.114545	0.690115301	5	0.068550394	1.351079909	52.73292082	36.25601612	0.2
2297.314545	0.690054584	5	0.068793577	1.344528647	52.73292091	36.25358447	0.2
2297.514545	0.689998377	5	0.069035836	1.338492476	52.732921	36.25116205	0.2
2297.714545	0.689937055	5	0.069276895	1.331936949	52.73292109	36.24875163	0.2
2297.914545	0.689879319	5	0.069516839	1.325788167	52.73292118	36.24635236	0.2
2298.114545	0.689824122	5	0.069756058	1.319953543	52.73292127	36.24396035	0.2
2298.314545	0.689766486	5	0.069994256	1.313864935	52.73292136	36.24157854	0.2
2298.514545	0.689710902	5	0.070231531	1.308032355	52.73292145	36.23920596	0.2
2298.714545	0.689656414	5	0.070467867	1.302341685	52.73292154	36.23684277	0.2
2298.914545	0.689597614	5	0.070702875	1.29622548	52.73292163	36.23449286	0.2
2299.114545	0.68954395	5	0.070937299	1.290675924	52.73292172	36.23214879	0.2
2299.314545	0.689485803	5	0.071170643	1.28467451	52.73292181	36.22981552	0.2
2299.514545	0.68943452	5	0.071403317	1.279424919	52.7329219	36.22748895	0.2
2299.714545	0.689379274	5	0.07163489	1.273770612	52.73292199	36.22517339	0.2
2299.914545	0.689323995	5	0.071865584	1.268145588	52.73292208	36.22286662	0.2
2300.114545	0.689267432	5	0.072095571	1.262416439	52.73292217	36.22056692	0.2
2300.314545	0.689215866	5	0.072324547	1.257224788	52.73292225	36.21827733	0.2
2300.514545	0.689161306	5	0.072552477	1.25173457	52.73292234	36.2159982	0.2
2300.714545	0.689110199	5	0.072779992	1.246630351	52.73292243	36.21372321	0.2
2300.914545	0.689053974	5	0.073005884	1.2410259	52.73292252	36.21146446	0.2
2301.114545	0.689001794	5	0.073231131	1.235849482	52.73292261	36.20921216	0.2
2301.314545	0.688950337	5	0.073455643	1.230777371	52.7329227	36.2069672	0.2
2301.514545	0.688894529	5	0.073678971	1.225284163	52.73292279	36.20473409	0.2
2301.714545	0.688849099	5	0.073902407	1.220845936	52.73292288	36.20249989	0.2
2301.914545	0.688793767	5	0.074124471	1.215451004	52.73292297	36.20027943	0.2
2302.114545	0.688741156	5	0.074345575	1.210344329	52.73292306	36.19806855	0.2
2302.314545	0.688689714	5	0.074566251	1.205363671	52.73292314	36.19586196	0.2
2302.514545	0.68863812	5	0.074785658	1.200389706	52.73292323	36.19366806	0.2
2302.714545	0.688587912	5	0.075004397	1.195581171	52.73292332	36.19148083	0.2
2302.914545	0.688535304	5	0.075222086	1.190551396	52.73292341	36.18930411	0.2
2303.114545	0.688485469	5	0.075439293	1.185813511	52.7329235	36.1871322	0.2
2303.314545	0.688434115	5	0.075655428	1.180948194	52.73292359	36.18497101	0.2
2303.514545	0.688387238	5	0.075871163	1.176523795	52.73292367	36.18281382	0.2
2303.714545	0.688334228	5	0.076085533	1.171543479	52.73292376	36.18067029	0.2
2303.914545	0.688285945	5	0.076299677	1.167021814	52.73292385	36.17852901	0.2
2304.114545	0.688235965	5	0.076512726	1.162369731	52.73292394	36.17639869	0.2
2304.314545	0.688188079	5	0.076725345	1.15791879	52.73292403	36.17427265	0.2
2304.514545	0.68813845	5	0.076936805	1.153329297	52.73292411	36.17215822	0.2
2304.714545	0.688090364	5	0.077147641	1.14889777	52.7329242	36.17005002	0.2
2304.914545	0.688039126	5	0.077357442	1.144195573	52.73292429	36.16795217	0.2
2305.114545	0.687992291	5	0.077567092	1.13991301	52.73292438	36.16585583	0.2
2305.314545	0.687943296	5	0.077775704	1.135453366	52.73292446	36.16376987	0.2
2305.514545	0.687896799	5	0.077983679	1.131241274	52.73292455	36.16169028	0.2
2305.714545	0.687848305	5	0.078190793	1.126852048	52.73292464	36.15961931	0.2
2305.914545	0.687800723	5	0.078397524	1.122569601	52.73292473	36.15755216	0.2
2306.114545	0.687752701	5	0.078603282	1.118261447	52.73292481	36.15549473	0.2
2306.314545	0.687705636	5	0.078808268	1.114058545	52.7329249	36.15344503	0.2
2306.514545	0.68765862	5	0.079012747	1.109872908	52.73292499	36.15140041	0.2
2306.714545	0.68761127	5	0.079216202	1.105675488	52.73292508	36.14936602	0.2
2306.914545	0.687566759	5	0.079419362	1.101746918	52.73292516	36.14733457	0.2
2307.114545	0.68752106	5	0.07962171	1.097722133	52.73292525	36.14531125	0.2
2307.314545	0.68747287	5	0.079823305	1.093497894	52.73292534	36.14329546	0.2
2307.514545	0.68742748	5	0.080024379	1.089529201	52.73292542	36.14128488	0.2
2307.714545	0.687383075	5	0.080224793	1.085674562	52.73292551	36.1392809	0.2
2307.914545	0.687335706	5	0.08042434	1.081555398	52.7329256	36.13728558	0.2
2308.114545	0.687289381	5	0.08062317	1.077553778	52.73292568	36.13529745	0.2
2308.314545	0.687244736	5	0.0808215	1.073710308	52.73292577	36.1333143	0.2
2308.514545	0.687199675	5	0.081018984	1.069845256	52.73292586	36.13133962	0.2
2308.714545	0.687156111	5	0.081216236	1.066125456	52.73292594	36.12936725	0.2
2308.914545	0.687109746	5	0.081412391	1.062172454	52.73292603	36.12740586	0.2
2309.114545	0.687066135	5	0.081608223	1.058471287	52.73292612	36.1254477	0.2
2309.314545	0.687020513	5	0.081803142	1.054613649	52.7329262	36.12349866	0.2
2309.514545	0.686977317	5	0.081997717	1.050974559	52.73292629	36.12155307	0.2
2309.714545	0.686932355	5	0.082191414	1.047198883	52.73292637	36.11961626	0.2
2309.914545	0.686888779	5	0.08238461	1.043552738	52.73292646	36.11768445	0.2
2310.114545	0.686847341	5	0.082577321	1.040099245	52.73292655	36.11575749	0.2
2310.314545	0.68680344	5	0.082769345	1.036451271	52.73292663	36.11383741	0.2
2310.514545	0.686758566	5	0.082960392	1.032734666	52.73292672	36.1119271	0.2
2310.714545	0.686717289	5	0.083151236	1.029331532	52.7329268	36.11001881	0.2
2310.914545	0.686672977	5	0.083341477	1.025687554	52.73292689	36.10811655	0.2
2311.114545	0.686628863	5	0.083530995	1.022069576	52.73292698	36.10622153	0.2
2311.314545	0.686586809	5	0.083719892	1.018637529	52.73292706	36.10433271	0.2
2311.514545	0.686544255	5	0.083908165	1.01517242	52.73292715	36.10245014	0.2
2311.714545	0.686502721	5	0.084095937	1.011803207	52.73292723	36.10057257	0.2
2311.914545	0.686461053	5	0.084283204	1.008437537	52.73292732	36.09870005	0.2
2312.114545	0.686418177	5	0.084469654	1.004980985	52.7329274	36.09683571	0.2
2312.314545	0.686375087	5	0.084655554	1.001520685	52.73292749	36.09497686	0.2
2312.514545	0.686333974	5	0.084840942	0.998231123	52.73292757	36.09312313	0.2
2312.714545	0.686292961	5	0.085025765	0.994960845	52.73292766	36.09127506	0.2
2312.914545	0.68625216	5	0.085210089	0.991720708	52.73292774	36.08943196	0.2
2313.114545	0.686211436	5	0.085393964	0.988493295	52.73292783	36.08759336	0.2
2313.314545	0.686169033	5	0.08557698	0.98513971	52.73292791	36.08576336	0.2
2313.514545	0.68612803	5	0.085759505	0.981912873	52.732928	36.08393826	0.2
2313.714545	0.686087805	5	0.085941723	0.978758483	52.73292808	36.08211623	0.2
2313.914545	0.686045332	5	0.086122986	0.97543609	52.73292817	36.08030375	0.2
2314.114545	0.686005336	5	0.086304053	0.972318044	52.73292825	36.07849324	0.2
2314.314545	0.68596598	5	0.086484623	0.969260365	52.73292834	36.07668769	0.2
2314.514545	0.685924044	5	0.086664415	0.966013865	52.73292842	36.07488991	0.2
2314.714545	0.685885573	5	0.086843927	0.963043	52.73292851	36.07309495	0.2
2314.914545	0.685845037	5	0.087022625	0.959925714	52.73292859	36.07130812	0.2
2315.114545	0.68580466	5	0.087200922	0.956828487	52.73292868	36.0695253	0.2
2315.314545	0.685764355	5	0.087378683	0.953747221	52.73292876	36.06774784	0.2
2315.514545	0.685725863	5	0.087556207	0.950813467	52.73292884	36.06597275	0.2
2315.714545	0.685686486	5	0.087732921	0.947821503	52.73292893	36.06420576	0.2
2315.914545	0.685647065	5	0.087909179	0.944838769	52.73292901	36.06244333	0.2
2316.114545	0.685607392	5	0.088084833	0.941841837	52.7329291	36.06068694	0.2
2316.314545	0.685568859	5	0.088260088	0.938941067	52.73292918	36.05893454	0.2
2316.514545	0.685529425	5	0.088434734	0.935983131	52.73292926	36.05718822	0.2
2316.714545	0.68549009	5	0.088608931	0.933042063	52.73292935	36.0554464	0.2
2316.914545	0.685451438	5	0.08878266	0.930160411	52.73292943	36.05370926	0.2
2317.114545	0.685413955	5	0.088955968	0.92737496	52.73292952	36.05197633	0.2
2317.314545	0.685377282	5	0.089128852	0.92465767	52.7329296	36.05024764	0.2
2317.514545	0.68533735	5	0.089300962	0.921707942	52.73292968	36.04852668	0.2
2317.714545	0.685298668	5	0.0894727	0.918857725	52.73292977	36.04680945	0.2
2317.914545	0.685261114	5	0.089644004	0.916100234	52.73292985	36.04509656	0.2
2318.114545	0.685222713	5	0.089814938	0.913289257	52.73292993	36.04338737	0.2
2318.314545	0.685184478	5	0.089985133	0.910499731	52.73293002	36.04168556	0.2
2318.514545	0.685147045	5	0.090155034	0.907776175	52.7329301	36.0399867	0.2
2318.714545	0.685109812	5	0.090324514	0.905076004	52.73293018	36.03829205	0.2
2318.914545	0.685072915	5	0.090493481	0.902406268	52.73293027	36.03660252	0.2
2319.114545	0.685035646	5	0.090662001	0.89971961	52.73293035	36.03491747	0.2
2319.314545	0.684997978	5	0.090829847	0.897012094	52.73293043	36.03323916	0.2
2319.514545	0.684960431	5	0.090997344	0.894320805	52.73293052	36.03156434	0.2
2319.714545	0.684924006	5	0.091164426	0.891719169	52.7329306	36.02989366	0.2
2319.914545	0.684886711	5	0.091330945	0.889060459	52.73293068	36.02822861	0.2
2320.114545	0.684850046	5	0.091497013	0.886455686	52.73293076	36.02656808	0.2
2320.314545	0.684814023	5	0.09166279	0.883904191	52.73293085	36.02491046	0.2
2320.514545	0.684778105	5	0.091828011	0.881367654	52.73293093	36.02325839	0.2
2320.714545	0.68474076	5	0.091992681	0.87873715	52.73293101	36.02161184	0.2
2320.914545	0.68470534	5	0.092157174	0.876251094	52.73293109	36.01996706	0.2
2321.114545	0.684668904	5	0.092321063	0.873698979	52.73293118	36.01832831	0.2
2321.314545	0.684632987	5	0.092484524	0.871192201	52.73293126	36.01669384	0.2
2321.514545	0.684597052	5	0.092647643	0.868689097	52.73293134	36.0150628	0.2
2321.714545	0.684561288	5	0.092810309	0.866208113	52.73293142	36.01343628	0.2
2321.914545	0.684525881	5	0.092972438	0.863755713	52.73293151	36.01181514	0.2
2322.114545	0.684492017	5	0.093134389	0.861417946	52.73293159	36.01019577	0.2
2322.314545	0.684455117	5	0.093295612	0.858879491	52.73293167	36.00858368	0.2
2322.514545	0.684419302	5	0.093456437	0.856422271	52.73293175	36.00697557	0.2
2322.714545	0.684384038	5	0.093616836	0.854007899	52.73293183	36.00537173	0.2
2322.914545	0.684349004	5	0.093776872	0.851616622	52.73293192	36.00377151	0.2
2323.114545	0.684314526	5	0.093936647	0.849270506	52.732932	36.00217391	0.2
2323.314545	0.684279534	5	0.094095841	0.846896534	52.73293208	36.00058211	0.2
2323.514545	0.684244567	5	0.09425461	0.844530719	52.73293216	35.99899456	0.2
2323.714545	0.684209074	5	0.094413062	0.842134468	52.73293224	35.99741018	0.2
2323.914545	0.684174507	5	0.094570986	0.839808255	52.73293232	35.99583108	0.2
2324.114545	0.684140466	5	0.094728626	0.837523943	52.73293241	35.99425482	0.2
2324.314545	0.684105653	5	0.094885691	0.835193846	52.73293249	35.99268431	0.2
2324.514545	0.684072836	5	0.095042625	0.833004772	52.73293257	35.99111512	0.2
2324.714545	0.684037237	5	0.095198891	0.83063402	52.73293265	35.9895526	0.2
2324.914545	0.6840031	5	0.095354853	0.828368173	52.73293273	35.98799312	0.2
2325.114545	0.683970061	5	0.095510467	0.826180645	52.73293281	35.98643712	0.2
2325.314545	0.683935751	5	0.095665558	0.823915428	52.73293289	35.98488636	0.2
2325.514545	0.683901964	5	0.095820345	0.821691046	52.73293297	35.98333863	0.2
2325.714545	0.68386833	5	0.095974697	0.819482455	52.73293306	35.98179524	0.2
2325.914545	0.683834694	5	0.096128704	0.817280143	52.73293314	35.98025532	0.2
2326.114545	0.683801195	5	0.09628233	0.815091987	52.73293322	35.9787192	0.2
2326.314545	0.683768714	5	0.096435614	0.812975661	52.7329333	35.9771865	0.2
2326.514545	0.683735029	5	0.096588434	0.810789277	52.73293338	35.97565844	0.2
2326.714545	0.683702036	5	0.096740986	0.808650432	52.73293346	35.97413306	0.2
2326.914545	0.683668271	5	0.096892974	0.806468792	52.73293354	35.97261332	0.2
2327.114545	0.683635233	5	0.097044701	0.804340051	52.73293362	35.97109619	0.2
2327.314545	0.683602366	5	0.097196014	0.802227252	52.7329337	35.9695832	0.2
2327.514545	0.683569558	5	0.097347	0.800124474	52.73293378	35.96807348	0.2
2327.714545	0.683536375	5	0.097497569	0.79800182	52.73293386	35.96656793	0.2
2327.914545	0.683504557	5	0.097647902	0.795973471	52.73293394	35.96506474	0.2
2328.114545	0.683471592	5	0.097797887	0.793876324	52.73293402	35.96356503	0.2
2328.314545	0.683439557	5	0.097947446	0.791843461	52.7329341	35.96206957	0.2
2328.514545	0.683406777	5	0.098096557	0.78976946	52.73293418	35.9605786	0.2
2328.714545	0.683374514	5	0.098245351	0.787733059	52.73293426	35.9590908	0.2
2328.914545	0.683343173	5	0.09839383	0.785759903	52.73293434	35.95760615	0.2
2329.114545	0.6833098	5	0.098541777	0.783664424	52.73293442	35.95612682	0.2
2329.314545	0.683277735	5	0.09868945	0.781656331	52.7329345	35.95465023	0.2
2329.514545	0.683245847	5	0.098836779	0.779664431	52.73293458	35.95317707	0.2
2329.714545	0.683214499	5	0.098983802	0.777710795	52.73293466	35.95170698	0.2
2329.914545	0.683182294	5	0.099130427	0.775709627	52.73293474	35.95024087	0.2
2330.114545	0.683150636	5	0.099276748	0.773747107	52.73293482	35.9487778	0.2
2330.314545	0.683119077	5	0.099422679	0.771795695	52.7329349	35.94731863	0.2
2330.514545	0.683087566	5	0.099568263	0.769852062	52.73293498	35.94586292	0.2
2330.714545	0.683056631	5	0.099713556	0.767948484	52.73293506	35.94441013	0.2
2330.914545	0.683024894	5	0.099858458	0.766001108	52.73293514	35.94296125	0.2
2331.114545	0.682994122	5	0.100003071	0.764118135	52.73293522	35.94151526	0.2
2331.314545	0.682962953	5	0.10014743	0.762213643	52.7329353	35.9400718	0.2
2331.514545	0.68293166	5	0.100291342	0.760308228	52.73293538	35.93863281	0.2
2331.714545	0.682900881	5	0.100435056	0.758437217	52.73293546	35.93719582	0.2
2331.914545	0.68287042	5	0.100578371	0.756591217	52.73293554	35.9357628	0.2
2332.114545	0.682839141	5	0.100721239	0.754699636	52.73293562	35.93433425	0.2
2332.314545	0.682807975	5	0.10086385	0.7528203	52.73293569	35.93290828	0.2
2332.514545	0.682778196	5	0.101006264	0.751029544	52.73293577	35.93148428	0.2
2332.714545	0.682747571	5	0.101148163	0.749190662	52.73293585	35.93006542	0.2
2332.914545	0.68271623	5	0.1012897	0.747314039	52.73293593	35.92865019	0.2
2333.114545	0.68268582	5	0.10143096	0.745497874	52.73293601	35.92723773	0.2
2333.314545	0.68265632	5	0.10157203	0.743739934	52.73293609	35.92582716	0.2
2333.514545	0.682626278	5	0.101712669	0.741954121	52.73293617	35.92442091	0.2
2333.714545	0.6825955	5	0.101852953	0.74013042	52.73293625	35.92301821	0.2
2333.914545	0.682565413	5	0.101992932	0.73835075	52.73293632	35.92161854	0.2
2334.114545	0.682535355	5	0.102132634	0.736576005	52.7329364	35.92022166	0.2
2334.314545	0.682505017	5	0.102271942	0.734790379	52.73293648	35.91882871	0.2
2334.514545	0.682477157	5	0.102411366	0.733154149	52.73293656	35.91743461	0.2
2334.714545	0.68244572	5	0.102549919	0.731312494	52.73293664	35.91604921	0.2
2334.914545	0.682416131	5	0.102688392	0.729582635	52.73293672	35.91466462	0.2
2335.114545	0.682387267	5	0.1028266	0.727900479	52.73293679	35.91328267	0.2
2335.314545	0.682356433	5	0.102964269	0.726106243	52.73293687	35.91190612	0.2
2335.514545	0.68232689	5	0.103101802	0.724391848	52.73293695	35.91053092	0.2
2335.714545	0.682297977	5	0.103239086	0.722718517	52.73293703	35.90915822	0.2
2335.914545	0.682268156	5	0.103375921	0.720995537	52.73293711	35.90778999	0.2
2336.114545	0.682239312	5	0.103512548	0.719333544	52.73293718	35.90642387	0.2
2336.314545	0.682210564	5	0.103648878	0.717681498	52.73293726	35.90506069	0.2
2336.514545	0.682180796	5	0.103784882	0.715973336	52.73293734	35.90370079	0.2
2336.714545	0.682152338	5	0.10392063	0.714344944	52.73293742	35.90234344	0.2
2336.914545	0.682122581	5	0.104055938	0.712646032	52.73293749	35.90099049	0.2
2337.114545	0.682094465	5	0.104191118	0.711045235	52.73293757	35.89963883	0.2
2337.314545	0.682064846	5	0.10432584	0.709361486	52.73293765	35.89829174	0.2
2337.514545	0.682036059	5	0.104460388	0.707729418	52.73293773	35.89694639	0.2
2337.714545	0.682007397	5	0.104594612	0.706108236	52.7329378	35.89560429	0.2
2337.914545	0.68197917	5	0.104728584	0.704515112	52.73293788	35.89426469	0.2
2338.114545	0.681950613	5	0.104862228	0.702907409	52.73293796	35.89292839	0.2
2338.314545	0.68192175	5	0.104995581	0.701285872	52.73293804	35.89159499	0.2
2338.514545	0.681893317	5	0.105128648	0.699692226	52.73293811	35.89026446	0.2
2338.714545	0.681865378	5	0.105261473	0.698129579	52.73293819	35.88893633	0.2
2338.914545	0.681837499	5	0.105394037	0.69657473	52.73293827	35.88761083	0.2
2339.114545	0.681808514	5	0.105526197	0.694960604	52.73293834	35.88628936	0.2
2339.314545	0.681780372	5	0.105658156	0.693397521	52.73293842	35.8849699	0.2
2339.514545	0.681752651	5	0.105789854	0.691861289	52.7329385	35.88365305	0.2
2339.714545	0.681724219	5	0.105921228	0.690289111	52.73293857	35.88233945	0.2
2339.914545	0.681696318	5	0.106052419	0.688749763	52.73293865	35.88102767	0.2
2340.114545	0.681668444	5	0.106183245	0.687215375	52.73293873	35.87971953	0.2
2340.314545	0.681641535	5	0.106313892	0.685736746	52.7329388	35.8784132	0.2
2340.514545	0.68161327	5	0.106444114	0.684188324	52.73293888	35.87711111	0.2
2340.714545	0.681585253	5	0.106574145	0.682656258	52.73293896	35.87581093	0.2
2340.914545	0.681557622	5	0.106703917	0.681148683	52.73293903	35.87451334	0.2
2341.114545	0.681530814	5	0.106833543	0.679689394	52.73293911	35.87321721	0.2
2341.314545	0.681502938	5	0.106962696	0.678174871	52.73293919	35.87192581	0.2
2341.514545	0.681475147	5	0.107091623	0.676668544	52.73293926	35.87063667	0.2
2341.714545	0.681448174	5	0.107220326	0.67520971	52.73293934	35.86934976	0.2
2341.914545	0.681420508	5	0.107348693	0.673716763	52.73293942	35.86806623	0.200004013
2342.114549	0.681393274	5	0.107476862	0.672250256	52.73293949	35.86678467	0.200048811
2342.314598	0.681366422	5	0.107604764	0.670807496	52.73293957	35.86550577	0.200140075
2342.514738	0.681340285	5	0.107732516	0.669406121	52.73293964	35.86422838	0.200272612
2342.715011	0.681313654	5	0.10786008	0.667981297	52.73293972	35.86295288	0.200449401
2342.91546	0.6812878	5	0.107987467	0.666600891	52.7329398	35.86167914	0.20067113
2343.116131	0.681262183	5	0.108114735	0.665235977	52.73293987	35.86040658	0.200926686
2343.317058	0.681236844	5	0.108241919	0.663888629	52.73293995	35.85913487	0.201221431
2343.518279	0.681212462	5	0.108369152	0.662594549	52.73294002	35.85786267	0.201537765
2343.719817	0.681187197	5	0.108496225	0.661257147	52.7329401	35.85659207	0.201896989
2343.921714	0.681162113	5	0.108623268	0.659930849	52.73294018	35.85532176	0.202289758
2344.124004	0.68113805	5	0.108750357	0.658661516	52.73294025	35.854051	0.202712483
2344.326716	0.681113718	5	0.108877423	0.657380182	52.73294033	35.85278048	0.203165263
2344.529882	0.68108931	5	0.109004494	0.656097829	52.73294041	35.85150989	0.203647217
2344.733529	0.681065353	5	0.109131656	0.654841433	52.73294048	35.85023841	0.204174655
2344.937703	0.681041698	5	0.109258906	0.65360319	52.73294056	35.84896604	0.204694468
2345.142398	0.681017957	5	0.109386238	0.652362837	52.73294064	35.84769284	0.205255843
2345.347654	0.680994443	5	0.109513678	0.651136656	52.73294071	35.84641858	0.205861982
2345.553516	0.680971532	5	0.109641286	0.649944107	52.73294079	35.84514263	0.206478176
2345.759994	0.680947849	5	0.109768992	0.648713658	52.73294087	35.84386569	0.207100614
2345.967094	0.680924799	5	0.109896864	0.647518409	52.73294095	35.84258711	0.20777934
2346.174874	0.68090168	5	0.110024873	0.646321726	52.73294102	35.84130714	0.208454094
2346.383328	0.680878975	5	0.110153185	0.645148793	52.7329411	35.84002416	0.209186817
2346.592515	0.680856456	5	0.110281657	0.64398731	52.73294118	35.83873957	0.209896835
2346.802412	0.680832974	5	0.110410236	0.642778514	52.73294126	35.83745391	0.210647725
2347.013059	0.680810436	5	0.110539085	0.641620452	52.73294134	35.83616555	0.211429884
2347.224489	0.680787606	5	0.110668113	0.640449452	52.73294142	35.83487541	0.212248185
2347.436737	0.680765185	5	0.110797461	0.639301592	52.73294149	35.83358206	0.213047604
2347.649785	0.680742935	5	0.110927076	0.638164259	52.73294157	35.83228604	0.21388365
2347.863669	0.680720448	5	0.11105693	0.637017567	52.73294165	35.83098764	0.214750009
2348.078419	0.680698021	5	0.11118706	0.635875076	52.73294173	35.82968646	0.215654523
2348.294073	0.680675475	5	0.111317416	0.634729253	52.73294181	35.82838304	0.216566956
2348.51064	0.680653198	5	0.111448117	0.633598895	52.73294189	35.82707617	0.217449477
2348.72809	0.680631089	5	0.111579148	0.63247915	52.73294197	35.82576599	0.218388435
2348.946478	0.680608821	5	0.11171049	0.631353304	52.73294206	35.82445271	0.219359788
2349.165838	0.680586281	5	0.111842088	0.630215676	52.73294214	35.82313686	0.220340883
2349.386179	0.680564089	5	0.111974067	0.629097653	52.73294222	35.82181721	0.221337649
2349.607516	0.680542263	5	0.112106426	0.628000029	52.7329423	35.82049376	0.222381342
2349.829898	0.680520291	5	0.11223913	0.626897014	52.73294238	35.81916686	0.223394155
2350.053292	0.680498012	5	0.112372222	0.625780525	52.73294246	35.81783607	0.224443115
2350.277735	0.680476622	5	0.112505724	0.624710742	52.73294255	35.81650119	0.225524942
2350.50326	0.680453742	5	0.112639453	0.623567922	52.73294263	35.81516404	0.226620214
2350.72988	0.680431278	5	0.112773617	0.622448084	52.73294271	35.81382253	0.227729648
2350.95761	0.68040917	5	0.112908222	0.621347999	52.7329428	35.81247663	0.228858878
2351.186469	0.680387252	5	0.113043257	0.620259572	52.73294288	35.81112641	0.23003675
2351.416505	0.680365087	5	0.113178727	0.619160306	52.73294297	35.80977186	0.231173323
2351.647679	0.680342767	5	0.113314581	0.618055637	52.73294305	35.80841346	0.23237845
2351.880057	0.68032115	5	0.113450926	0.616987713	52.73294314	35.80705015	0.233590034
2352.113647	0.680299071	5	0.113587724	0.615898502	52.73294322	35.80568231	0.234772058
2352.348419	0.680276258	5	0.113724947	0.614775425	52.73294331	35.80431023	0.23600718
2352.584426	0.680254627	5	0.113862643	0.613712505	52.73294339	35.80293341	0.237275773
2352.821702	0.680232303	5	0.114000774	0.612617254	52.73294348	35.80155224	0.238549727
2353.060252	0.680210056	5	0.114139373	0.61152768	52.73294357	35.8001664	0.239836954
2353.300089	0.680187385	5	0.114278411	0.610419413	52.73294365	35.79877617	0.241146167
2353.541235	0.680165131	5	0.11441795	0.609333578	52.73294374	35.79738092	0.242474658
2353.78371	0.680143197	5	0.114558024	0.608265181	52.73294383	35.79598033	0.243819391
2354.027529	0.680121232	5	0.114698647	0.60719757	52.73294392	35.79457425	0.24518047
2354.27271	0.68009805	5	0.11483963	0.606071918	52.73294401	35.79316456	0.246560562
2354.51927	0.680076464	5	0.114981276	0.605026262	52.7329441	35.79174825	0.247958818
2354.767229	0.68005378	5	0.115123332	0.603928714	52.73294419	35.79032784	0.249373426
2355.016602	0.680030674	5	0.115265874	0.602813562	52.73294428	35.78890257	0.250806383
2355.267409	0.680008935	5	0.115409101	0.601766231	52.73294437	35.78747046	0.252295643
2355.519704	0.679985707	5	0.115552806	0.600648638	52.73294446	35.78603356	0.253763851
2355.773468	0.679964339	5	0.115697244	0.599622981	52.73294455	35.78458933	0.255197155
2356.028665	0.679940666	5	0.115842041	0.598488085	52.73294464	35.78314151	0.256701411
2356.285367	0.679917315	5	0.115987317	0.597370843	52.73294474	35.7816889	0.258243188
2356.54361	0.679895504	5	0.116133329	0.596330396	52.73294483	35.78022894	0.259782378
2356.803392	0.679871735	5	0.116279812	0.595196311	52.73294492	35.77876426	0.259947127
2357.06334	0.679841634	5	0.116426122	0.593765213	52.73294502	35.77730132	0.262906876
2357.326246	0.679827701	5	0.116574	0.593103937	52.73294511	35.7758227	0.263598292
2357.589845	0.679798006	5	0.116721565	0.591695611	52.7329452	35.77434721	0.263571693
2357.853416	0.679766525	5	0.116868997	0.590207201	52.7329453	35.77287305	0.268145801
2358.121562	0.679760215	5	0.117018771	0.589909927	52.73294539	35.77137545	0.270365138
2358.391927	0.679739136	5	0.117169297	0.588915206	52.73294549	35.76987036	0.270887935
2358.662815	0.679709565	5	0.117319918	0.587523469	52.73294559	35.76836431	0.272344666
2358.93516	0.679684935	5	0.117470975	0.586366848	52.73294568	35.7668539	0.274461966
2359.209622	0.679664451	5	0.11762297	0.5854067	52.73294578	35.76533411	0.276269621
2359.485892	0.67964075	5	0.117775649	0.584297563	52.73294588	35.76380748	0.277834404
2359.763726	0.679616655	5	0.117928836	0.583172483	52.73294598	35.76227578	0.279599658
2360.043326	0.679593448	5	0.118082818	0.582090526	52.73294608	35.76073612	0.281396016
2360.324722	0.679569021	5	0.118237181	0.580953916	52.73294618	35.75919266	0.283180733
2360.607902	0.679545316	5	0.118392348	0.579853057	52.73294628	35.75764115	0.284979521
2360.892882	0.679522042	5	0.118548234	0.578774288	52.73294638	35.75608246	0.286809058
2361.179691	0.679497147	5	0.118704553	0.577622678	52.73294648	35.75451945	0.288708181
2361.468399	0.679473376	5	0.118861674	0.57652516	52.73294658	35.7529484	0.290519462
2361.758919	0.679449315	5	0.119019522	0.575416432	52.73294669	35.75137009	0.292429661
2362.051348	0.679424785	5	0.11917792	0.574288122	52.73294679	35.74978629	0.294351047
2362.345699	0.679400994	5	0.11933711	0.57319586	52.73294689	35.74819455	0.296205842
2362.641905	0.679376169	5	0.119496947	0.572058704	52.732947	35.74659636	0.298186947
2362.940092	0.679351913	5	0.119657511	0.570949526	52.7329471	35.74499089	0.300117278
2363.240209	0.679326662	5	0.119818651	0.569797208	52.73294721	35.74337966	0.302126475
2363.542336	0.679302144	5	0.119980569	0.5686806	52.73294731	35.74176066	0.304076581
2363.846412	0.679277061	5	0.120143161	0.567540509	52.73294742	35.74013492	0.306073838
2364.152486	0.67925207	5	0.120306509	0.566406867	52.73294753	35.73850161	0.308178226
2364.460664	0.679227758	5	0.120470651	0.565306101	52.73294763	35.73686037	0.310178007
2364.770842	0.679203992	5	0.12063557	0.564233149	52.73294774	35.73521136	0.312214347
2365.083057	0.679176992	5	0.120800899	0.56301453	52.73294785	35.73355825	0.314323548
2365.39738	0.67915135	5	0.120967084	0.561860811	52.73294796	35.73189658	0.3165287
2365.713909	0.679126431	5	0.121134061	0.560741727	52.73294807	35.73022699	0.318614621
2366.032524	0.67910065	5	0.121301854	0.55958625	52.73294818	35.72854925	0.320714494
2366.353238	0.679075238	5	0.121470363	0.558449478	52.73294829	35.72686434	0.322836213
2366.676074	0.679048713	5	0.121639483	0.557265773	52.7329484	35.72517332	0.325038017
2367.001112	0.679023128	5	0.12180949	0.5561262	52.73294852	35.72347344	0.32725726
2367.32837	0.678997903	5	0.12198026	0.555004853	52.73294863	35.72176593	0.329468431
2367.657838	0.678971727	5	0.122151652	0.553843713	52.73294874	35.72005219	0.331757786
2367.989596	0.678944814	5	0.122323726	0.552652618	52.73294886	35.71833164	0.33401933
2368.323615	0.678918434	5	0.122496694	0.551487354	52.73294897	35.71660215	0.336273938
2368.659889	0.678891831	5	0.122670388	0.550314802	52.73294909	35.7148654	0.338507155
2368.998396	0.678866444	5	0.122844979	0.549199274	52.7329492	35.71311969	0.340896272
2369.339293	0.678838513	5	0.123020049	0.547972222	52.73294932	35.71136918	0.3398875
2369.67918	0.678796054	5	0.12319441	0.546113759	52.73294944	35.70962576	0.345580058
2370.02476	0.678785043	5	0.12337132	0.545633024	52.73294955	35.70785686	0.349372388
2370.374132	0.678765837	5	0.123549938	0.544795773	52.73294967	35.70607087	0.350250255
2370.724383	0.678729808	5	0.123728381	0.543227087	52.73294979	35.70428664	0.352129674
2371.076512	0.678699763	5	0.123907241	0.541922776	52.73294991	35.70249824	0.35521514
2371.431728	0.678676158	5	0.124087263	0.540900796	52.73295003	35.70069822	0.357835126
2371.789563	0.678648786	5	0.124268153	0.539717044	52.73295016	35.69888953	0.360075213
2372.149638	0.678621352	5	0.124449824	0.538533838	52.73295028	35.69707301	0.362491439
2372.512129	0.678592029	5	0.124631975	0.537271673	52.7329504	35.6952517	0.365039186
2372.877169	0.678565213	5	0.124815179	0.536120865	52.73295052	35.69341987	0.367668331
2373.244837	0.678537461	5	0.12499917	0.534930934	52.73295065	35.69158016	0.361411458
2373.606248	0.678465029	5	0.125179172	0.531840177	52.73295077	35.68978036	0.372720526
2373.978969	0.678480832	5	0.125364999	0.532513488	52.7329509	35.68792228	0.379251031
2374.35822	0.678470575	5	0.125553437	0.532076068	52.73295102	35.6860381	0.377775174
2374.735995	0.678421701	5	0.125740577	0.529999976	52.73295115	35.68416692	0.378720649
2375.114716	0.678384235	5	0.125927619	0.528413409	52.73295128	35.68229672	0.383255488
2375.497971	0.678364899	5	0.126116611	0.527596646	52.7329514	35.68040701	0.386557669
2375.884529	0.678338456	5	0.126306619	0.526481501	52.73295153	35.67850714	0.388490225
2376.273019	0.678305055	5	0.126497197	0.525076509	52.73295166	35.67660158	0.390804625
2376.663824	0.678274251	5	0.126688394	0.523784141	52.73295179	35.67468982	0.393936911
2377.057761	0.678247697	5	0.126880574	0.522672572	52.73295193	35.67276824	0.396775312
2377.454536	0.678217195	5	0.127073532	0.521398532	52.73295206	35.67083887	0.399347796
2377.853884	0.678186446	5	0.127267349	0.52011763	52.73295219	35.66890092	0.402157293
2378.256041	0.678155693	5	0.127461816	0.518839134	52.73295232	35.66695647	0.404964078
2378.661005	0.678126406	5	0.127657305	0.517624596	52.73295246	35.6650018	0.407840945
2379.068846	0.678095144	5	0.127853555	0.516331794	52.73295259	35.66303952	0.41059668
2379.479443	0.678064079	5	0.128050901	0.515050078	52.73295273	35.66106629	0.413499763
2379.892942	0.678034605	5	0.128248996	0.513837128	52.73295286	35.65908556	0.416407265
2380.30935	0.678004885	5	0.128447906	0.51261714	52.732953	35.65709668	0.419276408
2380.728626	0.67797166	5	0.128647321	0.51125566	52.73295314	35.65510277	0.412317637
2381.140944	0.677896621	5	0.128842822	0.508196462	52.73295327	35.65314799	0.42511134
2381.566055	0.677910796	5	0.129044093	0.508772876	52.73295341	35.6511355	0.427325035
2381.99338	0.677877483	5	0.129246007	0.50741842	52.73295355	35.64911659	0.430840517
2382.424221	0.677848302	5	0.129448919	0.506235253	52.73295369	35.6470877	0.43414255
2382.858363	0.67781486	5	0.129652291	0.504882065	52.73295383	35.64505421	0.436978143
2383.295341	0.677783088	5	0.129856983	0.503600564	52.73295397	35.64300753	0.439859161
2383.735201	0.677751004	5	0.130062344	0.502309501	52.73295412	35.64095415	0.442971899
2384.178172	0.677717472	5	0.130268386	0.500963831	52.73295426	35.63889397	0.446126045
2384.624298	0.677685159	5	0.130475307	0.499670046	52.7329544	35.63682499	0.449126171
2385.073425	0.677652534	5	0.130683219	0.498367959	52.73295455	35.63474611	0.452096751
2385.525521	0.677618967	5	0.130891863	0.497030932	52.7329547	35.63265992	0.451490812
2385.977012	0.677569	5	0.131099358	0.495047804	52.73295484	35.63058521	0.458411578
2386.435424	0.677553176	5	0.131309655	0.494421601	52.73295499	35.62848248	0.463197083
2386.898621	0.677528072	5	0.131521596	0.493430137	52.73295514	35.62636331	0.464718735
2387.36334	0.677484492	5	0.131733232	0.491712106	52.73295528	35.62424719	0.467127848
2387.830467	0.677447804	5	0.131945681	0.490270991	52.73295543	35.62212296	0.471104229
2388.301572	0.677418319	5	0.132159477	0.489116215	52.73295558	35.61998524	0.47463179
2388.776203	0.677384426	5	0.132374197	0.487791649	52.73295573	35.61783829	0.477357013
2389.25356	0.677347358	5	0.132589406	0.486346846	52.73295589	35.61568645	0.478471185
2389.732032	0.677304122	5	0.132804488	0.484667952	52.73295604	35.61353588	0.484101317
2390.216133	0.677279716	5	0.133021187	0.483721823	52.73295619	35.61136915	0.486472983
2390.702606	0.677240817	5	0.13323832	0.482218889	52.73295635	35.60919807	0.490536455
2391.193142	0.677209473	5	0.133456926	0.481011339	52.7329565	35.60701226	0.494207433
2391.68735	0.677174452	5	0.133676006	0.479665124	52.73295666	35.60482172	0.497206168
2392.184556	0.677137675	5	0.133896084	0.478255786	52.73295681	35.60262119	0.500394503
2392.684951	0.677100401	5	0.134116689	0.476831797	52.73295697	35.60041541	0.503875711
2393.188826	0.677066049	5	0.134338359	0.475522938	52.73295713	35.59819896	0.507297227
2393.696123	0.677029436	5	0.134560639	0.4741323	52.73295728	35.59597642	0.510622659
2394.206746	0.67699358	5	0.13478391	0.472774075	52.73295744	35.59374398	0.514269936
2394.721016	0.676956621	5	0.135007814	0.47137811	52.7329576	35.5915052	0.517694788
2395.238711	0.67692144	5	0.135232908	0.470053541	52.73295776	35.58925452	0.521011934
2395.759723	0.676884248	5	0.135458384	0.4686566	52.73295793	35.58700003	0.524437582
2396.28416	0.676846369	5	0.135684556	0.467238527	52.73295809	35.58473857	0.527922087
2396.812082	0.676808481	5	0.135911481	0.4658246	52.73295825	35.58246959	0.531382076
2397.343465	0.676771551	5	0.136139395	0.464450461	52.73295841	35.58019072	0.5348366
2397.878301	0.676733573	5	0.136368109	0.463040604	52.73295858	35.57790386	0.533392993
2398.411694	0.676675874	5	0.136595033	0.460908398	52.73295874	35.5756349	0.541816151
2398.95351	0.67665858	5	0.136825017	0.460271148	52.73295891	35.57333532	0.547214483
2399.500725	0.676626506	5	0.137056373	0.459091559	52.73295907	35.57102203	0.548786176
2400.049511	0.676582515	5	0.137288013	0.45747975	52.73295924	35.56870591	0.551650771
2400.601162	0.676539714	5	0.137519761	0.45591485	52.73295941	35.56638871	0.544790205
2401.145952	0.676457683	5	0.137747332	0.452932225	52.73295957	35.56411328	0.559962548
2401.705914	0.676466332	5	0.137981072	0.453245875	52.73295974	35.56177615	0.567333852
2402.273248	0.676443631	5	0.138217495	0.452423278	52.73295992	35.5594122	0.566434418
2402.839683	0.676384159	5	0.138452396	0.450276306	52.73296009	35.55706348	0.568764923
2403.408448	0.676340101	5	0.13868757	0.448691952	52.73296026	35.55471202	0.57225322
2403.980701	0.676300258	5	0.138923201	0.447263965	52.73296043	35.55235599	0.577546039
2404.558247	0.676267435	5	0.139160526	0.446090512	52.7329606	35.54998302	0.581103225
2405.13935	0.676225184	5	0.13939801	0.444585047	52.73296078	35.54760847	0.584593277
2405.723943	0.676184077	5	0.139636507	0.44312546	52.73296095	35.54522379	0.588265487
2406.312209	0.676143432	5	0.139875597	0.441687022	52.73296113	35.54283317	0.591926934
2406.904136	0.676104857	5	0.140115614	0.440326407	52.7329613	35.5404333	0.595489192
2407.499625	0.676061355	5	0.140355585	0.438795734	52.73296148	35.53803387	0.599107467
2408.098732	0.676019186	5	0.140596723	0.437317926	52.73296165	35.53562278	0.602767316
2408.7015	0.67598061	5	0.140838629	0.43597084	52.73296183	35.53320402	0.606414246
2409.307914	0.675936128	5	0.141080376	0.434421764	52.73296201	35.53078684	0.610053339
2409.917967	0.675894043	5	0.141323181	0.432961461	52.73296219	35.52835908	0.613620692
2410.531588	0.6758522	5	0.141566549	0.431514191	52.73296237	35.52592571	0.617361837
2411.14895	0.675810683	5	0.141810802	0.430083627	52.73296255	35.52348347	0.621046495
2411.769996	0.675768789	5	0.142055607	0.428644681	52.73296273	35.52103571	0.624677628
2412.394674	0.67572515	5	0.142300646	0.427150274	52.73296291	35.51858562	0.628331278
2413.023005	0.675680691	5	0.14254631	0.425633733	52.73296309	35.51612929	0.632004902
2413.65501	0.675639807	5	0.142793072	0.424244009	52.73296328	35.51366197	0.63567298
2414.290683	0.675595422	5	0.143039547	0.422740551	52.73296346	35.51119753	0.639336021
2414.930019	0.675551142	5	0.143286541	0.421245114	52.73296364	35.50872788	0.637483727
2415.567503	0.675487325	5	0.143531776	0.419100049	52.73296383	35.50627584	0.646730644
2416.214234	0.675466551	5	0.143780395	0.418404501	52.73296401	35.50378996	0.652012602
2416.866246	0.675427828	5	0.144029775	0.417110225	52.7329642	35.50129645	0.653935545
2417.520182	0.675374904	5	0.1442788	0.415347306	52.73296439	35.49880652	0.648333303
2418.168515	0.675296555	5	0.144524953	0.412751951	52.73296457	35.4963453	0.661310044
2418.829825	0.675286865	5	0.144775471	0.412432054	52.73296476	35.49384042	0.667680838
2419.497506	0.675251842	5	0.145027317	0.411277921	52.73296495	35.49132226	0.66853481
2420.166041	0.675196907	5	0.145278373	0.409474439	52.73296513	35.48881202	0.67140276
2420.837444	0.675146436	5	0.145529224	0.407824265	52.73296532	35.48630383	0.675919837
2421.513363	0.675106187	5	0.145781461	0.406513783	52.73296551	35.48378177	0.679742387
2422.193106	0.675062493	5	0.146033932	0.405095681	52.7329657	35.48125737	0.6801495
2422.873255	0.67500403	5	0.146285307	0.403204196	52.73296589	35.47874393	0.680481231
2423.553736	0.674945528	5	0.146535831	0.401321645	52.73296608	35.47623901	0.691222905
2424.244959	0.674924412	5	0.146789767	0.400644071	52.73296627	35.47369996	0.6958396
2424.940799	0.674882053	5	0.147044465	0.399288662	52.73296647	35.47115329	0.69747696
2425.638276	0.674829282	5	0.147298516	0.39760649	52.73296666	35.4686131	0.70082257
2426.339098	0.674779523	5	0.147552977	0.396026753	52.73296685	35.46606881	0.704955909
2427.044054	0.674735848	5	0.147808147	0.394645419	52.73296705	35.46351743	0.708607758
2427.752662	0.674690773	5	0.148063714	0.393225183	52.73296724	35.46096209	0.712080043
2428.464742	0.674641376	5	0.148319045	0.391674123	52.73296744	35.4584091	0.715592673
2429.180335	0.674593064	5	0.148574899	0.390162831	52.73296763	35.45585088	0.719177931
2429.899513	0.674546335	5	0.148831015	0.388707257	52.73296783	35.45329003	0.722738581
2430.622251	0.674499279	5	0.149087586	0.387246924	52.73296802	35.45072465	0.726266805
2431.348518	0.674449971	5	0.149344119	0.385721798	52.73296822	35.44815965	0.728091558
2432.07661	0.674398424	5	0.149600775	0.384134896	52.73296841	35.44559341	0.733299085
2432.809909	0.674353112	5	0.14985766	0.382744341	52.73296861	35.44302488	0.734411178
2433.54432	0.674299151	5	0.150114358	0.381095618	52.73296881	35.44045823	0.740271591
2434.284592	0.674257834	5	0.15037184	0.379838384	52.73296901	35.43788373	0.744298654
2435.02889	0.674215204	5	0.150630232	0.378544884	52.73296921	35.43530014	0.746575809
2435.775466	0.674158017	5	0.150887288	0.376816807	52.7329694	35.43272991	0.750504396
2436.52597	0.674111698	5	0.151145661	0.375423139	52.7329696	35.43014651	0.754202062
2437.280173	0.674064202	5	0.151404267	0.373999316	52.7329698	35.42756077	0.757500423
2438.037673	0.674013143	5	0.151662638	0.372474592	52.73297	35.42497739	0.760835576
2438.798509	0.673962836	5	0.151921421	0.370978458	52.7329702	35.42238989	0.764240317
2439.562749	0.673914803	5	0.152180592	0.369555678	52.7329704	35.41979851	0.767615368
2440.330364	0.673865253	5	0.152439423	0.36809358	52.7329706	35.41721053	0.770954015
2441.101318	0.673814025	5	0.152698263	0.366588012	52.7329708	35.41462246	0.774277631
2441.875596	0.673764872	5	0.152957369	0.365149093	52.732971	35.41203174	0.777586888
2442.653183	0.673718324	5	0.153217083	0.363792574	52.7329712	35.40943492	0.780909651
2443.434092	0.673664787	5	0.153476009	0.362237278	52.73297141	35.406846	0.776721287
2444.210814	0.673590537	5	0.153732295	0.360091658	52.73297161	35.40428347	0.7873891
2444.998203	0.673569014	5	0.153992147	0.359473905	52.73297181	35.40168528	0.792104194
2445.790307	0.673520234	5	0.154251464	0.358072409	52.73297201	35.39909244	0.785430702
2446.575738	0.673439205	5	0.154507863	0.355759133	52.73297221	35.39652879	0.796735219
2447.372473	0.673415261	5	0.154767248	0.35507815	52.73297241	35.39393526	0.79645765
2448.168931	0.673352219	5	0.155024998	0.353291461	52.73297262	35.3913581	0.796263952
2448.965195	0.673290749	5	0.15528181	0.351558138	52.73297282	35.38879032	0.805779573
2449.770974	0.673259953	5	0.155540861	0.350692897	52.73297302	35.38620014	0.810740225
2450.581714	0.673216874	5	0.155800721	0.349486368	52.73297322	35.38360187	0.812666635
2451.394381	0.673160433	5	0.156059956	0.34791182	52.73297343	35.38100986	0.815363854
2452.209745	0.673107487	5	0.156318792	0.346441244	52.73297363	35.37842183	0.818605789
2453.028351	0.673057461	5	0.156577785	0.345057556	52.73297383	35.37583223	0.821677562
2453.850028	0.673007668	5	0.156836876	0.343686369	52.73297404	35.37324166	0.824655429
2454.674684	0.672955074	5	0.157095826	0.342242833	52.73297424	35.37065249	0.823169332
2455.497853	0.672888453	5	0.157352771	0.340423249	52.73297444	35.36808338	0.8305153
2456.328368	0.672853115	5	0.157612012	0.339462387	52.73297465	35.36549131	0.83413958
2457.162508	0.672801312	5	0.157870526	0.338058295	52.73297485	35.3629065	0.836301042
2457.998809	0.672748177	5	0.158128948	0.336624866	52.73297506	35.36032262	0.839051827
2458.837861	0.672695504	5	0.158387061	0.33520916	52.73297526	35.35774183	0.837230048
2459.675091	0.672630851	5	0.158643466	0.333479478	52.73297546	35.35517811	0.84203477
2460.517125	0.672586277	5	0.158900518	0.332292854	52.73297567	35.35260793	0.84849214
2461.365618	0.672543567	5	0.159158287	0.331158936	52.73297587	35.35003057	0.847591178
2462.213209	0.672480852	5	0.159414613	0.329501539	52.73297608	35.34746765	0.85310819
2463.066317	0.672438309	5	0.159671978	0.328382431	52.73297628	35.34489434	0.85593006
2463.922247	0.67238752	5	0.159929204	0.327050427	52.73297648	35.34232241	0.855038201
2464.777285	0.672323719	5	0.160184414	0.325385428	52.73297669	35.33977065	0.858553726
2465.635839	0.672273752	5	0.160440121	0.324087282	52.73297689	35.33721391	0.860325315
2466.496164	0.672219803	5	0.160695515	0.322691723	52.73297709	35.33466031	0.861257864
2467.357422	0.67216131	5	0.160949699	0.321184648	52.7329773	35.3321188	0.863998957
2468.221421	0.672112056	5	0.16120394	0.31992201	52.7329775	35.32957673	0.872361203
2469.093782	0.672075444	5	0.161459591	0.318986075	52.7329777	35.32702056	0.872010489
2469.965793	0.672014848	5	0.161714129	0.317443171	52.73297791	35.32447551	0.874379617
2470.840172	0.671963004	5	0.161968363	0.316129476	52.73297811	35.32193351	0.879379137
2471.719552	0.671916022	5	0.16222323	0.314943268	52.73297831	35.31938516	0.88178406
2472.601336	0.671863908	5	0.162477557	0.313633212	52.73297852	35.31684224	0.883868845
2473.485204	0.671812934	5	0.162732061	0.312357007	52.73297872	35.31429752	0.883651335
2474.368856	0.671751942	5	0.162984617	0.310836115	52.73297892	35.3117723	0.88488168
2475.253737	0.671696195	5	0.1632368	0.30945284	52.73297913	35.3092508	0.891223739
2476.144961	0.67165565	5	0.163489887	0.308451183	52.73297933	35.30672027	0.893576276
2477.038537	0.671602638	5	0.163742447	0.307145538	52.73297953	35.304195	0.891431043
2477.929969	0.671539186	5	0.163993502	0.305590209	52.73297973	35.30168479	0.897639402
2478.827608	0.671497089	5	0.164245113	0.304562725	52.73297994	35.29916901	0.900300586
2479.727909	0.671446452	5	0.164497121	0.303331529	52.73298014	35.29664926	0.902003985
2480.629912	0.671392228	5	0.16474802	0.302018444	52.73298034	35.2941406	0.904137768
2481.53405	0.671339865	5	0.164998631	0.300756119	52.73298054	35.29163483	0.90629954
2482.44035	0.671287596	5	0.165248885	0.299501006	52.73298074	35.28913262	0.905417697
2483.345768	0.671228192	5	0.1654976	0.298080885	52.73298094	35.2866458	0.910437646
2484.256205	0.671183877	5	0.165747241	0.297025993	52.73298115	35.28414972	0.912744144
2485.168949	0.671131649	5	0.165996173	0.295787355	52.73298135	35.28166073	0.91445779
2486.083407	0.671081328	5	0.166244857	0.294599399	52.73298155	35.27917422	0.916403468
2486.999811	0.671028522	5	0.166492715	0.29335725	52.73298175	35.27669597	0.918154066
2487.917965	0.670973312	5	0.166739946	0.292064223	52.73298195	35.27422399	0.920290342
2488.838255	0.670922329	5	0.166987424	0.290875366	52.73298215	35.27174954	0.922210902
2489.760466	0.670870371	5	0.167234045	0.289668851	52.73298235	35.26928366	0.92403373
2490.6845	0.670820222	5	0.167480412	0.288509238	52.73298254	35.26682032	0.925877722
2491.610377	0.670766332	5	0.167725905	0.287267884	52.73298274	35.26436571	0.927667418
2492.538045	0.670714932	5	0.167971211	0.286089143	52.73298294	35.26191297	0.929441251
2493.467486	0.670663145	5	0.168215809	0.284906175	52.73298314	35.25946732	0.928160525
2494.395647	0.670604487	5	0.16845897	0.283572537	52.73298334	35.25703604	0.932911235
2495.328558	0.67055858	5	0.168702633	0.282532777	52.73298353	35.25459974	0.934505075
2496.263063	0.670508911	5	0.168945962	0.281412727	52.73298373	35.25216677	0.93626413
2497.199327	0.67045462	5	0.169188409	0.280192622	52.73298393	35.24974262	0.93609107
2498.135418	0.670399064	5	0.169429917	0.278950056	52.73298412	35.24732787	0.939488725
2499.074907	0.670352365	5	0.16967159	0.277909812	52.73298432	35.24491146	0.941225962
2500.016133	0.670301877	5	0.16991297	0.27678955	52.73298452	35.24249798	0.942755198
2500.958888	0.670250429	5	0.170153454	0.2756527	52.73298471	35.24009346	0.94424894
2501.903137	0.670198187	5	0.170393355	0.274503016	52.73298491	35.23769477	0.945755399
2502.848892	0.670147903	5	0.170633017	0.273400921	52.7329851	35.23529848	0.947236185
2503.796128	0.670097438	5	0.170872098	0.272299522	52.73298529	35.23290798	0.94871304
2504.744841	0.670045182	5	0.171110402	0.271163481	52.73298549	35.23052526	0.949977092
2505.694819	0.669995412	5	0.171348326	0.270086115	52.73298568	35.22814634	0.950629239
2506.645448	0.669942052	5	0.171585174	0.26893534	52.73298587	35.22577818	0.952536676
2507.597984	0.669894244	5	0.171822065	0.267908826	52.73298607	35.22340958	0.954409443
2508.552394	0.669842242	5	0.172057889	0.266796527	52.73298626	35.22105166	0.955701077
2509.508095	0.669793063	5	0.172293744	0.265748847	52.73298645	35.21869342	0.956917683
2510.465013	0.669742321	5	0.17252881	0.264672355	52.73298664	35.21634308	0.958235306
2511.423248	0.669691066	5	0.17276328	0.263589206	52.73298683	35.21399869	0.959489619
2512.382738	0.669639846	5	0.172997099	0.262511226	52.73298702	35.21166082	0.960712768
2513.34345	0.669590444	5	0.173230635	0.261476042	52.73298721	35.20932577	0.961914352
2514.305365	0.669539735	5	0.173463319	0.260417191	52.7329874	35.20699924	0.961953564
2515.267318	0.669487318	5	0.173695187	0.259327447	52.73298759	35.20468087	0.96424762
2516.231566	0.669440378	5	0.173926675	0.258355534	52.73298778	35.2023663	0.96541295
2517.196979	0.669391437	5	0.174157758	0.257345953	52.73298797	35.20005578	0.966488073
2518.163467	0.669339683	5	0.174387743	0.256282489	52.73298815	35.19775624	0.967578126
2519.131045	0.66929293	5	0.174617743	0.255325938	52.73298834	35.19545655	0.968633023
2520.099678	0.669241077	5	0.174846597	0.254268714	52.73298853	35.19316832	0.969143607
2521.068822	0.669190612	5	0.175074931	0.253244278	52.73298871	35.19088529	0.970674566
2522.039496	0.669142943	5	0.175303053	0.252280495	52.7329889	35.18860437	0.971708605
2523.011205	0.669094008	5	0.175530453	0.251294699	52.73298908	35.18633067	0.970915573
2523.98212	0.669040878	5	0.175756557	0.250228867	52.73298927	35.18406993	0.973613304
2524.955734	0.668995265	5	0.175982578	0.24931728	52.73298945	35.18181003	0.974115262
2525.929849	0.668946139	5	0.176207937	0.248339331	52.73298964	35.17955673	0.975439109
2526.905288	0.668898486	5	0.176432708	0.247394608	52.73298982	35.17730933	0.976358812
2527.881647	0.668849674	5	0.176656781	0.246430287	52.73299	35.1750689	0.976292379
2528.857939	0.66879967	5	0.176880084	0.245446468	52.73299018	35.17283617	0.978046487
2529.835986	0.668753131	5	0.177102957	0.244534339	52.73299036	35.17060774	0.978371445
2530.814357	0.668702446	5	0.17732497	0.243544671	52.73299054	35.16838791	0.979698279
2531.794055	0.668655865	5	0.177546853	0.242638821	52.73299072	35.16616937	0.980503201
2532.774559	0.668607863	5	0.177768005	0.241708811	52.7329909	35.16395815	0.981256096
2533.755815	0.668561816	5	0.177988864	0.240820053	52.73299108	35.16174985	0.982006234
2534.737821	0.668512134	5	0.178208614	0.239864754	52.73299126	35.15955264	0.982726217
2535.720547	0.668464947	5	0.178427978	0.238961047	52.73299144	35.1573593	0.983456275
2536.704004	0.66841688	5	0.178646663	0.238043852	52.73299162	35.15517274	0.984144847
2537.688148	0.668369786	5	0.178864737	0.237148686	52.7329918	35.1529923	0.984820079
2538.672968	0.668322201	5	0.17908214	0.236247628	52.73299197	35.15081855	0.985467324
2539.658436	0.668276096	5	0.179298967	0.235377903	52.73299215	35.14865057	0.986107448
2540.644543	0.668229064	5	0.179515099	0.234494002	52.73299232	35.14648954	0.986740155
2541.631283	0.668180851	5	0.179730482	0.233591101	52.7329925	35.144336	0.987335562
2542.618619	0.668135087	5	0.1799455	0.232737448	52.73299267	35.14218611	0.987932898
2543.606552	0.66808744	5	0.180159636	0.231852021	52.73299285	35.14004504	0.988494591
2544.595046	0.668042445	5	0.180373409	0.231019022	52.73299302	35.13790758	0.989048906
2545.584095	0.66799474	5	0.180586333	0.23013891	52.73299319	35.13577863	0.989599936
2546.573695	0.667948203	5	0.180798781	0.22928369	52.73299337	35.13365443	0.990122965
2547.563818	0.667902403	5	0.181010548	0.228445132	52.73299354	35.13153705	0.990613888
2548.554432	0.6678569	5	0.181221915	0.227615011	52.73299371	35.12942366	0.991103465
2549.545536	0.667810462	5	0.181432388	0.226771004	52.73299388	35.12731921	0.991577927
2550.537114	0.667765188	5	0.181642587	0.225951114	52.73299405	35.12521749	0.992047344
2551.529161	0.66771907	5	0.181851901	0.225119018	52.73299422	35.12312464	0.992486832
2552.521648	0.66767353	5	0.182060657	0.224300343	52.73299439	35.12103735	0.992914988
2553.514563	0.667628222	5	0.182268738	0.22348881	52.73299455	35.11895682	0.993352448
2554.507915	0.667583578	5	0.182476276	0.222692033	52.73299472	35.11688171	0.993750564
2555.501666	0.667537889	5	0.182683048	0.221879498	52.73299489	35.11481427	0.99412796
2556.495794	0.667493452	5	0.182889383	0.221092134	52.73299506	35.1127512	0.994503386
2557.490297	0.667448669	5	0.183094947	0.220301483	52.73299522	35.11069583	0.99485903
2558.485156	0.667404729	5	0.183300051	0.219528366	52.73299539	35.10864506	0.995195587
2559.480352	0.667358862	5	0.183504283	0.218724401	52.73299555	35.10660301	0.995529222
2560.475881	0.667314565	5	0.183708223	0.217950592	52.73299572	35.10456388	0.995564705
2561.471446	0.667270163	5	0.183911329	0.217177876	52.73299588	35.10253309	0.996146138
2562.467592	0.667225771	5	0.184113813	0.21640783	52.73299604	35.10050852	0.995830565
2563.463422	0.667181538	5	0.184315754	0.215643418	52.73299621	35.09848937	0.996706893
2564.460129	0.667138055	5	0.18451716	0.214894493	52.73299637	35.09647558	0.996980589
2565.45711	0.667094798	5	0.184717945	0.21415215	52.73299653	35.094468	0.997228618
2566.454338	0.667050676	5	0.184918161	0.213397582	52.73299669	35.0924661	0.99746105
2567.451799	0.667007177	5	0.185117656	0.212656241	52.73299685	35.09047141	0.997688241
2568.449488	0.666963853	5	0.185316615	0.211920478	52.73299701	35.08848209	0.997903783
2569.447391	0.666920576	5	0.185514962	0.21118802	52.73299717	35.08649888	0.998110655
2570.445502	0.666877508	5	0.185712718	0.210461608	52.73299733	35.08452158	0.998299813
2571.443802	0.666834077	5	0.185909822	0.209731612	52.73299748	35.0825508	0.998483562
2572.442285	0.666792145	5	0.186106537	0.209029272	52.73299764	35.08058391	0.998650714
2573.440936	0.666748511	5	0.186302392	0.208300837	52.7329978	35.07862562	0.998813286
2574.439749	0.666706694	5	0.186497867	0.207605243	52.73299795	35.07667112	0.998957877
2575.438707	0.666664472	5	0.186692623	0.206905071	52.73299811	35.07472382	0.999023903
2576.437731	0.666621542	5	0.18688674	0.206195726	52.73299827	35.07278291	0.999222719
2577.436954	0.666580494	5	0.187080456	0.20551974	52.73299842	35.07084599	0.99934174
2578.436296	0.666537489	5	0.187273381	0.204813843	52.73299857	35.068917	0.999448132
2579.435744	0.666495091	5	0.187465794	0.204120291	52.73299873	35.06699313	0.999544843
2580.435289	0.666453793	5	0.18765766	0.203447051	52.73299888	35.06507472	0.999630501
2581.434919	0.666412163	5	0.187849005	0.20277067	52.73299903	35.06316151	0.999708014
2582.434627	0.666370677	5	0.188039653	0.202098718	52.73299918	35.06125528	0.999663723
2583.434291	0.666328655	5	0.188229759	0.201420436	52.73299933	35.05935447	0.999834754
2584.434126	0.666288016	5	0.188419318	0.200766664	52.73299949	35.05745912	0.999884503
2585.43401	0.666247775	5	0.188608357	0.200121422	52.73299964	35.05556899	0.999924854
2586.433935	0.666205915	5	0.188796595	0.199452324	52.73299978	35.05368685	0.999955557
2587.433891	0.666165034	5	0.188984432	0.198801078	52.73299993	35.05180872	0.999979487
2588.43387	0.666125654	5	0.189171886	0.198175805	52.73300008	35.04993443	0.999993866
2589.433864	0.666083736	5	0.189358362	0.197512299	52.73300023	35.04806991	0.999999809
2590.433864	0.666042822	5	0.189544388	0.196866848	52.73300038	35.04620989	1
2591.433864	0.666002893	5	0.189730023	0.196239027	52.73300052	35.04435379	1
2592.433864	0.665963556	5	0.189915157	0.195622506	52.73300067	35.04250268	1
2593.433864	0.665922689	5	0.19009949	0.194983884	52.73300081	35.0406596	1
2594.433864	0.665882742	5	0.19028335	0.194361772	52.73300096	35.03882123	1
2595.433864	0.665842487	5	0.190466632	0.193736812	52.7330011	35.03698864	1
2596.433864	0.665803068	5	0.190649431	0.19312683	52.73300125	35.03516089	1
2597.433864	0.665764218	5	0.190831752	0.192527527	52.73300139	35.03333792	1
2598.433864	0.6657244	5	0.191013385	0.191915214	52.73300153	35.03152182	1
2599.433864	0.665684778	5	0.191194497	0.191307819	52.73300168	35.02971094	1
2600.433864	0.66564625	5	0.191375261	0.190719096	52.73300182	35.02790353	1
2601.433864	0.665607482	5	0.191555449	0.19012848	52.73300196	35.02610188	1
2602.433864	0.665567859	5	0.191734921	0.189526738	52.7330021	35.02430739	1
2603.433864	0.665529064	5	0.191914081	0.188939439	52.73300224	35.02251602	1
2604.433864	0.665490454	5	0.19209273	0.18835674	52.73300238	35.02072976	1
2605.433864	0.665452405	5	0.192270862	0.187784282	52.73300252	35.01894866	1
2606.433864	0.665413664	5	0.192448332	0.187203156	52.73300266	35.0171742	1
2607.433864	0.665375423	5	0.192625396	0.186631321	52.73300279	35.01540379	1
2608.433864	0.665337366	5	0.192802034	0.186063963	52.73300293	35.01363763	1
2609.433864	0.665299835	5	0.192978088	0.18550619	52.73300307	35.01187732	1
2610.433864	0.665261511	5	0.193153575	0.184938272	52.7330032	35.01012266	1
2611.433864	0.665223827	5	0.193328632	0.18438156	52.73300334	35.00837232	1
2612.433864	0.665186689	5	0.193503194	0.183834599	52.73300347	35.00662692	1
2613.433864	0.665148749	5	0.193677168	0.183277427	52.73300361	35.00488741	1
2614.433864	0.665111474	5	0.193850695	0.182731711	52.73300374	35.00315235	1
2615.433864	0.665075015	5	0.194023841	0.182199496	52.73300388	35.00142111	1
2616.433864	0.665037474	5	0.194196445	0.181653126	52.73300401	34.99969529	1
2617.433864	0.665000095	5	0.194368525	0.181110737	52.73300414	34.99797471	1
2618.433864	0.664963602	5	0.194540284	0.180582772	52.73300428	34.99625734	1
2619.433864	0.664926811	5	0.194711456	0.180052045	52.73300441	34.99454583	1
2620.433864	0.664890177	5	0.194882111	0.179525104	52.73300454	34.9928395	1
2621.433864	0.664853663	5	0.195052297	0.179001471	52.73300467	34.99113785	1
2622.433864	0.664817646	5	0.19522212	0.178486467	52.7330048	34.98943983	1
2623.433864	0.664780912	5	0.195391477	0.177962681	52.73300493	34.98774648	1
2624.433864	0.664744336	5	0.195560268	0.1774427	52.73300506	34.98605878	1
2625.433864	0.664708268	5	0.195728657	0.176931432	52.73300519	34.9843751	1
2626.433864	0.66467265	5	0.195896582	0.17642804	52.73300531	34.98269607	1
2627.433864	0.664636454	5	0.196064007	0.175917852	52.73300544	34.98102202	1
2628.433864	0.664601094	5	0.196231039	0.175420938	52.73300557	34.97935191	1
2629.433864	0.664565076	5	0.196397514	0.174916167	52.7330057	34.97768737	1
2630.433864	0.664529549	5	0.196563593	0.174419737	52.73300582	34.97602678	1
2631.433864	0.664494489	5	0.196729332	0.173931203	52.73300595	34.9743696	1
2632.433864	0.664459173	5	0.196894579	0.173440486	52.73300607	34.97271734	1
2633.433864	0.664423643	5	0.197059292	0.172948198	52.7330062	34.97107042	1
2634.433864	0.664388901	5	0.197223716	0.172468177	52.73300632	34.96942638	1
2635.433864	0.664354067	5	0.197387653	0.171988229	52.73300645	34.96778721	1
2636.433864	0.664318614	5	0.197551186	0.171501105	52.73300657	34.96615209	1
2637.433864	0.664284181	5	0.197714307	0.171029337	52.73300669	34.96452107	1
2638.433864	0.664249687	5	0.197876933	0.170558013	52.73300681	34.96289501	1
2639.433864	0.664216025	5	0.198039337	0.170099325	52.73300694	34.96127117	1
2640.433864	0.664180054	5	0.198200986	0.169610524	52.73300706	34.95965489	1
2641.433864	0.664146087	5	0.198362417	0.169150264	52.73300718	34.95804077	1
2642.433864	0.664111822	5	0.198523339	0.168687215	52.7330073	34.95643175	1
2643.433864	0.664077417	5	0.198683809	0.168223553	52.73300742	34.95482725	1
2644.433864	0.664043199	5	0.198843878	0.167763677	52.73300754	34.95322675	1
2645.433864	0.664009567	5	0.199003595	0.167312909	52.73300766	34.95162979	1
2646.433864	0.663975358	5	0.199162869	0.166855641	52.73300778	34.95003723	1
2647.433864	0.663941563	5	0.199321782	0.166405139	52.7330079	34.9484483	1
2648.433864	0.66390789	5	0.199480239	0.165957463	52.73300801	34.94686393	1
2649.433864	0.663875035	5	0.199638391	0.165521857	52.73300813	34.94528259	1
2650.433864	0.663841536	5	0.199796047	0.165078868	52.73300825	34.94370623	1
2651.433864	0.663807601	5	0.199953226	0.164631287	52.73300836	34.94213463	1
2652.433864	0.66377416	5	0.200110061	0.164191436	52.73300848	34.94056647	1
2653.433864	0.663740948	5	0.200266525	0.163755769	52.7330086	34.93900202	1
2654.433864	0.663708543	5	0.200422695	0.163331785	52.73300871	34.9374405	1
2655.433864	0.663675201	5	0.200578334	0.162896708	52.73300883	34.9358843	1
2656.433864	0.663642293	5	0.200733634	0.162468424	52.73300894	34.9343315	1
2657.433864	0.663609101	5	0.200888494	0.162037566	52.73300905	34.93278308	1
2658.433864	0.663576729	5	0.201043073	0.16161847	52.73300917	34.93123747	1
2659.433864	0.663543723	5	0.201197168	0.161192282	52.73300928	34.92969672	1
2660.433864	0.663511196	5	0.201350937	0.160773383	52.73300939	34.92815921	1
2661.433864	0.663479086	5	0.201504369	0.160360914	52.73300951	34.92662507	1
2662.433864	0.663446368	5	0.201657332	0.159941719	52.73300962	34.92509562	1
2663.433864	0.663414072	5	0.201809971	0.159529006	52.73300973	34.92356942	1
2664.433864	0.663381861	5	0.201962235	0.159118457	52.73300984	34.92204696	1
2665.433864	0.663349793	5	0.202114131	0.15871076	52.73300995	34.92052818	1
2666.433864	0.663317739	5	0.20226565	0.158304295	52.73301006	34.91901317	1
2667.433864	0.663285977	5	0.202416878	0.157902559	52.73301017	34.91750107	1
2668.433864	0.663253949	5	0.202567696	0.157498486	52.73301028	34.91599306	1
2669.433864	0.663222187	5	0.202718125	0.157098805	52.73301039	34.91448895	1
2670.433864	0.663190642	5	0.20286821	0.15670285	52.7330105	34.91298828	1
2671.433864	0.663158922	5	0.203017995	0.156305693	52.7330106	34.91149061	1
2672.433864	0.663127413	5	0.203167347	0.155912181	52.73301071	34.90999727	1
2673.433864	0.663095993	5	0.203316344	0.155520771	52.73301082	34.90850747	1
2674.433864	0.663064666	5	0.203464987	0.1551315	52.73301092	34.90702122	1
2675.433864	0.663033421	5	0.203613271	0.15474421	52.73301103	34.90553855	1
2676.433864	0.663002556	5	0.203761298	0.154362599	52.73301114	34.90405845	1
2677.433864	0.66297147	5	0.203908935	0.153979193	52.73301124	34.90258226	1
2678.433864	0.662940935	5	0.204056238	0.153603556	52.73301135	34.9011094	1
2679.433864	0.662909216	5	0.204203019	0.153214217	52.73301145	34.89964176	1
2680.433864	0.662878398	5	0.204349577	0.152836938	52.73301156	34.89817635	1
2681.433864	0.662848415	5	0.204495939	0.1524708	52.73301166	34.89671291	1
2682.433864	0.662817264	5	0.204641744	0.152091276	52.73301176	34.89525503	1
2683.433864	0.662786346	5	0.204787276	0.151715558	52.73301187	34.89379988	1
2684.433864	0.662756119	5	0.204932599	0.15134914	52.73301197	34.89234681	1
2685.433864	0.662725349	5	0.205077404	0.150977022	52.73301207	34.89089893	1
2686.433864	0.662695649	5	0.205222012	0.15061874	52.73301217	34.88945301	1
2687.433864	0.662665357	5	0.2053662	0.150254178	52.73301228	34.8880113	1
2688.433864	0.662634476	5	0.205510012	0.149883416	52.73301238	34.88657335	1
2689.433864	0.662604725	5	0.205653596	0.149527127	52.73301248	34.88513767	1
2690.433864	0.66257433	5	0.205796749	0.14916395	52.73301258	34.88370631	1
2691.433864	0.662544341	5	0.20593963	0.148806515	52.73301268	34.88227766	1
2692.433864	0.662514465	5	0.20608223	0.148451282	52.73301278	34.88085182	1
2693.433864	0.662484871	5	0.206224623	0.148100235	52.73301288	34.87942805	1
2694.433864	0.662454855	5	0.206366491	0.147745031	52.73301298	34.87800954	1
2695.433864	0.662425167	5	0.20650812	0.147394533	52.73301307	34.87659341	1
2696.433864	0.662395602	5	0.206649389	0.147046334	52.73301317	34.87518088	1
2697.433864	0.662366682	5	0.206790425	0.146706515	52.73301327	34.87377068	1
2698.433864	0.662337227	5	0.206931058	0.146361229	52.73301337	34.87236451	1
2699.433864	0.662307224	5	0.207071334	0.146010339	52.73301346	34.87096191	1
2700.433864	0.662278013	5	0.207211444	0.145669525	52.73301356	34.86956097	1
2701.433864	0.662248972	5	0.207351168	0.145331499	52.73301366	34.86816388	1
2702.433864	0.662219539	5	0.207490524	0.144989687	52.73301375	34.86677049	1
2703.433864	0.662190423	5	0.207629597	0.14465236	52.73301385	34.86537991	1
2704.433864	0.662161374	5	0.20776845	0.144316578	52.73301394	34.86399154	1
2705.433864	0.662132755	5	0.207906959	0.143986557	52.73301404	34.8626066	1
2706.433864	0.662103567	5	0.208045078	0.143650722	52.73301413	34.86122557	1
2707.433864	0.662074819	5	0.208182945	0.143320726	52.73301423	34.85984705	1
2708.433864	0.662046057	5	0.208320498	0.142991322	52.73301432	34.85847168	1
2709.433864	0.662017375	5	0.208457748	0.142663597	52.73301441	34.85709933	1
2710.433864	0.661988756	5	0.208594697	0.14233734	52.73301451	34.85572999	1
2711.433864	0.661960828	5	0.208731445	0.14201969	52.7330146	34.85436266	1
2712.433864	0.661931799	5	0.208867731	0.141690243	52.73301469	34.85299995	1
2713.433864	0.66190343	5	0.209003804	0.141369034	52.73301478	34.85163937	1
2714.433864	0.661875077	5	0.209139572	0.141048742	52.73301487	34.85028184	1
2715.433864	0.661846872	5	0.209275059	0.140730829	52.73301497	34.84892713	1
2716.433864	0.661818663	5	0.209410255	0.140413595	52.73301506	34.84757531	1
2717.433864	0.661790552	5	0.2095452	0.140098185	52.73301515	34.84622601	1
2718.433864	0.661762518	5	0.209679857	0.139784328	52.73301524	34.84487959	1
2719.433864	0.661734504	5	0.209814179	0.139471404	52.73301533	34.84353651	1
2720.433864	0.66170658	5	0.20994821	0.139160178	52.73301542	34.84219636	1
2721.433864	0.661679023	5	0.210082007	0.138853732	52.73301551	34.84085853	1
2722.433864	0.66165107	5	0.21021546	0.138543568	52.73301559	34.83952415	1
2723.433864	0.66162321	5	0.210348628	0.13823513	52.73301568	34.83819261	1
2724.433864	0.661595825	5	0.210481619	0.137932617	52.73301577	34.83686284	1
2725.433864	0.66156795	5	0.210614205	0.137625358	52.73301586	34.83553712	1
2726.433864	0.661540446	5	0.210746639	0.137322876	52.73301595	34.83421293	1
2727.433864	0.661513801	5	0.210878872	0.137030468	52.73301603	34.83289075	1
2728.433864	0.661485528	5	0.21101054	0.136720875	52.73301612	34.8315742	1
2729.433864	0.661458194	5	0.211142148	0.136422229	52.73301621	34.83025827	1
2730.433864	0.661431502	5	0.211273478	0.136131232	52.73301629	34.82894511	1
2731.433864	0.661403718	5	0.211404406	0.135828973	52.73301638	34.82763597	1
2732.433864	0.661376541	5	0.211535109	0.135533984	52.73301646	34.82632908	1
2733.433864	0.6613495	5	0.21166559	0.135241103	52.73301655	34.82502441	1
2734.433864	0.661322457	5	0.211795751	0.134948834	52.73301663	34.82372294	1
2735.433864	0.661295462	5	0.211925646	0.134657703	52.73301672	34.82242412	1
2736.433864	0.661268579	5	0.21205528	0.134368414	52.7330168	34.82112793	1
2737.433864	0.661241772	5	0.212184646	0.134080569	52.73301689	34.8198344	1
2738.433864	0.661214918	5	0.21231373	0.133792829	52.73301697	34.8185437	1
2739.433864	0.661188225	5	0.212442609	0.133507418	52.73301705	34.81725505	1
2740.433864	0.661161585	5	0.212571184	0.133223189	52.73301714	34.81596943	1
2741.433864	0.661134943	5	0.212699498	0.132939553	52.73301722	34.81468643	1
2742.433864	0.661108426	5	0.212827554	0.132657827	52.7330173	34.81340601	1
2743.433864	0.66108196	5	0.212955387	0.132377251	52.73301738	34.81212781	1
2744.433864	0.661055509	5	0.213082916	0.132097429	52.73301746	34.81085265	1
2745.433864	0.661029122	5	0.213210225	0.131818868	52.73301755	34.80957969	1
2746.433864	0.661002827	5	0.213337247	0.131541869	52.73301763	34.8083096	1
2747.433864	0.660976552	5	0.213464014	0.13126565	52.73301771	34.80704207	1
2748.433864	0.660950406	5	0.213590526	0.130991372	52.73301779	34.80577708	1
2749.433864	0.660924282	5	0.21371678	0.130717891	52.73301787	34.80451467	1
2750.433864	0.660898428	5	0.213842824	0.130447829	52.73301795	34.80325437	1
2751.433864	0.660872389	5	0.213968576	0.130176351	52.73301803	34.80199697	1
2752.433864	0.660846164	5	0.214094085	0.129903524	52.73301811	34.80074201	1
2753.433864	0.660820593	5	0.214219386	0.129638059	52.73301819	34.79948913	1
2754.433864	0.66079444	5	0.214344357	0.1293671	52.73301826	34.79823956	1
2755.433864	0.660768629	5	0.214469153	0.129100255	52.73301834	34.79699172	1
2756.433864	0.660743193	5	0.214593706	0.128837809	52.73301842	34.79574631	1
2757.433864	0.660717266	5	0.214717944	0.128570863	52.7330185	34.79450406	1
2758.433864	0.660691878	5	0.214842004	0.128310012	52.73301858	34.79326359	1
2759.433864	0.660666007	5	0.214965751	0.128044699	52.73301865	34.79202625	1
2760.433864	0.660640882	5	0.215089353	0.127787607	52.73301873	34.79079035	1
2761.433864	0.660615053	5	0.215212609	0.127523807	52.73301881	34.78955792	1
2762.433864	0.660589617	5	0.215335682	0.127264579	52.73301888	34.78832731	1
2763.433864	0.660564322	5	0.215458511	0.127007306	52.73301896	34.78709915	1
2764.433864	0.660539061	5	0.2155811	0.126750901	52.73301903	34.78587338	1
2765.433864	0.660513756	5	0.215703435	0.126494563	52.73301911	34.78465016	1
2766.433864	0.660488534	5	0.21582554	0.126239584	52.73301918	34.78342922	1
2767.433864	0.660463471	5	0.215947432	0.125986719	52.73301926	34.78221043	1
2768.433864	0.660438341	5	0.216069075	0.125733687	52.73301933	34.78099412	1
2769.433864	0.660413355	5	0.216190492	0.125482615	52.73301941	34.77978007	1
2770.433864	0.660388365	5	0.216311672	0.125232	52.73301948	34.7785684	1
2771.433864	0.660363426	5	0.216432617	0.124982393	52.73301955	34.77735907	1
2772.433864	0.660338575	5	0.216553377	0.124734167	52.73301963	34.77615159	1
2773.433864	0.66031375	5	0.216673896	0.124486691	52.7330197	34.77494652	1
2774.433864	0.660288932	5	0.216794147	0.124239774	52.73301977	34.77374413	1
2775.433864	0.660264192	5	0.216914178	0.123994116	52.73301985	34.77254394	1
2776.433864	0.660239581	5	0.217033991	0.123750232	52.73301992	34.77134592	1
2777.433864	0.660214944	5	0.217153566	0.123506555	52.73301999	34.77015029	1
2778.433864	0.660190638	5	0.217272947	0.123266636	52.73302006	34.7689566	1
2779.433864	0.660165926	5	0.217392043	0.123023187	52.73302013	34.76776575	1
2780.433864	0.660141698	5	0.217510969	0.12278497	52.73302021	34.76657661	1
2781.433864	0.660117014	5	0.217629617	0.122542739	52.73302028	34.76539024	1
2782.433864	0.660092599	5	0.217748067	0.122303615	52.73302035	34.76420587	1
2783.433864	0.660068681	5	0.217866361	0.122069823	52.73302042	34.76302304	1
2784.433864	0.660044034	5	0.217984321	0.121829362	52.73302049	34.76184356	1
2785.433864	0.660019813	5	0.21810212	0.121593529	52.73302056	34.76066568	1
2786.433864	0.659995673	5	0.218219697	0.121358927	52.73302063	34.75949002	1
2787.433864	0.659971591	5	0.218337062	0.121125348	52.7330207	34.75831648	1
2788.433864	0.659947506	5	0.218454198	0.120892187	52.73302076	34.75714524	1
2789.433864	0.659923596	5	0.21857115	0.120661166	52.73302083	34.75597583	1
2790.433864	0.659899458	5	0.218687841	0.120428391	52.7330209	34.75480903	1
2791.433864	0.659875557	5	0.218804341	0.12019834	52.73302097	34.75364414	1
2792.433864	0.659851649	5	0.218920622	0.119968662	52.73302104	34.75248144	1
2793.433864	0.65982785	5	0.219036729	0.11974047	52.73302111	34.75132049	1
2794.433864	0.659804297	5	0.219152618	0.119515068	52.73302117	34.7501617	1
2795.433864	0.659780344	5	0.219268236	0.119286257	52.73302124	34.74900564	1
2796.433864	0.659757146	5	0.219383748	0.119065086	52.73302131	34.74785062	1
2797.433864	0.659733019	5	0.219498944	0.118835488	52.73302137	34.74669877	1
2798.433864	0.659709471	5	0.219613997	0.118611837	52.73302144	34.74554836	1
2799.433864	0.659685885	5	0.219728801	0.118388241	52.73302151	34.74440043	1
2800.433864	0.659662386	5	0.21984341	0.118165889	52.73302157	34.74325444	1
2801.433864	0.659639142	5	0.219957837	0.117946355	52.73302164	34.74211028	1
2802.433864	0.659615478	5	0.22007201	0.117723284	52.7330217	34.74096866	1
2803.433864	0.659592239	5	0.220186047	0.117504624	52.73302177	34.73982839	1
2804.433864	0.659568795	5	0.220299816	0.117284444	52.73302183	34.73869081	1
2805.433864	0.659545512	5	0.220413399	0.117066193	52.7330219	34.73755509	1
2806.433864	0.659522296	5	0.220526775	0.116848973	52.73302196	34.73642144	1
2807.433864	0.659499092	5	0.220639946	0.116632265	52.73302203	34.73528983	1
2808.433864	0.659476208	5	0.220753025	0.116418936	52.73302209	34.73415914	1
2809.433864	0.659453137	5	0.220865807	0.116204261	52.73302215	34.73303143	1
2810.433864	0.659429849	5	0.220978344	0.115987969	52.73302222	34.73190616	1
2811.433864	0.659406837	5	0.221090718	0.11577463	52.73302228	34.73078253	1
2812.433864	0.659383899	5	0.221202904	0.115562381	52.73302234	34.72966076	1
2813.433864	0.659361006	5	0.221314888	0.115350924	52.73302241	34.72854103	1
2814.433864	0.659338365	5	0.221426699	0.115142176	52.73302247	34.72742302	1
2815.433864	0.65931526	5	0.221538242	0.114929542	52.73302253	34.72630769	1
2816.433864	0.659292497	5	0.221649628	0.114720441	52.73302259	34.72519393	1
2817.433864	0.659269716	5	0.221760816	0.114511554	52.73302265	34.72408215	1
2818.433864	0.65924731	5	0.221871859	0.114306482	52.73302272	34.72297183	1
2819.433864	0.659224399	5	0.221982625	0.114097168	52.73302278	34.72186427	1
2820.433864	0.65920187	5	0.222093254	0.113891703	52.73302284	34.72075808	1
2821.433864	0.659179278	5	0.222203681	0.113686054	52.7330229	34.71965391	1
2822.433864	0.659156698	5	0.222313906	0.11348087	52.73302296	34.71855176	1
2823.433864	0.659134219	5	0.222423944	0.113276983	52.73302302	34.71745147	1
2824.433864	0.659112078	5	0.22253383	0.113076517	52.73302308	34.71635271	1
2825.433864	0.659089357	5	0.222643449	0.112871165	52.73302314	34.71525663	1
2826.433864	0.659066986	5	0.22275292	0.112669338	52.7330232	34.71416201	1
2827.433864	0.659044729	5	0.22286221	0.112468897	52.73302326	34.71306921	1
2828.433864	0.659022477	5	0.222971306	0.112268867	52.73302332	34.71197835	1
2829.433864	0.659000239	5	0.223080201	0.11206931	52.73302338	34.71088949	1
2830.433864	0.658978059	5	0.223188923	0.111870629	52.73302344	34.70980237	1
2831.433864	0.658955912	5	0.223297456	0.111672604	52.73302349	34.70871713	1
2832.433864	0.658933773	5	0.223405807	0.111474984	52.73302355	34.70763372	1
2833.433864	0.658911728	5	0.223513975	0.111278567	52.73302361	34.70655214	1
2834.433864	0.658889716	5	0.223621998	0.111082774	52.73302367	34.705472	1
2835.433864	0.658867935	5	0.223729828	0.110889391	52.73302373	34.7043938	1
2836.433864	0.658845736	5	0.223837409	0.110692634	52.73302378	34.70331808	1
2837.433864	0.658823866	5	0.223944846	0.110499135	52.73302384	34.7022438	1
2838.433864	0.658801985	5	0.224052108	0.110305874	52.7330239	34.70117128	1
2839.433864	0.658780192	5	0.224159189	0.110113727	52.73302396	34.70010056	1
2840.433864	0.658758374	5	0.22426608	0.109921695	52.73302401	34.69903174	1
2841.433864	0.658736614	5	0.224372797	0.10973051	52.73302407	34.69796467	1
2842.433864	0.658714956	5	0.22447934	0.10954055	52.73302412	34.69689932	1
2843.433864	0.658693474	5	0.224585728	0.109352473	52.73302418	34.69583554	1
2844.433864	0.658671594	5	0.224691877	0.10916122	52.73302424	34.69477414	1
2845.433864	0.658650023	5	0.224797885	0.108973002	52.73302429	34.69371415	1
2846.433864	0.658628646	5	0.224903746	0.108786796	52.73302435	34.69265563	1
2847.433864	0.658606981	5	0.225009373	0.108598414	52.7330244	34.69159945	1
2848.433864	0.658585498	5	0.225114854	0.108411928	52.73302446	34.69054473	1
2849.433864	0.658564043	5	0.225220156	0.10822601	52.73302451	34.6894918	1
2850.433864	0.658542647	5	0.225325288	0.108040923	52.73302457	34.68844057	1
2851.433864	0.658521291	5	0.225430246	0.107856492	52.73302462	34.68739107	1
2852.433864	0.658499978	5	0.225535035	0.107672753	52.73302467	34.68634327	1
2853.433864	0.658478711	5	0.225639648	0.107489715	52.73302473	34.68529724	1
2854.433864	0.658457423	5	0.225744106	0.107306814	52.73302478	34.68425275	1
2855.433864	0.658436248	5	0.225848378	0.10712519	52.73302483	34.68321011	1
2856.433864	0.658415307	5	0.225952511	0.106945879	52.73302489	34.68216887	1
2857.433864	0.658393956	5	0.226056413	0.106763359	52.73302494	34.68112994	1
2858.433864	0.658372844	5	0.226160175	0.106583192	52.73302499	34.6800924	1
2859.433864	0.658351822	5	0.226263797	0.106404093	52.73302505	34.67905627	1
2860.433864	0.658330802	5	0.226367259	0.106225314	52.7330251	34.67802174	1
2861.433864	0.658309799	5	0.226470516	0.106046976	52.73302515	34.67698925	1
2862.433864	0.658288783	5	0.226573624	0.105868835	52.7330252	34.67595825	1
2863.433864	0.658267866	5	0.226676545	0.105691822	52.73302525	34.67492912	1
2864.433864	0.65824723	5	0.226779336	0.105517482	52.73302531	34.6739013	1
2865.433864	0.658226196	5	0.226881896	0.105340076	52.73302536	34.67287579	1
2866.433864	0.658205413	5	0.226984327	0.105165075	52.73302541	34.67185157	1
2867.433864	0.65818465	5	0.227086589	0.104990541	52.73302546	34.67082902	1
2868.433864	0.658163885	5	0.227188682	0.104816275	52.73302551	34.66980818	1
2869.433864	0.658143219	5	0.227290616	0.104643125	52.73302556	34.66878892	1
2870.433864	0.658122537	5	0.227392389	0.104470127	52.73302561	34.66777128	1
2871.433864	0.658101882	5	0.22749399	0.104297641	52.73302566	34.66675534	1
2872.433864	0.658081544	5	0.227595474	0.104128086	52.73302571	34.66574059	1
2873.433864	0.658060769	5	0.227696724	0.10395517	52.73302576	34.66472817	1
2874.433864	0.658040269	5	0.227797852	0.103784824	52.73302581	34.66371697	1
2875.433864	0.658019782	5	0.227898818	0.103614863	52.73302586	34.6627074	1
2876.433864	0.657999326	5	0.227999627	0.103445435	52.73302591	34.66169938	1
2877.433864	0.657978898	5	0.228100278	0.103276517	52.73302596	34.66069295	1
2878.433864	0.657958503	5	0.228200763	0.103108148	52.73302601	34.65968818	1
2879.433864	0.657938161	5	0.228301099	0.102940493	52.73302606	34.65868491	1
2880.433864	0.657917931	5	0.228401283	0.102774025	52.73302611	34.65768314	1
2881.433864	0.65789759	5	0.228501304	0.102606918	52.73302615	34.65668301	1
2882.433864	0.657877583	5	0.2286012	0.10244282	52.7330262	34.65568413	1
2883.433864	0.657857138	5	0.22870087	0.102275401	52.73302625	34.65468751	1
2884.433864	0.657836979	5	0.228800419	0.102110597	52.7330263	34.6536921	1
2885.433864	0.657816862	5	0.228899815	0.10194639	52.73302635	34.65269822	1
2886.433864	0.657796769	5	0.228999062	0.10178265	52.73302639	34.65170583	1
2887.433864	0.657776678	5	0.22909815	0.101619192	52.73302644	34.65071502	1
2888.433864	0.657756672	5	0.229197082	0.101456681	52.73302649	34.64972578	1
2889.433864	0.657736641	5	0.22929586	0.10129423	52.73302653	34.64873807	1
2890.433864	0.657716681	5	0.229394484	0.101132605	52.73302658	34.64775191	1
2891.433864	0.65769674	5	0.229492959	0.100971402	52.73302663	34.64676724	1
2892.433864	0.657676801	5	0.229591274	0.100810469	52.73302667	34.64578416	1
2893.433864	0.657656919	5	0.229689446	0.100650248	52.73302672	34.64480252	1
2894.433864	0.657637093	5	0.22978747	0.100490737	52.73302677	34.64382235	1
2895.433864	0.65761727	5	0.229885402	0.100331504	52.73302681	34.64284311	1
2896.433864	0.657597536	5	0.229983128	0.100173233	52.73302686	34.64186593	1
2897.433864	0.657577778	5	0.230080692	0.10001502	52.7330269	34.64089036	1
2898.433864	0.657558076	5	0.230178108	0.099857501	52.73302695	34.63991627	1
2899.433864	0.657538553	5	0.230275406	0.099701662	52.73302699	34.63894337	1
2900.433864	0.657518776	5	0.230372507	0.099544043	52.73302704	34.63797243	1
2901.433864	0.657499155	5	0.230469512	0.099387914	52.73302708	34.63700245	1
2902.433864	0.657479575	5	0.230566343	0.099232353	52.73302713	34.63603422	2
2904.433864	0.658136788	5	0.230764878	0.104589315	52.73302722	34.63404892	2
2906.433864	0.658094414	5	0.230962773	0.10423538	52.7330273	34.63207011	1
2907.433864	0.657380011	5	0.231058804	0.09844509	52.73302735	34.63110997	1
2908.433864	0.657360659	5	0.23115475	0.098292799	52.73302739	34.63015058	2
2910.433864	0.658010467	5	0.231351456	0.103537702	52.73302748	34.62818357	2
2912.433864	0.657967911	5	0.23154744	0.103185796	52.73302756	34.62622387	1
2913.433864	0.657262089	5	0.231642564	0.097520751	52.73302761	34.62527279	1
2914.433864	0.657242857	5	0.23173763	0.097370824	52.73302765	34.62432221	2
2916.433864	0.65788469	5	0.231932436	0.102501102	52.73302773	34.62237419	2
2918.433864	0.657843629	5	0.232126747	0.102164975	52.73302782	34.62043122	1
2919.433864	0.657145299	5	0.232221037	0.096613831	52.73302786	34.61948848	1
2920.433864	0.657126288	5	0.232315264	0.096467011	52.7330279	34.61854628	2
2922.433864	0.657760205	5	0.232508194	0.101485368	52.73302798	34.61661702	2
2924.433864	0.657718837	5	0.232700588	0.101150063	52.73302807	34.61469322	1
2925.433864	0.65702969	5	0.232794098	0.095724398	52.73302811	34.61375828	1
2926.433864	0.657010837	5	0.232887474	0.095580129	52.73302815	34.61282458	2
2928.433864	0.657638663	5	0.23307881	0.100503387	52.73302823	34.61091126	2
2930.433864	0.657596563	5	0.233269212	0.100165445	52.73302831	34.60900737	1
2931.433864	0.656915233	5	0.233361899	0.09485189	52.73302835	34.60808066	1
2932.433864	0.656896568	5	0.233454446	0.094710366	52.73302839	34.60715525	2
2934.433864	0.657516461	5	0.233643925	0.099525621	52.73302847	34.60526051	2
2936.433864	0.657475959	5	0.23383281	0.09920367	52.73302855	34.60337179	1
2937.433864	0.656802018	5	0.23392471	0.093996674	52.73302858	34.60245293	2
2939.433864	0.657415481	5	0.234112675	0.098724846	52.73302866	34.60057333	2
2941.433864	0.657375687	5	0.23430016	0.098411072	52.73302874	34.59869861	2
2943.433864	0.657335207	5	0.234487013	0.098092868	52.73302881	34.59683021	2
2945.433864	0.657295294	5	0.234673371	0.097780157	52.73302889	34.59496675	2
2947.433864	0.657255523	5	0.234859108	0.097469545	52.73302897	34.5931095	2
2949.433864	0.657215902	5	0.235044357	0.097161086	52.73302904	34.59125714	2
2951.433864	0.657176705	5	0.235229099	0.096856901	52.73302911	34.58940984	2
2953.433864	0.657137117	5	0.235413207	0.096550622	52.73302919	34.58756888	2
2955.433864	0.657097751	5	0.235596726	0.096247038	52.73302926	34.5857338	2
2957.433864	0.657059348	5	0.235779835	0.095951801	52.73302933	34.58390284	2
2959.433864	0.65702006	5	0.235962246	0.095650693	52.7330294	34.58207885	2
2961.433864	0.656980777	5	0.236144168	0.095350563	52.73302948	34.58025974	2
2963.433864	0.656942429	5	0.236325623	0.095058497	52.73302955	34.57844531	2
2965.433864	0.656903643	5	0.236506516	0.094763996	52.73302962	34.57663649	2
2967.433864	0.656865013	5	0.236686834	0.094471584	52.73302969	34.57483343	2
2969.433864	0.656826664	5	0.236866767	0.094182199	52.73302976	34.57303421	2
2971.433864	0.656788395	5	0.237046114	0.093894296	52.73302982	34.57124085	2
2973.433864	0.656750347	5	0.237224903	0.093608929	52.73302989	34.56945307	2
2975.433864	0.656712545	5	0.237403202	0.093326268	52.73302996	34.5676702	2
2977.433864	0.656674533	5	0.237580971	0.093042898	52.73303003	34.56589262	2
2979.433864	0.656637285	5	0.237758308	0.092766064	52.73303009	34.56411936	2
2981.433864	0.656599209	5	0.237934989	0.09248391	52.73303016	34.56235266	2
2983.433864	0.656562106	5	0.238111296	0.09220981	52.73303022	34.5605897	2
2985.433864	0.656524739	5	0.23828705	0.091934573	52.73303029	34.55883226	2
2987.433864	0.656487157	5	0.238462254	0.091658574	52.73303035	34.55708033	2
2989.433864	0.656450378	5	0.238637076	0.091389289	52.73303042	34.55533221	2
2991.433864	0.656413379	5	0.238811353	0.091119182	52.73303048	34.55358955	2
2993.433864	0.656376165	5	0.238985097	0.090848306	52.73303054	34.55185222	2
2995.433864	0.656339404	5	0.239158406	0.090581523	52.73303061	34.55011923	2
2997.433864	0.656303102	5	0.23933132	0.090318852	52.73303067	34.54839019	2
2999.433864	0.656266543	5	0.239503667	0.090055075	52.73303073	34.54666682	2
3001.433864	0.656229811	5	0.239675498	0.089790823	52.73303079	34.54494861	2
3003.433864	0.656193467	5	0.239846949	0.089530139	52.73303085	34.5432342	2
3005.433864	0.656157623	5	0.240017996	0.089273779	52.73303091	34.54152383	2
3007.433864	0.656121159	5	0.240188409	0.089013731	52.73303097	34.5398198	2
3009.433864	0.656085237	5	0.240358417	0.088758294	52.73303103	34.53811982	2
3011.433864	0.656049316	5	0.240528006	0.088503599	52.73303109	34.53642402	2
3013.433864	0.656013538	5	0.240697163	0.088250641	52.73303115	34.53473255	2
3015.433864	0.655978056	5	0.240865919	0.088000491	52.73303121	34.53304509	2
3017.433864	0.65594233	5	0.241034112	0.087749339	52.73303126	34.53136325	2
3019.433864	0.655906918	5	0.241201939	0.087501094	52.73303132	34.52968508	2
3021.433864	0.655872238	5	0.241369364	0.087258679	52.73303138	34.52801092	2
3023.433864	0.655836336	5	0.241536077	0.087008409	52.73303143	34.52634388	2
3025.433864	0.655801226	5	0.241702458	0.086764364	52.73303149	34.52468016	2
3027.433864	0.655766546	5	0.241868444	0.086523983	52.73303155	34.52302039	2
3029.433864	0.65573165	5	0.242033938	0.086282767	52.7330316	34.52136555	2
3031.433864	0.655696616	5	0.242198959	0.086041279	52.73303166	34.51971543	2
3033.433864	0.65566252	5	0.242363678	0.085806915	52.73303171	34.51806833	2
3035.433864	0.655627237	5	0.242527867	0.08556504	52.73303176	34.51642653	2
3037.433864	0.65559275	5	0.242691632	0.085329294	52.73303182	34.51478896	2
3039.433864	0.655558341	5	0.242855016	0.085094732	52.73303187	34.51315521	2
3041.433864	0.655524041	5	0.24301793	0.084861552	52.73303192	34.51152616	2
3043.433864	0.655489877	5	0.243180418	0.084629928	52.73303197	34.50990136	2
3045.433864	0.655455907	5	0.243342561	0.084400255	52.73303203	34.50828002	2
3047.433864	0.655421798	5	0.243504196	0.084170263	52.73303208	34.50666375	2
3049.433864	0.655387892	5	0.243665427	0.083942258	52.73303213	34.50505153	2
3051.433864	0.655354248	5	0.243826274	0.083716635	52.73303218	34.50344314	2
3053.433864	0.655320424	5	0.243986669	0.083490405	52.73303223	34.50183927	2
3055.433864	0.655286804	5	0.244146662	0.083266148	52.73303228	34.50023942	2
3057.433864	0.65525334	5	0.24430631	0.083043533	52.73303233	34.49864303	2
3059.433864	0.655219892	5	0.244465492	0.082821619	52.73303238	34.49705129	2
3061.433864	0.655186882	5	0.244624353	0.082603202	52.73303243	34.49546275	2
3063.433864	0.655153341	5	0.244782685	0.082381843	52.73303247	34.49387952	2
3065.433864	0.655120241	5	0.244940675	0.082163984	52.73303252	34.4922997	2
3067.433864	0.655087193	5	0.245098311	0.081947043	52.73303257	34.49072342	2
3069.433864	0.655054529	5	0.245255547	0.081733187	52.73303262	34.48915113	2
3071.433864	0.655021382	5	0.245412302	0.081516736	52.73303266	34.48758366	2
3073.433864	0.654988668	5	0.245568719	0.081303671	52.73303271	34.48601957	2
3075.433864	0.654955975	5	0.245724745	0.081091305	52.73303276	34.48445938	2
3077.433864	0.654923519	5	0.245880405	0.080881029	52.7330328	34.48290286	2
3079.433864	0.654890917	5	0.246035644	0.080670352	52.73303285	34.48135055	2
3081.433864	0.654858785	5	0.246190557	0.08046326	52.73303289	34.47980148	2
3083.433864	0.654826189	5	0.246345002	0.080253698	52.73303294	34.47825711	2
3085.433864	0.654793975	5	0.246499106	0.08004714	52.73303298	34.47671615	2
3087.433864	0.654761846	5	0.24665284	0.079841656	52.73303302	34.47517887	2
3089.433864	0.654729844	5	0.246806206	0.079637512	52.73303307	34.47364528	2
3091.433864	0.654697842	5	0.24695919	0.079433885	52.73303311	34.47211552	2
3093.433864	0.654665981	5	0.247111829	0.079231677	52.73303316	34.4705892	2
3095.433864	0.654634164	5	0.247264073	0.07903026	52.7330332	34.46906684	2
3097.433864	0.654602508	5	0.247415956	0.078830374	52.73303324	34.46754807	2
3099.433864	0.654571156	5	0.247567513	0.078632902	52.73303328	34.46603257	2
3101.433864	0.654539336	5	0.247718617	0.078432989	52.73303332	34.4645216	2
3103.433864	0.654507912	5	0.247869452	0.078236059	52.73303337	34.46301332	2
3105.433864	0.654476523	5	0.248019876	0.078039846	52.73303341	34.46150914	2
3107.433864	0.6544455	5	0.248170037	0.077846408	52.73303345	34.46000761	2
3109.433864	0.654413996	5	0.248319727	0.077650453	52.73303349	34.45851077	2
3111.433864	0.654382899	5	0.248469093	0.077457516	52.73303353	34.45701718	2
3113.433864	0.654352166	5	0.248618145	0.077267312	52.73303357	34.45552673	2
3115.433864	0.654320912	5	0.248766795	0.077074355	52.73303361	34.45404029	2
3117.433864	0.654290034	5	0.248915093	0.076884203	52.73303365	34.45255738	2
3119.433864	0.654259257	5	0.249063051	0.076695134	52.73303369	34.45107785	2
3121.433864	0.654228546	5	0.249210656	0.076506934	52.73303372	34.44960187	2
3123.433864	0.6541979	5	0.249357913	0.076319592	52.73303376	34.44812937	2
3125.433864	0.654167333	5	0.249504819	0.076133188	52.7330338	34.44666036	2
3127.433864	0.654136852	5	0.249651391	0.075947766	52.73303384	34.44519471	2
3129.433864	0.654106493	5	0.249797631	0.075763531	52.73303388	34.44373238	2
3131.433864	0.6540762	5	0.249943534	0.07558015	52.73303391	34.44227341	2
3133.433864	0.654045922	5	0.25008909	0.075397292	52.73303395	34.4408179	2
3135.433864	0.654015806	5	0.250234326	0.07521586	52.73303399	34.43936561	2
3137.433864	0.653985665	5	0.250379216	0.075034714	52.73303402	34.43791677	2
3139.433864	0.653955679	5	0.250523782	0.07485493	52.73303406	34.43647117	2
3141.433864	0.653925757	5	0.25066801	0.074675955	52.7330341	34.43502894	2
3143.433864	0.653895842	5	0.250811915	0.074497454	52.73303413	34.43358995	2
3145.433864	0.653866086	5	0.250955491	0.074320328	52.73303417	34.43215425	2
3147.433864	0.653836411	5	0.251098749	0.074144099	52.7330342	34.43072173	2
3149.433864	0.653806678	5	0.25124166	0.073967945	52.73303424	34.42929268	2
3151.433864	0.65377772	5	0.25138435	0.073796795	52.73303427	34.42786584	2
3153.433864	0.653747758	5	0.251526554	0.073620109	52.7330343	34.42644385	2
3155.433864	0.6537183	5	0.251668519	0.073446821	52.73303434	34.42502426	2
3157.433864	0.653689173	5	0.251810239	0.07327588	52.73303437	34.42360711	2
3159.433864	0.653659631	5	0.251951523	0.073102904	52.73303441	34.42219433	2
3161.433864	0.653630478	5	0.252092585	0.072932609	52.73303444	34.42078376	2
3163.433864	0.653601311	5	0.252233273	0.072762628	52.73303447	34.41937694	2
3165.433864	0.653572306	5	0.252373663	0.072593984	52.7330345	34.41797309	2
3167.433864	0.653543305	5	0.252513732	0.072425758	52.73303454	34.41657245	2
3169.433864	0.653514368	5	0.25265349	0.072258286	52.73303457	34.41517493	2
3171.433864	0.653485554	5	0.252792943	0.072091915	52.7330346	34.41378045	2
3173.433864	0.653456806	5	0.252932094	0.071926305	52.73303463	34.412389	2
3175.433864	0.653428088	5	0.253070941	0.071761247	52.73303466	34.41100058	2
3177.433864	0.653399426	5	0.253209481	0.07159689	52.73303466	34.40961523	2
3179.433864	0.653370905	5	0.253347722	0.071433713	52.73303466	34.40823282	2
3181.433864	0.653342432	5	0.253485665	0.071271187	52.73303466	34.40685339	2
3183.433864	0.653313921	5	0.253623295	0.071108812	52.73303466	34.40547709	2
3185.433864	0.653285627	5	0.253760637	0.070948034	52.73303466	34.40410367	2
3187.433864	0.653257332	5	0.253897681	0.070787617	52.73303466	34.40273323	2
3189.433864	0.653229051	5	0.25403442	0.070627645	52.73303466	34.40136584	2
3191.433864	0.653200916	5	0.254170868	0.070468853	52.73303466	34.40000136	2
3193.433864	0.653172765	5	0.254307013	0.070310331	52.73303466	34.39863991	2
3195.433864	0.653144784	5	0.254442872	0.070153119	52.73303466	34.39728132	2
3197.433864	0.653116853	5	0.254578445	0.069996539	52.73303466	34.39592559	2
3199.433864	0.653088924	5	0.254713723	0.069840314	52.73303466	34.39457282	2
3201.433864	0.653061332	5	0.25484875	0.069686328	52.73303466	34.39322254	2
3203.433864	0.653033368	5	0.254983459	0.069530605	52.73303466	34.39187545	2
3205.433864	0.653005692	5	0.255117886	0.069376825	52.73303466	34.39053119	2
3207.433864	0.652978034	5	0.255252024	0.069223491	52.73303466	34.38918981	2
3209.433864	0.652950462	5	0.255385879	0.069070969	52.73303466	34.38785126	2
3211.433864	0.652923169	5	0.255519486	0.06892032	52.73303466	34.38651518	2
3213.433864	0.652895494	5	0.255652776	0.068767901	52.73303466	34.38518229	2
3215.433864	0.652868119	5	0.255785787	0.06861746	52.73303466	34.38385218	2
3217.433864	0.652840789	5	0.255918517	0.068467601	52.73303466	34.38252489	2
3219.433864	0.652813552	5	0.256050972	0.068318572	52.73303466	34.38120033	2
3221.433864	0.652786346	5	0.256183148	0.068170041	52.73303466	34.37987857	2
3223.433864	0.652759314	5	0.256315066	0.068022777	52.73303466	34.37855939	2
3225.433864	0.652732066	5	0.256446681	0.067874663	52.73303466	34.37724324	2
3227.433864	0.652705121	5	0.256578033	0.067728508	52.73303466	34.37592972	2
3229.433864	0.652678188	5	0.256709115	0.067582735	52.73303466	34.3746189	2
3231.433864	0.652651289	5	0.256839925	0.067437455	52.73303466	34.37331081	2
3233.433864	0.65262449	5	0.256970469	0.067293033	52.73303466	34.37200537	2
3235.433864	0.65259796	5	0.257100783	0.067150358	52.73303466	34.37070222	2
3237.433864	0.652571036	5	0.257230796	0.067005882	52.73303466	34.3694021	2
3239.433864	0.652544374	5	0.25736054	0.06686311	52.73303466	34.36810466	2
3241.433864	0.652518033	5	0.257490059	0.06672236	52.73303466	34.36680947	2
3243.433864	0.652491457	5	0.257619307	0.066580654	52.73303466	34.36551699	2
3245.433864	0.652464748	5	0.257748254	0.066438541	52.73303466	34.36422752	2
3247.433864	0.652438328	5	0.257876937	0.066298266	52.73303466	34.36294069	2
3249.433864	0.652411988	5	0.258005361	0.066158709	52.73303466	34.36165645	2
3251.433864	0.652385675	5	0.258133522	0.066019587	52.73303466	34.36037484	2
3253.433864	0.652359552	5	0.258261442	0.065881762	52.73303466	34.35909564	2
3255.433864	0.652333353	5	0.258389102	0.065743822	52.73303466	34.35781905	2
3257.433864	0.652307376	5	0.258516529	0.065607339	52.73303466	34.35654478	2
3259.433864	0.652281117	5	0.258643669	0.065469658	52.73303466	34.35527338	2
3261.433864	0.652255047	5	0.258770543	0.06533326	52.73303466	34.35400463	2
3263.433864	0.652229623	5	0.258897252	0.065200515	52.73303466	34.35273755	2
3265.433864	0.652203464	5	0.259023666	0.065064205	52.73303466	34.35147341	2
3267.433864	0.652177442	5	0.259149799	0.064928902	52.73303466	34.35021208	2
3269.433864	0.652151854	5	0.259275714	0.064796127	52.73303466	34.34895293	2
3271.433864	0.652125881	5	0.259401339	0.064661629	52.73303466	34.34769668	2
3273.433864	0.652100245	5	0.259526721	0.064529149	52.73303466	34.34644286	2
3275.433864	0.65207461	5	0.259651853	0.064396949	52.73303466	34.34519154	2
3277.433864	0.652049079	5	0.259776743	0.064265554	52.73303466	34.34394264	2
3279.433864	0.652023555	5	0.259901384	0.064134462	52.73303466	34.34269623	2
3281.433864	0.651998338	5	0.26002582	0.06400521	52.73303466	34.34145187	2
3283.433864	0.65197273	5	0.260149979	0.063874221	52.73303466	34.34021028	2
3285.433864	0.651947383	5	0.260273894	0.06374483	52.73303466	34.33897113	2
3287.433864	0.651922087	5	0.260397567	0.063615962	52.73303466	34.33773441	2
3289.433864	0.651896808	5	0.260520991	0.06348744	52.73303466	34.33650016	2
3291.433864	0.651871661	5	0.260644182	0.063359845	52.73303466	34.33526825	2
3293.433864	0.651846528	5	0.260767133	0.063232581	52.73303466	34.33403874	2
3295.433864	0.651821497	5	0.260889854	0.063106083	52.73303466	34.33281153	2
3297.433864	0.651796405	5	0.261012327	0.062979535	52.73303466	34.3315868	2
3299.433864	0.651771604	5	0.261134592	0.062854702	52.73303466	34.33036415	2
3301.433864	0.651746606	5	0.26125661	0.062729128	52.73303466	34.32914398	2
3303.433864	0.651721698	5	0.261378387	0.062604254	52.73303466	34.32792621	2
3305.433864	0.651696896	5	0.261499933	0.062480162	52.73303466	34.32671074	2
3307.433864	0.651672067	5	0.261621237	0.062356179	52.73303466	34.32549771	2
3309.433864	0.651647429	5	0.261742321	0.062233392	52.73303466	34.32428687	2
3311.433864	0.651622759	5	0.261863173	0.06211069	52.73303466	34.32307835	2
3313.433864	0.651598147	5	0.261983796	0.061988518	52.73303466	34.32187212	2
3315.433864	0.651573607	5	0.262104194	0.061866939	52.73303466	34.32066814	2
3317.433864	0.65154909	5	0.262224362	0.061745715	52.73303466	34.31946646	2
3319.433864	0.651524601	5	0.262344299	0.061624866	52.73303466	34.31826709	2
3321.433864	0.651500235	5	0.262464018	0.061504861	52.73303466	34.3170699	2
3323.433864	0.651475808	5	0.2625835	0.06138479	52.73303466	34.31587508	2
3325.433864	0.651451531	5	0.262702763	0.061265686	52.73303466	34.31468245	2
3327.433864	0.65142727	5	0.262821803	0.061146891	52.73303466	34.31349205	2
3329.433864	0.651403256	5	0.262940654	0.061029532	52.73303466	34.31230355	2
3331.433864	0.651378888	5	0.263059249	0.060910672	52.73303466	34.3111176	2
3333.433864	0.651354789	5	0.263177625	0.060793357	52.73303466	34.30993383	2
3335.433864	0.65133074	5	0.263295785	0.060676506	52.73303466	34.30875224	2
3337.433864	0.651306725	5	0.263413725	0.060560048	52.73303466	34.30757283	2
3339.433864	0.65128275	5	0.263531447	0.060444005	52.73303466	34.30639562	2
3341.433864	0.651258831	5	0.263648951	0.060328452	52.73303466	34.30522058	2
3343.433864	0.651234942	5	0.263766235	0.060213268	52.73303466	34.30404773	2
3345.433864	0.651211121	5	0.263883305	0.060098631	52.73303466	34.30287704	2
3347.433864	0.651187341	5	0.264000159	0.059984409	52.73303466	34.3017085	2
3349.433864	0.651163668	5	0.264116809	0.059870914	52.73303466	34.300542	2
3351.433864	0.651139926	5	0.264233235	0.059757306	52.73303466	34.29937774	2
3353.433864	0.651116329	5	0.264349455	0.059644604	52.73303466	34.29821554	2
3355.433864	0.65109274	5	0.264465464	0.059532152	52.73303466	34.29705545	2
3357.433864	0.651069296	5	0.264581279	0.059420605	52.73303466	34.2958973	2
3359.433864	0.65104566	5	0.264696861	0.059308354	52.73303466	34.29474148	2
3361.433864	0.651022437	5	0.264812272	0.059198272	52.73303466	34.29358737	2
3363.433864	0.65099883	5	0.264927441	0.059086577	52.73303466	34.29243568	2
3365.433864	0.650975445	5	0.265042398	0.058976142	52.73303466	34.29128611	2
3367.433864	0.650952386	5	0.265157192	0.058867448	52.73303466	34.29013817	2
3369.433864	0.650928891	5	0.265271741	0.058756901	52.73303466	34.28899268	2
3371.433864	0.650905656	5	0.265386084	0.058647785	52.73303466	34.28784926	2
3373.433864	0.650882443	5	0.265500215	0.058538975	52.73303466	34.28670794	2
3375.433864	0.650859326	5	0.265614146	0.058430819	52.73303466	34.28556864	2
3377.433864	0.650836257	5	0.265727876	0.058323082	52.73303466	34.28443134	2
3379.433864	0.65081323	5	0.265841407	0.058215737	52.73303466	34.28329603	2
3381.433864	0.650790205	5	0.265954732	0.058108605	52.73303466	34.28216278	2
3383.433864	0.650767243	5	0.266067854	0.058001957	52.73303466	34.28103155	2
3385.433864	0.650744292	5	0.26618077	0.057895561	52.73303466	34.2799024	2
3387.433864	0.650721469	5	0.266293493	0.057789951	52.73303466	34.27877516	2
3389.433864	0.650698641	5	0.266406018	0.057684506	52.73303466	34.27764992	2
3391.433864	0.650675869	5	0.266518345	0.057579514	52.73303466	34.27652665	2
3393.433864	0.650653137	5	0.266630476	0.0574749	52.73303466	34.27540534	2
3395.433864	0.650630389	5	0.266742401	0.057370396	52.73303466	34.27428609	2
3397.433864	0.650607983	5	0.266854172	0.057267657	52.73303466	34.27316838	2
3399.433864	0.650585191	5	0.266965718	0.057163332	52.73303466	34.27205292	2
3401.433864	0.650562598	5	0.267077064	0.057060106	52.73303466	34.27093946	2
3403.433864	0.650540252	5	0.267188248	0.056958192	52.73303466	34.26982762	2
3405.433864	0.650517584	5	0.267299207	0.056854994	52.73303466	34.26871804	2
3407.433864	0.650495163	5	0.267409976	0.056753104	52.73303466	34.26761034	2
3409.433864	0.650472745	5	0.26752055	0.056651415	52.73303466	34.2665046	2
3411.433864	0.650450402	5	0.267630936	0.056550242	52.73303466	34.26540075	2
3413.433864	0.650428071	5	0.267741127	0.056449307	52.73303466	34.26429883	2
3415.433864	0.650405833	5	0.267851135	0.05634897	52.73303466	34.26319875	2
3417.433864	0.650383583	5	0.267960951	0.056248757	52.73303466	34.26210059	2
3419.433864	0.650361387	5	0.268070578	0.056148967	52.73303466	34.26100433	2
3421.433864	0.650339227	5	0.268180014	0.056049513	52.73303466	34.25990996	2
3423.433864	0.650317118	5	0.268289264	0.055950467	52.73303466	34.25881747	2
3425.433864	0.650295099	5	0.268398335	0.055851994	52.73303466	34.25772676	2
3427.433864	0.650273063	5	0.268507219	0.055753623	52.73303466	34.25663791	2
3429.433864	0.650251026	5	0.26861591	0.055655417	52.73303466	34.25555101	2
3431.433864	0.650229277	5	0.26872445	0.055558667	52.73303466	34.25446561	2
3433.433864	0.65020722	5	0.268832781	0.055460716	52.73303466	34.2533823	2
3435.433864	0.650185282	5	0.268940917	0.055363463	52.73303466	34.25230094	2
3437.433864	0.650163486	5	0.269048875	0.055267011	52.73303466	34.25122136	2
3439.433864	0.650141692	5	0.26915665	0.055170736	52.73303466	34.25014361	2
3441.433864	0.650119926	5	0.26926424	0.055074751	52.73303466	34.24906771	2
3443.433864	0.650098209	5	0.269371648	0.05497915	52.73303466	34.24799363	2
3445.433864	0.650076568	5	0.26947888	0.05488405	52.73303466	34.24692131	2
3447.433864	0.650055125	5	0.269585965	0.054789978	52.73303466	34.24585046	2
3449.433864	0.650033334	5	0.269692838	0.054694546	52.73303466	34.24478173	2
3451.433864	0.650011789	5	0.269799534	0.054600356	52.73303466	34.24371478	2
3453.433864	0.649990261	5	0.269906049	0.054506403	52.73303466	34.24264962	2
3455.433864	0.649968802	5	0.27001239	0.054412911	52.73303466	34.24158621	2
3457.433864	0.649947373	5	0.270118556	0.054319709	52.73303466	34.24052456	2
3459.433864	0.649926117	5	0.270224571	0.05422742	52.73303466	34.23946441	2
3461.433864	0.649904593	5	0.270330382	0.054134123	52.73303466	34.23840629	2
3463.433864	0.649883289	5	0.270436023	0.054041941	52.73303466	34.23734989	2
3465.433864	0.649862007	5	0.27054149	0.053950011	52.73303466	34.23629522	2
3467.433864	0.649840738	5	0.270646779	0.053858288	52.73303466	34.23524232	2
3469.433864	0.649819496	5	0.27075189	0.053766842	52.73303466	34.23419121	2
3471.433864	0.649798383	5	0.270856839	0.053676107	52.73303466	34.23314173	2
3473.433864	0.649777242	5	0.270961615	0.0535854	52.73303466	34.23209397	2
3475.433864	0.649756104	5	0.271066213	0.053494862	52.73303466	34.23104799	2
3477.433864	0.649735244	5	0.271170675	0.053405662	52.73303466	34.23000337	2
3479.433864	0.649714026	5	0.271274934	0.053315087	52.73303466	34.22896078	2
3481.433864	0.649693022	5	0.271379021	0.053225576	52.73303466	34.22791991	2
3483.433864	0.649672083	5	0.27148294	0.053136491	52.73303466	34.22688071	2
3485.433864	0.649651153	5	0.271586689	0.053047594	52.73303466	34.22584323	2
3487.433864	0.649630276	5	0.271690269	0.05295907	52.73303466	34.22480743	2
3489.433864	0.649609461	5	0.271793687	0.052870956	52.73303466	34.22377325	2
3491.433864	0.649588665	5	0.27189694	0.05278307	52.73303466	34.22274072	2
3493.433864	0.649568056	5	0.272000055	0.052696116	52.73303466	34.22170957	2
3495.433864	0.649547138	5	0.272102973	0.052608008	52.73303466	34.22068039	2
3497.433864	0.649526431	5	0.272205724	0.052520931	52.73303466	34.21965288	2
3499.433864	0.64950595	5	0.272308342	0.052434946	52.73303466	34.2186267	2
3501.433864	0.649485187	5	0.272410774	0.052347922	52.73303466	34.21760238	2
3503.433864	0.649464523	5	0.27251303	0.052261457	52.73303466	34.21657982	2
3505.433864	0.649443977	5	0.272615124	0.052175625	52.73303466	34.21555888	2
3507.433864	0.649423452	5	0.272717055	0.052090025	52.73303466	34.21453957	2
3509.433864	0.649403011	5	0.272818833	0.05200491	52.73303466	34.2135218	2
3511.433864	0.649382515	5	0.272920441	0.051919709	52.73303466	34.21250572	2
3513.433864	0.649362088	5	0.273021886	0.051834933	52.73303466	34.21149126	2
3515.433864	0.649341736	5	0.273123176	0.051750608	52.73303466	34.21047836	2
3517.433864	0.649321422	5	0.273224313	0.051666572	52.73303466	34.209467	2
3519.433864	0.649301097	5	0.273325288	0.051582633	52.73303466	34.20845725	2
3521.433864	0.649280767	5	0.273426096	0.051498804	52.73303466	34.20744917	2
3523.433864	0.649260553	5	0.27352675	0.051415595	52.73303466	34.20644262	2
3525.433864	0.649240327	5	0.273627245	0.051332466	52.73303466	34.20543768	2
3527.433864	0.649220179	5	0.273727587	0.051249791	52.73303466	34.20443426	2
3529.433864	0.649200017	5	0.273827769	0.051167195	52.73303466	34.20343243	2
3531.433864	0.649179875	5	0.27392779	0.051084815	52.73303466	34.20243223	2
3533.433864	0.649159802	5	0.274027655	0.051002846	52.73303466	34.20143358	2
3535.433864	0.649139775	5	0.274127368	0.050921195	52.73303466	34.20043645	2
3537.433864	0.649119741	5	0.274226921	0.050839651	52.73303466	34.19944092	2
3539.433864	0.649099934	5	0.27432635	0.050759154	52.73303466	34.19844663	2
3541.433864	0.649079843	5	0.2744256	0.050677637	52.73303466	34.19745413	2
3543.433864	0.649059913	5	0.274524693	0.050596897	52.73303466	34.1964632	2
3545.433864	0.649040024	5	0.274623631	0.050516459	52.73303466	34.19547382	2
3547.433864	0.649020192	5	0.274722419	0.050436372	52.73303466	34.19448594	2
3549.433864	0.649000553	5	0.274821085	0.050357196	52.73303466	34.19349928	2
3551.433864	0.648980623	5	0.274919574	0.050276969	52.73303466	34.19251439	2
3553.433864	0.648960873	5	0.275017912	0.050197595	52.73303466	34.19153101	2
3555.433864	0.648941174	5	0.275116102	0.050118549	52.73303466	34.19054911	2
3557.433864	0.648921443	5	0.275214134	0.050039499	52.73303466	34.18956879	2
3559.433864	0.648901819	5	0.275312021	0.049961003	52.73303466	34.18858993	2
3561.433864	0.648882196	5	0.275409758	0.049882635	52.73303466	34.18761256	2
3563.433864	0.648862602	5	0.275507345	0.049804502	52.73303466	34.18663669	2
3565.433864	0.648843038	5	0.275604782	0.049726613	52.73303466	34.18566232	2
3567.433864	0.648823703	5	0.275702105	0.04964976	52.73303466	34.18468909	2
3569.433864	0.648804033	5	0.275799249	0.049571688	52.73303466	34.18371764	2
3571.433864	0.648784563	5	0.275896246	0.049494535	52.73303466	34.18274768	2
3573.433864	0.648765149	5	0.275993098	0.049417723	52.73303466	34.18177915	2
3575.433864	0.64874573	5	0.276089801	0.049341012	52.73303466	34.18081212	2
3577.433864	0.648726365	5	0.276186359	0.049264632	52.73303466	34.17984655	2
3579.433864	0.648707031	5	0.276282772	0.049188493	52.73303466	34.17888242	2
3581.433864	0.648687747	5	0.276379044	0.049112667	52.73303466	34.1779197	2
3583.433864	0.648668435	5	0.276475164	0.049036848	52.73303466	34.17695849	2
3585.433864	0.648649206	5	0.276571144	0.048961473	52.73303466	34.1759987	2
3587.433864	0.648630023	5	0.276666985	0.048886392	52.73303466	34.17504028	2
3589.433864	0.648610821	5	0.276762681	0.048811354	52.73303466	34.17408333	2
3591.433864	0.648591822	5	0.276858261	0.048737221	52.73303466	34.17312753	2
3593.433864	0.648572544	5	0.276953671	0.048662112	52.73303466	34.17217343	2
3595.433864	0.648553438	5	0.277048938	0.048587791	52.73303466	34.17122076	2
3597.433864	0.648534368	5	0.277144061	0.048513721	52.73303466	34.17026953	2
3599.433864	0.648515364	5	0.277239048	0.048440022	52.73303466	34.16931965	2
3601.433864	0.648496346	5	0.277333892	0.048366378	52.73303466	34.16837122	2
3603.433864	0.648477388	5	0.277428599	0.048293081	52.73303466	34.16742415	2
3605.433864	0.648458431	5	0.277523162	0.048219896	52.73303466	34.16647851	2
3607.433864	0.648439518	5	0.277617587	0.048146991	52.73303466	34.16553427	2
3609.433864	0.648420623	5	0.27771187	0.048074268	52.73303466	34.16459144	2
3611.433864	0.648401801	5	0.27780602	0.048001934	52.73303466	34.16364994	2
3613.433864	0.64838314	5	0.277900061	0.047930328	52.73303466	34.16270953	2
3615.433864	0.64836418	5	0.277993936	0.04785768	52.73303466	34.16177078	2
3617.433864	0.648345382	5	0.278087668	0.047785764	52.73303466	34.16083346	2
3619.433864	0.648326843	5	0.278181299	0.047714944	52.73303466	34.15989716	2
3621.433864	0.648307994	5	0.278274768	0.047643048	52.73303466	34.15896246	2
3623.433864	0.648289267	5	0.278368093	0.047571725	52.73303466	34.15802922	2
3625.433864	0.648270613	5	0.278461281	0.047500784	52.73303466	34.15709734	2
3627.433864	0.648252013	5	0.278554337	0.047430156	52.73303466	34.15616677	2
3629.433864	0.648233429	5	0.27864726	0.047359693	52.73303466	34.15523754	2
3631.433864	0.648214834	5	0.278740043	0.047289293	52.73303466	34.15430972	2
3633.433864	0.648196319	5	0.278832695	0.047219301	52.73303466	34.1533832	2
3635.433864	0.648177836	5	0.278925217	0.047149531	52.73303466	34.15245797	2
3637.433864	0.648159351	5	0.279017605	0.047079858	52.73303466	34.15153409	2
3639.433864	0.648140899	5	0.27910986	0.047010413	52.73303466	34.15061155	2
3641.433864	0.648122503	5	0.279201987	0.046941278	52.73303466	34.14969028	2
3643.433864	0.648104118	5	0.279293983	0.04687229	52.73303466	34.14877031	2
3645.433864	0.648085728	5	0.279385844	0.046803383	52.73303466	34.14785171	2
3647.433864	0.648067408	5	0.279477576	0.046734838	52.73303466	34.14693438	2
3649.433864	0.648049092	5	0.279569177	0.046666408	52.73303466	34.14601838	2
3651.433864	0.648030829	5	0.279660651	0.046598276	52.73303466	34.14510364	2
3653.433864	0.648012526	5	0.279751985	0.046530093	52.73303466	34.1441903	2
3655.433864	0.647994363	5	0.279843202	0.046462534	52.73303466	34.14327813	2
3657.433864	0.647976144	5	0.279934286	0.046394863	52.73303466	34.14236729	2
3659.433864	0.647957978	5	0.280025242	0.046327487	52.73303466	34.14145773	2
3661.433864	0.647939827	5	0.280116068	0.046260262	52.73303466	34.14054947	2
3663.433864	0.647921747	5	0.280206773	0.046193402	52.73303466	34.13964242	2
3665.433864	0.647903616	5	0.280297343	0.046126447	52.73303466	34.13873672	2
3667.433864	0.647885584	5	0.280387792	0.046059954	52.73303466	34.13783223	2
3669.433864	0.647867564	5	0.280478116	0.045993601	52.73303466	34.13692899	2
3671.433864	0.647849484	5	0.280568302	0.045927125	52.73303466	34.13602713	2
3673.433864	0.647831544	5	0.280658368	0.045861257	52.73303466	34.13512647	2
3675.433864	0.647813557	5	0.280748304	0.045795314	52.73303466	34.13422711	2
3677.433864	0.647795671	5	0.280838121	0.045729831	52.73303466	34.13332894	2
3679.433864	0.647777792	5	0.280927818	0.04566447	52.73303466	34.13243197	2
3681.433864	0.647760022	5	0.28101741	0.045599601	52.73303466	34.13153605	2
3683.433864	0.647741993	5	0.281106846	0.045533877	52.73303466	34.13064169	2
3685.433864	0.647724192	5	0.281196162	0.045469081	52.73303466	34.12974853	2
3687.433864	0.647706422	5	0.281285359	0.045404487	52.73303466	34.12885656	2
3689.433864	0.647688649	5	0.281374432	0.045339974	52.73303466	34.12796583	2
3691.433864	0.647670886	5	0.28146338	0.045275592	52.73303466	34.12707635	2
3693.433864	0.647653154	5	0.281552203	0.045211411	52.73303466	34.12618813	2
3695.433864	0.647635432	5	0.281640898	0.045147359	52.73303466	34.12530118	2
3697.433864	0.647617753	5	0.281729469	0.045083551	52.73303466	34.12441547	2
3699.433864	0.647600161	5	0.281817927	0.045020147	52.73303466	34.12353089	2
3701.433864	0.647582524	5	0.28190626	0.044956668	52.73303466	34.12264756	2
3703.433864	0.647565031	5	0.281994489	0.044893797	52.73303466	34.12176526	2
3705.433864	0.647547405	5	0.282082588	0.044830541	52.73303466	34.12088428	2
3707.433864	0.647529849	5	0.282170563	0.044767619	52.73303466	34.12000452	2
3709.433864	0.647512343	5	0.28225842	0.044704966	52.73303466	34.11912595	2
3711.433864	0.647494843	5	0.282346156	0.044642424	52.73303466	34.1182486	2
3713.433864	0.64747739	5	0.282433774	0.044580135	52.73303466	34.11737242	2
3715.433864	0.647459972	5	0.282521277	0.044518059	52.73303466	34.11649739	2
3717.433864	0.647442546	5	0.28260866	0.044456042	52.73303466	34.11562356	2
3719.433864	0.647425176	5	0.282695927	0.044394308	52.73303466	34.11475088	2
3721.433864	0.647407784	5	0.282783072	0.044332583	52.73303466	34.11387943	2
3723.433864	0.647390438	5	0.282870099	0.044271105	52.73303466	34.11300917	2
3725.433864	0.647373173	5	0.282957016	0.044209999	52.73303466	34.11213999	2
3727.433864	0.647355841	5	0.28304381	0.044148744	52.73303466	34.11127206	2
3729.433864	0.647338587	5	0.283130489	0.044087845	52.73303466	34.11040527	2
3731.433864	0.647321308	5	0.283217045	0.044026944	52.73303466	34.10953971	2
3733.433864	0.647304115	5	0.283303489	0.043966429	52.73303466	34.10867527	2
3735.433864	0.647286914	5	0.283389815	0.04390597	52.73303466	34.10781201	2
3737.433864	0.647269786	5	0.283476033	0.043845848	52.73303466	34.10694983	2
3739.433864	0.647252587	5	0.283562126	0.043785563	52.73303466	34.1060889	2
3741.433864	0.647235518	5	0.283648114	0.043725815	52.73303466	34.10522902	2
3743.433864	0.647218421	5	0.283733987	0.043666046	52.73303466	34.10437029	2
3745.433864	0.647201368	5	0.283819749	0.043606518	52.73303466	34.10351267	2
3747.433864	0.647184317	5	0.283905397	0.043547075	52.73303466	34.10265619	2
3749.433864	0.647167301	5	0.283990932	0.043487836	52.73303466	34.10180084	2
3751.433864	0.647150278	5	0.284076351	0.043428652	52.73303466	34.10094665	2
3753.433864	0.647133265	5	0.28416165	0.043369584	52.73303466	34.10009366	2
3755.433864	0.647116503	5	0.284246871	0.043311468	52.73303466	34.09924145	2
3757.433864	0.647099405	5	0.28433195	0.043252265	52.73303466	34.09839067	2
3759.433864	0.647082521	5	0.28441692	0.043193881	52.73303466	34.09754096	2
3761.433864	0.647065635	5	0.284501778	0.043135572	52.73303466	34.09669238	2
3763.433864	0.647048736	5	0.284586517	0.043077295	52.73303466	34.09584499	2
3765.433864	0.647031902	5	0.284671145	0.043019321	52.73303466	34.09499871	2
3767.433864	0.647015086	5	0.284755662	0.042961487	52.73303466	34.09415355	2
3769.433864	0.646998318	5	0.284840071	0.042903896	52.73303466	34.09330945	2
3771.433864	0.646981606	5	0.28492438	0.042846572	52.73303466	34.09246637	2
3773.433864	0.646964854	5	0.285008577	0.042789191	52.73303466	34.0916244	2
3775.433864	0.646948115	5	0.285092661	0.042731927	52.73303466	34.09078356	2
3777.433864	0.646931421	5	0.285176636	0.042674897	52.73303466	34.08994381	2
3779.433864	0.646914755	5	0.285260503	0.042618038	52.73303466	34.08910514	2
3781.433864	0.646898095	5	0.28534426	0.042561272	52.73303466	34.08826757	2
3783.433864	0.646881495	5	0.285427913	0.042504789	52.73303466	34.08743103	2
3785.433864	0.646864842	5	0.285511449	0.042448199	52.73303466	34.08659567	2
3787.433864	0.646848298	5	0.285594885	0.042392058	52.73303466	34.08576132	2
3789.433864	0.646831685	5	0.285678203	0.042335754	52.73303466	34.08492813	2
3791.433864	0.646815187	5	0.285761421	0.042279914	52.73303466	34.08409596	2
3793.433864	0.646798647	5	0.285844527	0.042224005	52.73303466	34.0832649	2
3795.433864	0.646782129	5	0.285927521	0.042168247	52.73303466	34.08243496	2
3797.433864	0.646765714	5	0.286010419	0.042112906	52.73303466	34.08160598	2
3799.433864	0.646749294	5	0.286093215	0.042057624	52.73303466	34.08077802	2
3801.433864	0.64673281	5	0.286175895	0.042002197	52.73303466	34.07995122	2
3803.433864	0.646716392	5	0.286258466	0.041947066	52.73303466	34.07912551	2
3805.433864	0.646700053	5	0.286340939	0.041892272	52.73303466	34.07830078	2
3807.433864	0.646683656	5	0.2864233	0.041837358	52.73303466	34.07747717	2
3809.433864	0.646667344	5	0.286505561	0.041782797	52.73303466	34.07665456	2
3811.433864	0.646651048	5	0.28658772	0.041728361	52.73303466	34.07583296	2
3813.433864	0.64663474	5	0.286669773	0.041673956	52.73303466	34.07501244	2
3815.433864	0.646618466	5	0.286751721	0.041619734	52.73303466	34.07419296	2
3817.433864	0.646602302	5	0.28683358	0.04156595	52.73303466	34.07337437	2
3819.433864	0.646586019	5	0.286915327	0.04151184	52.73303466	34.0725569	2
3821.433864	0.646569779	5	0.286996964	0.041457941	52.73303466	34.07174053	2
3823.433864	0.646553581	5	0.287078495	0.041404255	52.73303466	34.07092522	2
3825.433864	0.646537504	5	0.28715994	0.041351036	52.73303466	34.07011077	2
3827.433864	0.646521322	5	0.287241275	0.041297539	52.73303466	34.06929742	2
3829.433864	0.646505257	5	0.287322518	0.041244496	52.73303466	34.06848499	2
3831.433864	0.646489095	5	0.287403648	0.041191203	52.73303466	34.06767369	2
3833.433864	0.646472992	5	0.287484672	0.041138175	52.73303466	34.06686345	2
3835.433864	0.646456964	5	0.287565599	0.041085459	52.73303466	34.06605418	2
3837.433864	0.646440918	5	0.287646424	0.041032753	52.73303466	34.06524593	2
3839.433864	0.646424891	5	0.287727145	0.040980177	52.73303466	34.06443872	2
3841.433864	0.646408857	5	0.287807758	0.040927645	52.73303466	34.06363259	2
3843.433864	0.646393085	5	0.287888308	0.040876037	52.73303466	34.06282709	2
3845.433864	0.646377011	5	0.287968735	0.040823506	52.73303466	34.06202282	2
3847.433864	0.646360994	5	0.288049047	0.04077123	52.73303466	34.0612197	2
3849.433864	0.646345163	5	0.288129273	0.040719627	52.73303466	34.06041744	2
3851.433864	0.646329288	5	0.288209403	0.040667944	52.73303466	34.05961614	2
3853.433864	0.646313359	5	0.288289422	0.040616155	52.73303466	34.05881595	2
3855.433864	0.646297579	5	0.288369355	0.040564912	52.73303466	34.05801662	2
3857.433864	0.646281742	5	0.288449188	0.04051355	52.73303466	34.0572183	2
3859.433864	0.646265881	5	0.288528912	0.040462177	52.73303466	34.05642106	2
3861.433864	0.646250082	5	0.288608535	0.040411068	52.73303466	34.05562482	2
3863.433864	0.64623431	5	0.288688059	0.04036011	52.73303466	34.05482958	2
3865.433864	0.646218614	5	0.288767494	0.040309464	52.73303466	34.05403523	2
3867.433864	0.646202884	5	0.288846831	0.040258769	52.73303466	34.05324187	2
3869.433864	0.646187198	5	0.288926074	0.040208281	52.73303466	34.05244944	2
3871.433864	0.646171491	5	0.289005216	0.04015779	52.73303466	34.05165802	2
3873.433864	0.646155832	5	0.289084262	0.040107513	52.73303466	34.05086756	2
3875.433864	0.646140206	5	0.289163215	0.040057406	52.73303466	34.05007803	2
3877.433864	0.646124553	5	0.289242066	0.040007277	52.73303466	34.04928952	2
3879.433864	0.646108927	5	0.289320817	0.039957297	52.73303466	34.04850201	2
3881.433864	0.646093311	5	0.289399466	0.039907411	52.73303466	34.04771552	2
3883.433864	0.646077813	5	0.289478031	0.039857962	52.73303466	34.04692986	2
3885.433864	0.646062307	5	0.289556509	0.039808548	52.73303466	34.04614509	2
3887.433864	0.646046777	5	0.28963489	0.039759121	52.73303466	34.04536128	2
3889.433864	0.64603122	5	0.289713167	0.039709671	52.73303466	34.04457851	2
3891.433864	0.646015742	5	0.28979135	0.03966053	52.73303466	34.04379668	2
3893.433864	0.646000293	5	0.289869442	0.039611544	52.73303466	34.04301576	2
3895.433864	0.645984854	5	0.289947441	0.039562648	52.73303466	34.04223577	2
3897.433864	0.645969435	5	0.290025347	0.039513877	52.73303466	34.04145671	2
3899.433864	0.645954	5	0.290103154	0.039465115	52.73303466	34.04067864	2
3901.433864	0.645938632	5.035836042	0.290180871	0.039416625	52.70522142	34.03990147	2
3903.433864	0.646536623	5.085831873	0.290264124	0.041348109	52.66641809	34.05210035	2
3905.433864	0.647379841	5.135831872	0.290353811	0.044233629	52.62761134	34.06938346	2
3907.433864	0.648226469	5.185831872	0.290449659	0.047333509	52.58880441	34.08660617	2
3909.433864	0.649076681	5.235831872	0.290552084	0.050665248	52.54999712	34.10376281	2
3911.433864	0.649930649	5.285831872	0.290661542	0.054247902	52.51118913	34.12084852	2
3913.433864	0.650788589	5.335831872	0.290778487	0.058102462	52.47237968	34.13785821	2
3915.433864	0.651650749	5.385831872	0.290903504	0.062252049	52.43356743	34.15478483	2
3917.433864	0.652517401	5.435831872	0.29103717	0.066722099	52.39474946	34.17162031	2
3919.433864	0.653388677	5.485831872	0.291180098	0.071539734	52.35592016	34.18835389	2
3921.433864	0.654264949	5.535831872	0.291332988	0.076736052	52.31706837	34.20496933	2
3923.433864	0.655146533	5.585831872	0.291496573	0.082344967	52.2781714	34.22144067	2
3925.433864	0.656032526	5.635831872	0.291671553	0.08839519	52.23937386	34.23772378	2
3927.433864	0.656927683	5.685831872	0.291858965	0.09495996	52.20057966	34.25404283	2
3929.433864	0.657829493	5.735831872	0.292059654	0.102066764	52.16178348	34.27023766	2
3931.433864	0.658738337	5.785831872	0.292274508	0.109767575	52.12287402	34.28628779	1
3932.433864	0.658874226	5.810831872	0.292390021	0.110967365	52.10347523	34.30314766	1
3933.433864	0.659302935	5.835831872	0.292503454	0.114840789	52.08408056	34.31110799	1
3934.433864	0.659732102	5.860831872	0.29262064	0.118853996	52.06468516	34.31904106	1
3935.433864	0.660162361	5.885831872	0.292741774	0.123018191	52.04528913	34.32693352	1
3936.433864	0.660593368	5.910831872	0.292867017	0.127335973	52.02589255	34.33478389	1
3937.433864	0.661025231	5.935831872	0.29299648	0.131814436	52.00649547	34.3425912	1
3938.433864	0.661458216	5.960831872	0.293130351	0.136462698	51.98709797	34.35035367	1
3939.433864	0.661891676	5.985831872	0.29326865	0.141280335	51.96770008	34.35807118	1
3940.433864	0.662326083	6.010831872	0.293411607	0.146279312	51.94830186	34.36574151	1
3941.433864	0.662761563	6.035831872	0.293559417	0.151468223	51.92890333	34.37336277	1
3942.433864	0.663198026	6.060831872	0.293712272	0.156853626	51.90950452	34.38093309	1
3943.433864	0.663636233	6.085831872	0.293870345	0.162453276	51.89010548	34.38845079	1
3944.433864	0.664074449	6.110831872	0.294033726	0.168253216	51.87070621	34.39591501	1
3945.433864	0.664513651	6.135831872	0.294202516	0.17427387	51.85130673	34.40332476	1
3946.433864	0.664954783	6.160831872	0.294377135	0.180538147	51.83190708	34.41067589	1
3947.433864	0.665396713	6.185831872	0.294557762	0.187039835	51.81250726	34.41796663	1
3948.433864	0.665839662	6.210831872	0.294744452	0.19379138	51.79310728	34.42519645	1
3949.433864	0.666283947	6.235831872	0.294937483	0.200808315	51.77370716	34.43236259	0.999976733
3950.43384	0.666728872	6.26083129	0.295136855	0.208089897	51.75430736	34.43946508	0.999219543
3951.43306	0.667174727	6.285811778	0.295342953	0.21565208	51.73492213	34.44649987	0.997327088
3952.430387	0.667618837	6.310744956	0.295555652	0.223457873	51.7155735	34.45346154	0.994210724
3953.424598	0.668061854	6.335600224	0.29577487	0.231526234	51.69628522	34.46034061	0.989797929
3954.414396	0.668501393	6.360345172	0.296000282	0.23981918	51.67708246	34.46712921	0.984010716
3955.398406	0.668936498	6.38494544	0.296231718	0.248321251	51.65799188	34.47381726	0.976802346
3956.375209	0.669368049	6.409365498	0.296469377	0.257051149	51.63904107	34.48039027	0.968121425
3957.34333	0.66979131	6.433568534	0.296712199	0.265912843	51.6202586	34.48684595	0.957982073
3958.301312	0.670209526	6.457518086	0.296960387	0.27496864	51.60167277	34.49316887	0.946342861
3959.247655	0.670618578	6.481176657	0.297212933	0.284122857	51.58331269	34.49935587	0.929610953
3960.177266	0.671009367	6.504416931	0.297468902	0.293154859	51.56527716	34.50540268	0.918824659
3961.096091	0.671405643	6.527387548	0.297729148	0.302607814	51.54745085	34.51125442	0.903454216
3961.999545	0.671787082	6.549973903	0.297992949	0.311995416	51.52992268	34.51697242	0.880620922
3962.880166	0.672135771	6.571989426	0.298256547	0.320825019	51.51283747	34.52255258	0.865856899
3963.746023	0.672495436	6.593635849	0.298523028	0.330198541	51.49603865	34.52789617	0.850186317
3964.596209	0.67284286	6.614890507	0.298791513	0.339513692	51.47954383	34.53308537	0.822497331
3965.418707	0.673149156	6.63545294	0.299058055	0.347946462	51.46358617	34.53815143	0.809612002
3966.228319	0.673479515	6.65569324	0.299326746	0.357270886	51.44787847	34.54294413	0.784978473
3967.013297	0.673768409	6.675317702	0.299593476	0.365630003	51.43264867	34.54763919	0.760929532
3967.774227	0.674045345	6.69434094	0.299857724	0.37383016	51.41788543	34.55213503	0.748458044
[truncated: 8,133 more rows]
