# Supplementary material for: Numerical investigation of the effect of fluid pressurization rate on laboratory-scale injection-induced fault slip
Source: Sci Rep. 2023 Mar 17;13:4437. doi: 10.1038/s41598-023-30866-8 (PMC10023684; doi:10.1038/s41598-023-30866-8)
Supplement: Supplementary file 2 — Supplementary Information 2. [file 41598_2023_30866_MOESM2_ESM.zip › press_rate_scenario_1_75MPa_min.txt]

% Article title: Numerical investigation of the effect of fluid pressurization rate on laboratory-scale injection-induced fault slip
% Authors: Gergő András Hutka, Mauro Cacace, Hannes Hofmann, Arno Zang, Lei Wang, Yinlin Ji
%
% Title: Output from the modeling scenario with a pressurization rate of 1.75 MPa/min
%
Time [s]	Friction coefficient [-]	Fluid pressure (average) [MPa]	Cumulative slip [mm]	Slip velocity (average) [um/s]	Effective normal stress (fault) [MPa]	Shear stress (fault) [MPa]	Timestep [s]
30	0.513653059	5	0	0	23.550249	-4.41E-12	10
40	0.513653059	5	0	5.10686E-08	23.60209837	10.46911737	10
50	0.513653059	5	0	4.00255E-08	23.64510758	10.38636164	10
60	0.513653059	5	0	3.15327E-08	23.68247739	10.31646658	10
70	0.513653059	5	0	2.4976E-08	23.7156739	10.25587391	10
80	0.513653059	5	0	1.99003E-08	23.74562202	10.20216741	10
90	0.513653059	5	0	1.59546E-08	23.77295246	10.15378818	10
100	0.513653059	5	0	1.28723E-08	23.79811708	10.10967688	10
110	0.513653059	5	0	1.0452E-08	23.82145143	10.06908098	10
120	0.513653059	5	0	8.54192E-09	23.84321181	10.03144638	10
130	0.513653059	5	0	7.02677E-09	23.86359845	9.996352931	10
140	0.513653059	5	0	5.81882E-09	23.88277097	9.963474137	10
150	0.513653059	5	0	4.85082E-09	23.9008587	9.932550951	10
160	0.513653059	5	0	4.07102E-09	23.91796811	9.903374093	10
170	0.513653059	5	0	3.43944E-09	23.934188	9.875771762	10
180	0.513653059	5	0	2.92512E-09	23.94959341	9.849600881	10
190	0.513653059	5	0	2.50395E-09	23.96424847	9.824740735	10
200	0.513653059	5	0	2.15713E-09	23.97820858	9.801088234	10
210	0.513653059	5	0	1.86995E-09	23.9915221	9.778554367	10
220	0.513653059	5	0	1.63082E-09	24.00423163	9.757061482	10
230	0.513653059	5	0	1.43062E-09	24.01637501	9.7365412	10
240	0.513653059	5	0	1.2621E-09	24.02798611	9.716932768	10
250	0.513653059	5	0	1.11951E-09	24.03909552	9.698181786	10
260	0.513653059	5	0	9.98228E-10	24.04973096	9.680239185	10
270	0.513653059	5	0	8.94566E-10	24.0599178	9.66306041	10
280	0.513653059	5	0	8.05532E-10	24.06967928	9.646604765	10
290	0.513653059	5	0	7.28706E-10	24.07903686	9.630834878	10
300	0.513653059	5	0	6.62115E-10	24.08801043	9.615716268	10
310	0.513653059	5	0	6.04145E-10	24.09661848	9.601216983	10
320	0.513653059	5	0	5.5347E-10	24.10487825	9.587307307	10
330	0.513653059	5	0	5.08993E-10	24.11280588	9.573959506	10
340	0.513653059	5	0	4.69807E-10	24.12041651	9.561147622	10
350	0.513653059	5	0	4.35154E-10	24.12772439	9.548847295	10
360	0.513653059	5	0	4.04403E-10	24.13474292	9.537035615	10
370	0.513653059	5	0	3.7702E-10	24.14148478	9.52569098	10
380	0.513653059	5	0	3.52558E-10	24.14796195	9.514792999	10
390	0.513653059	5	0	3.30637E-10	24.15418576	9.504322382	10
400	0.513653059	5	0	3.10935E-10	24.16016698	9.494260862	10
410	0.513653059	5	0	2.93177E-10	24.16591581	9.484591112	10
420	0.513653059	5	0	2.77127E-10	24.17144196	9.475296681	10
430	0.513653059	5	0	2.62583E-10	24.17675465	9.466361932	10
440	0.513653059	5	0	2.4937E-10	24.18186267	9.45777199	10
450	0.513653059	5	0	2.37339E-10	24.18677439	9.449512691	10
460	0.513653059	5	0	2.26358E-10	24.19149779	9.441570536	10
470	0.513653059	5	0	2.16314E-10	24.19604049	9.433932656	10
480	0.513653059	5	0	2.07107E-10	24.20040974	9.42658677	10
490	0.513653059	5	0	1.98651E-10	24.2046125	9.419521152	10
500	0.513653059	5	0	1.9087E-10	24.2086554	9.412724602	10
510	0.513653059	5	0	1.83696E-10	24.21254478	9.406186415	10
520	0.513653059	5	0	1.77071E-10	24.21628671	9.399896355	10
530	0.513653059	5	0	1.70942E-10	24.21988698	9.393844631	10
540	0.513653059	5	0	1.65263E-10	24.22335116	9.388021873	10
550	0.513653059	5	0	1.59993E-10	24.22668457	9.382419111	10
560	0.513653059	5	0	1.55095E-10	24.2298923	9.377027754	10
570	0.513653059	5	0	1.50536E-10	24.23297924	9.371839573	10
580	0.513653059	5	0	1.46287E-10	24.23595006	9.366846682	10
590	0.513653059	5	0	1.42322E-10	24.23880925	9.362041523	10
600	0.513653059	5	0	1.38617E-10	24.24156112	9.357416849	10
610	0.513653059	5	0	1.35151E-10	24.24420979	9.352965709	10
620	0.513653059	5	0	1.31905E-10	24.24675922	9.348681437	10
630	0.513653059	5	0	1.28862E-10	24.24921321	9.344557635	10
640	0.513653059	5	0	1.26005E-10	24.25157541	9.340588165	10
650	0.513653059	5	0	1.23321E-10	24.25384931	9.336767135	10
660	0.513653059	5	0	1.20797E-10	24.25603828	9.333088889	10
670	0.513653059	5	0	1.18421E-10	24.25814554	9.329547994	10
680	0.513653059	5	0	1.16183E-10	24.2601742	9.326139234	10
690	0.513653059	5	0	1.14072E-10	24.26212723	9.3228576	10
700	0.513653059	5	0	1.12079E-10	24.26400749	9.319698278	10
710	0.513653059	5	0	1.10198E-10	24.26581773	9.316656643	10
720	0.513653059	5	0	1.08419E-10	24.2675606	9.313728253	10
730	0.513653059	5	0	1.06737E-10	24.26923863	9.310908836	10
740	0.513653059	5	0	1.05145E-10	24.27085426	9.308194289	10
750	0.513653059	5	0	1.03636E-10	24.27240985	9.305580666	10
760	0.513653059	5	0	1.02207E-10	24.27390763	9.303064173	10
770	0.513653059	5	0	1.00851E-10	24.27534979	9.300641165	10
780	0.513653059	5	0	9.95641E-11	24.2767384	9.298308135	10
790	0.513653059	5	0	9.83425E-11	24.27807548	9.296061711	10
800	0.513653059	5	0	9.71819E-11	24.27936295	9.293898649	10
810	0.513653059	5	0	9.60788E-11	24.28060267	9.291815832	10
820	0.513653059	5	0	9.50297E-11	24.28179642	9.28981026	10
830	0.513653059	5	0	9.40316E-11	24.28294591	9.287879046	10
840	0.513653059	5	0	9.30815E-11	24.28405281	9.286019415	10
850	0.513653059	5	0	9.21766E-11	24.28511869	9.284228697	10
860	0.513653059	5	0	9.13146E-11	24.28614509	9.282504321	10
870	0.513653059	5	0	9.0493E-11	24.28713348	9.280843815	10
880	0.513653059	5	0	8.97095E-11	24.28808527	9.279244802	10
890	0.513653059	5	0	8.89622E-11	24.28900183	9.277704992	10
900	0.513653059	5	0	8.82492E-11	24.28988446	9.276222181	10
910	0.513653059	5	0	8.75685E-11	24.29073442	9.274794252	10
920	0.513653059	5	0	8.69186E-11	24.29155294	9.273419162	10
930	0.513653059	5	0	8.62978E-11	24.29234118	9.272094949	10
940	0.513653059	5	0	8.57046E-11	24.29310025	9.270819724	10
950	0.513653059	5	0	8.51376E-11	24.29383126	9.269591666	10
960	0.513653059	5	0	8.45956E-11	24.29453523	9.268409027	10
970	0.513653059	5	0	8.40773E-11	24.29521317	9.267270119	10
980	0.513653059	5	0	8.35814E-11	24.29586605	9.266173322	10
990	0.513653059	5	0	8.3107E-11	24.29649479	9.265117073	10
1000	0.513653059	5	0	8.2653E-11	24.29710029	9.264099869	10
1010	0.513653059	5	0	8.22183E-11	24.29768341	9.263120264	10
1020	0.513653059	5	0	8.18022E-11	24.29824498	9.262176863	10
1030	0.513653059	5	0	8.14036E-11	24.2987858	9.261268327	10
1040	0.513653059	5	0	8.10218E-11	24.29930664	9.260393363	10
1050	0.513653059	5	0	8.0656E-11	24.29980823	9.259550728	10
1060	0.513653059	5	0	8.03055E-11	24.30029129	9.258739226	10
1070	0.513653059	5	0	7.99695E-11	24.30075651	9.257957704	10
1080	0.513653059	5	0	7.96474E-11	24.30120454	9.257205052	10
1090	0.513653059	5	0	7.93386E-11	24.30163602	9.256480203	10
1100	0.513653059	5	0	7.90424E-11	24.30205156	9.255782127	10
1110	0.513653059	5	0	7.87584E-11	24.30245176	9.255109835	10
1120	0.513653059	5	0	7.84859E-11	24.30283718	9.254462373	10
1130	0.513653059	5	0	7.82245E-11	24.30320836	9.253838821	10
1140	0.513653059	5	0	7.79736E-11	24.30356584	9.253238298	10
1150	0.513653059	5	0	7.77329E-11	24.30391011	9.252659949	10
1160	0.513653059	5	0	7.75018E-11	24.30424168	9.252102957	10
1170	0.513653059	5	0	7.728E-11	24.304561	9.251566532	10
1180	0.513653059	5	0	7.70671E-11	24.30486853	9.251049913	10
1190	0.513653059	5	0	7.68626E-11	24.30516471	9.250552369	10
1200	0.513653059	5	0	7.66663E-11	24.30544995	9.250073194	10
1210	0.513653059	5	0	7.64777E-11	24.30572466	9.24961171	10
1220	0.513653059	5	0	7.62966E-11	24.30598923	9.249167263	10
1230	0.513653059	5	0	7.61226E-11	24.30624403	9.248739224	10
1240	0.513653059	5	0	7.59555E-11	24.30648943	9.248326987	10
1250	0.513653059	5	0	7.57949E-11	24.30672576	9.247929967	10
1260	0.513653059	5	0	7.56406E-11	24.30695338	9.247547603	10
1270	0.513653059	5	0	7.54923E-11	24.30717259	9.247179353	10
1280	0.513653059	5	0	7.53499E-11	24.30738371	9.246824697	10
1290	0.513653059	5	0	7.52129E-11	24.30758704	9.246483131	10
1300	0.513653059	5	0	7.50813E-11	24.30778286	9.246154174	10
1310	0.513653059	5	0	7.49548E-11	24.30797145	9.245837358	10
1320	0.513653059	5	0	7.48331E-11	24.30815309	9.245532236	10
1330	0.513653059	5	0	7.47162E-11	24.30832802	9.245238375	10
1340	0.513653059	5	0	7.46038E-11	24.30849649	9.244955361	10
1350	0.513653059	5	0	7.44957E-11	24.30865874	9.244682793	10
1360	0.513653059	5	0	7.43918E-11	24.30881501	9.244420284	10
1370	0.513653059	5	0	7.42918E-11	24.30896551	9.244167464	10
1380	0.513653059	5	0	7.41957E-11	24.30911045	9.243923974	10
1390	0.513653059	5	0	7.41032E-11	24.30925005	9.243689471	10
1400	0.513653059	5	0	7.40143E-11	24.30938449	9.243463623	10
1410	0.513653059	5	0	7.39288E-11	24.30951398	9.243246109	10
1420	0.513653059	5	0	7.38466E-11	24.30963868	9.243036623	10
1430	0.513653059	5	0	7.37674E-11	24.30975878	9.242834868	10
1440	0.513653059	5	0	7.36913E-11	24.30987445	9.242640559	10
1450	0.513653059	5	0	7.36181E-11	24.30998585	9.242453421	10
1460	0.513653059	5	0	7.35477E-11	24.31009314	9.242273189	10
1470	0.513653059	5	0	7.34799E-11	24.31019647	9.242099608	10
1480	0.513653059	5	0	7.34147E-11	24.31029599	9.241932433	10
1490	0.513653059	5	0	7.3352E-11	24.31039183	9.241771427	10
1500	0.513653059	5	0	7.32916E-11	24.31048414	9.241616363	10
1510	0.513653059	5	0	7.32335E-11	24.31057304	9.241467021	10
1520	0.513653059	5	0	7.31776E-11	24.31065866	9.24132319	10
1530	0.513653059	5	0	7.31238E-11	24.31074112	9.241184667	10
1540	0.513653059	5	0	7.30721E-11	24.31082054	9.241051256	10
1550	0.513653059	5	0	7.30223E-11	24.31089702	9.240922768	10
1560	0.513653059	5	0	7.29743E-11	24.31097069	9.240799021	10
1570	0.513653059	5	0	7.29282E-11	24.31104163	9.240679841	10
1580	0.513653059	5	0	7.28838E-11	24.31110996	9.240565059	10
1590	0.513653059	5	0	7.28411E-11	24.31117577	9.240454512	10
1600	0.513653059	5	0	7.27999E-11	24.31123915	9.240348045	10
1610	0.513653059	5	0	7.27603E-11	24.31130019	9.240245507	10
1620	0.513653059	5	0	7.27222E-11	24.31135897	9.240146752	10
1630	0.513653059	5	0	7.26856E-11	24.31141559	9.240051642	10
1640	0.513653059	5	0	7.26502E-11	24.31147012	9.239960041	10
1650	0.513653059	5	0	7.26163E-11	24.31152264	9.239871821	10
1660	0.513653059	5	0	7.25836E-11	24.31157321	9.239786855	10
1670	0.513653059	5	0	7.25521E-11	24.31162193	9.239705026	10
1680	0.513653059	5	0	7.25217E-11	24.31166884	9.239626215	10
1690	0.513653059	5	0	7.24926E-11	24.31171402	9.239550313	10
1700	0.513653059	5	0	7.24645E-11	24.31175754	9.239477212	10
1710	0.513653059	5	0	7.24374E-11	24.31179945	9.239406808	10
1720	0.513653059	5	0	7.24114E-11	24.31183981	9.239339002	10
1730	0.513653059	5	0	7.23863E-11	24.31187869	9.239273698	10
1740	0.513653059	5	0	7.23622E-11	24.31191613	9.239210804	10
1750	0.513653059	5	0	7.2339E-11	24.31195219	9.239150231	10
1760	0.513653059	5	0	7.23166E-11	24.31198691	9.239091893	10
1770	0.513653059	5	0	7.22951E-11	24.31202036	9.239035707	10
1780	0.513653059	5	0	7.22743E-11	24.31205257	9.238981595	10
1790	0.513653059	5	0	7.22544E-11	24.3120836	9.238929479	10
1800	0.513653059	5	0	7.22351E-11	24.31211348	9.238879287	5
1805	0.513653059	5	0	7.22166E-11	24.31212814	9.238830947	5
1810	0.513653059	5	0	7.22076E-11	24.31214252	9.238807219	5
1815	0.513653059	5	0	7.21987E-11	24.31215663	9.238783949	5
1820	0.513653059	5	0	7.21899E-11	24.31217048	9.238761117	5
1825	0.513653059	5	0	7.21813E-11	24.31218407	9.238738714	5
1830	0.513653059	5	0	7.21729E-11	24.3121974	9.238716732	5
1835	0.513653059	5	0	7.21647E-11	24.31221048	9.238695163	5
1840	0.513653059	5	0	7.21566E-11	24.31222332	9.238673999	5
1845	0.513653059	5	0	7.21487E-11	24.31223591	9.238653233	5
1850	0.513653059	5	0	7.21409E-11	24.31224827	9.238632858	5
1855	0.513653059	5	0	7.21332E-11	24.31226039	9.238612866	5
1860	0.513653059	5	0	7.21257E-11	24.31227229	9.238593249	5
1865	0.513653059	5	0	7.21184E-11	24.31228396	9.238574001	5
1870	0.513653059	5	0	7.21111E-11	24.31229542	9.238555115	5
1875	0.513653059	5	0	7.21041E-11	24.31230666	9.238536584	5
1880	0.513653059	5	0	7.20971E-11	24.31231768	9.238518401	5
1885	0.513653059	5	0	7.20903E-11	24.3123285	9.23850056	5
1890	0.513653059	5	0	7.20836E-11	24.67791428	9.238483055	5
1895	0.513653059	5	0	6.18531E-12	25.04349986	8.644450619	5
1900	0.513653059	5	0	5.7257E-13	25.40908525	8.050418506	5
1905	0.513653059	5	0	5.69741E-14	25.77467044	7.456386709	5
1910	0.513653059	5	0	6.07494E-15	26.14025544	6.862355224	5
1915	0.513653059	5	0	6.61041E-16	26.50584026	6.268324043	5
1920	0.513653059	5	0	9.43844E-17	26.8714249	5.674293162	5
1925	0.513653059	5	0	6.44481E-17	27.23700935	5.080262575	5
1930	0.513653059	5	0	5.98405E-17	27.60259364	4.486232275	5
1935	0.513653059	5	0	7.86877E-17	27.96817775	3.892202259	5
1940	0.513653059	5	0	8.11519E-17	28.33376169	3.298172519	5
1945	0.513653059	5	0	6.89153E-17	28.69934547	2.704143052	5
1950	0.513653059	5	0	7.33824E-17	29.06492909	2.110113852	5
1955	0.513653059	5	0	7.94995E-17	29.43051255	1.516728464	5
1960	0.513653059	5	0	7.40347E-17	29.79609585	0.96296731	5
1965	0.513653059	5	0	6.69655E-17	30.161679	0.483058348	5
1970	0.513653059	5	0	7.0219E-17	30.527262	0.352363737	5
1975	0.513653059	5	0	7.72825E-17	30.89284485	0.860028315	5
1980	0.513653059	5	0	7.174E-17	31.25842756	1.454056015	5
1985	0.513653059	5	0	7.29489E-17	31.62401012	2.048083481	5
1990	0.513653059	5	0	6.34341E-17	31.98959255	2.642110718	5
1995	0.513653059	5	0	7.48204E-17	32.35517484	3.236137729	5
2000	0.513653059	5	0	8.4653E-17	32.720757	3.83016452	5
2005	0.513653059	5	0	6.57427E-17	33.08633902	4.424191094	5
2010	0.513653059	5	0	6.02409E-17	33.45192092	5.018217455	5
2015	0.513653059	5	0	6.73718E-17	33.81750269	5.612243607	5
2020	0.513653059	5	0	7.45028E-17	34.18308433	6.206269555	5
2025	0.513653059	5	0	8.06924E-17	34.54866585	6.800295302	5
2030	0.513653059	5	0	9.98551E-17	34.91424726	7.394320852	5
2035	0.513653059	5	0	1.68841E-16	35.27982854	7.988346208	5
2040	0.513653059	5	0	5.47321E-16	35.64540971	8.582371374	5
2045	0.513653059	5	0	1.67972E-15	36.01099077	9.176396355	5
2050	0.513653059	5	0	5.06725E-15	36.37657172	9.770421152	5
2055	0.513653059	5	0	1.47364E-14	36.74215256	10.36444577	5
2060	0.513653059	5	0	4.20015E-14	37.10773329	10.95847021	5
2065	0.513653059	5	0	1.17389E-13	37.47331392	11.55249448	5
2070	0.513653059	5	0	3.21885E-13	37.83889444	12.14651858	5
2075	0.513653059	5	0	8.66347E-13	38.20447486	12.74054252	5
2080	0.513653059	5	0	2.28986E-12	38.57005519	13.33456629	5
2085	0.513653059	5	0	5.94633E-12	38.93563542	13.9285899	5
2090	0.513653059	5	0	1.51778E-11	39.30121555	14.52261335	5
2095	0.513653059	5	0	3.80955E-11	39.66679559	15.11663665	5
2100	0.513653059	5	0	9.40653E-11	40.03237553	15.7106598	5
2105	0.513653059	5	0	2.28587E-10	40.39795539	16.3046828	5
2110	0.513653059	5	0	5.46908E-10	40.76353516	16.89870566	5
2115	0.513653059	5	0	1.28879E-09	41.12911484	17.49272837	5
2120	0.513653059	5	0	2.99242E-09	41.49469444	18.08675094	5
2125	0.513653059	5	0	6.84842E-09	41.86027396	18.68077338	5
2130	0.513653059	5	0	1.54539E-08	42.22585339	19.27479568	5
2135	0.513653059	5	0	3.43967E-08	42.59143274	19.86881785	5
2140	0.513653059	5	0	7.55387E-08	42.95701201	20.46283988	5
2145	0.513653059	5	0	1.63733E-07	43.32259121	21.05686179	5
2150	0.513654099	5	4.74781E-11	3.50393E-07	43.68817033	21.65088358	5
2155	0.514180263	5	1.79401E-09	7.40552E-07	44.05374938	22.24490522	5
2160	0.51843003	5	1.4228E-08	1.5462E-06	44.41932835	22.83892664	5
2165	0.527536668	5	3.41348E-08	3.19014E-06	44.78490725	23.43294787	5
2170	0.53649465	5	7.43285E-08	6.50591E-06	45.15048608	24.02696877	5
2175	0.545307612	5	1.54994E-07	1.31182E-05	45.51606484	24.62098916	5
2180	0.553979081	5	3.15183E-07	2.61591E-05	45.88164354	25.21500864	5
2185	0.562512471	5	6.30863E-07	5.16006E-05	46.24722217	25.80902646	5
2190	0.570911047	5	1.24527E-06	0.00010071	46.61280073	26.40304118	5
2195	0.57917786	5	2.42929E-06	0.000194528	46.97837923	26.9970501	5
2200	0.587315567	5	4.69123E-06	0.000371945	47.34395766	27.59104814	5
2205	0.595326123	5	8.97313E-06	0.00070419	47.70953604	28.18502587	5
2210	0.603214266	5	1.69748E-05	0.001320771	48.07511435	28.77896631	5
2215	0.610994135	5	3.17866E-05	0.002456097	48.44069261	29.37283855	5
2220	0.618675353	5	5.90574E-05	0.00453242	48.8062708	29.96658609	5
2225	0.626282643	5	0.000108878	0.008316952	49.17184894	30.56010804	2.953416826
2227.953417	0.633744153	5	0.000168381	0.015083214	49.38778985	31.15353306	2
2229.953417	0.638082278	5	0.000219417	0.021320249	49.53402108	31.50390041	2
2231.953417	0.641054051	5	0.0002783	0.027029944	49.68025231	31.74091956	2
2233.953417	0.644028654	5	0.000352686	0.03427857	49.82648353	31.97778364	2
2235.953417	0.647012669	5	0.000446622	0.043506958	49.97271473	32.21445221	2
2237.953417	0.650014785	5	0.000565243	0.055304708	50.11894593	32.4508739	2
2239.953417	0.653046649	5	0.000715127	0.070477013	50.26517712	32.68698293	2
2241.953417	0.65612376	5	0.000904804	0.090150479	50.4114083	32.922694	1
2242.953417	0.658505117	5	0.001032886	0.108883586	50.48452389	33.159021	1
2243.953417	0.659989777	5	0.00115776	0.122604015	50.55763948	33.27657615	1
2244.953417	0.661482987	5	0.001297874	0.138151533	50.63075506	33.3939789	1
2245.953417	0.662986734	5	0.001454962	0.155806109	50.70387064	33.51121188	0.997414476
2246.950831	0.664499799	5	0.001630672	0.175851925	50.77679718	33.62825864	0.982352055
2247.933183	0.666004203	5	0.001824811	0.198337607	50.84862242	33.74481391	0.950582519
2248.883766	0.667467907	5	0.002034894	0.222965318	50.91812481	33.85942026	0.899367574
2249.783133	0.668847472	5	0.002255739	0.248952224	50.98388259	33.97014464	0.828891166
2250.612025	0.670094826	5	0.00247992	0.275001441	51.04448744	34.07475111	0.744133709
2251.356158	0.671178088	5	0.002698875	0.299790313	51.0988952	34.17103698	0.654809682
2252.010968	0.67208953	5	0.00290592	0.322345775	51.14677198	34.25737243	0.571775577
2252.582744	0.672848155	5	0.00309734	0.342354565	51.18857768	34.33325211	0.4871808
2253.069924	0.673447415	5	0.003268701	0.358995687	51.22419818	34.3994676	0.444288008
2253.514212	0.674028513	5	0.003431561	0.375980872	51.25668255	34.45571791	0.403340261
2253.917553	0.674540047	5	0.003585603	0.391584869	51.286173	34.50696058	0.35913653
2254.276689	0.674968425	5	0.003727643	0.405122865	51.31243147	34.55345852	0.323022832
2254.599712	0.675350478	5	0.003859408	0.417595775	51.33604947	34.59480764	0.296532048
2254.896244	0.67570811	5	0.003983809	0.429634788	51.35773057	34.63193996	0.274390391
2255.170634	0.676038627	5	0.004101966	0.441073483	51.37779278	34.6659875	0.25470045
2255.425335	0.676342928	5	0.004214414	0.451874137	51.39641535	34.69746163	0.238365053
2255.6637	0.676628482	5	0.004322027	0.462254327	51.41384354	34.72664486	0.225463803
2255.889164	0.676902593	5	0.004426093	0.472449639	51.43032846	34.75392285	0.21526639
2256.10443	0.677168035	5	0.004527633	0.482541578	51.44606778	34.77969339	0.207557307
2256.311987	0.677427836	5	0.004627463	0.492636191	51.46124345	34.80426954	0.20244481
2256.514432	0.677687421	5	0.004726841	0.502939905	51.47604531	34.82793433	0.20011286
2256.714545	0.67795185	5	0.004827111	0.513666812	51.49067668	34.85098281	0.2
2256.914545	0.678223111	5	0.00492937	0.524916262	51.50529979	34.87373436	0.2
2257.114545	0.678494725	5	0.005033778	0.536427808	51.5199229	34.89645102	0.2
2257.314545	0.678766375	5	0.005140445	0.548192777	51.53454601	34.91914507	0.2
2257.514545	0.679037739	5	0.005249292	0.560204362	51.54916913	34.94181733	0.2
2257.714545	0.679309186	5	0.005360395	0.572482248	51.56379224	34.96446702	0.2
2257.914545	0.679580575	5	0.005473906	0.585026505	51.57841535	34.98709264	0.2
2258.114545	0.679851945	5	0.005589701	0.597844951	51.59303846	35.00969542	0.2
2258.314545	0.680123263	5	0.005707905	0.610941835	51.60766157	35.0322741	0.2
2258.514545	0.680395173	5	0.005828639	0.624353455	51.62228468	35.05482748	0.2
2258.714545	0.680666246	5	0.005951878	0.638028429	51.63690779	35.07735581	0.2
2258.914545	0.680937398	5	0.00607765	0.651991868	51.6515309	35.09985881	0.2
2259.114545	0.681208141	5	0.006205982	0.66624136	51.66615402	35.1223362	0.2
2259.314545	0.681480104	5	0.006337141	0.680876506	51.68077713	35.14478533	0.2
2259.514545	0.681750412	5	0.006470794	0.695732045	51.69540024	35.16720951	0.2
2259.714545	0.682021489	5	0.006607252	0.710960237	51.71002335	35.18960564	0.2
2259.914545	0.682292579	5	0.006746566	0.726522557	51.72464646	35.21197321	0.2
2260.114545	0.682563637	5	0.006888704	0.742423659	51.73926957	35.23431254	0.2
2260.314545	0.682835541	5	0.007033901	0.758726043	51.75389268	35.25662128	0.2
2260.514545	0.683106243	5	0.007181959	0.775317835	51.76851579	35.27890141	0.2
2260.714545	0.683377082	5	0.007333016	0.792260308	51.7831389	35.30115154	0.2
2260.914545	0.683648289	5	0.007487264	0.809625508	51.79776201	35.32336976	0.2
2261.114545	0.683918665	5	0.007644534	0.827287759	51.81238512	35.34555777	0.2
2261.314545	0.684190292	5	0.00780512	0.845442461	51.82700823	35.3677126	0.2
2261.514545	0.684460666	5	0.007968975	0.863889538	51.84163134	35.38983475	0.2
2261.714545	0.684732554	5	0.008136244	0.882851011	51.85625445	35.41192275	0.2
2261.914545	0.685002594	5	0.008306833	0.902106292	51.87087756	35.43397756	0.2
2262.114545	0.685274717	5	0.008481107	0.921937619	51.88550067	35.45599551	0.2
2262.314545	0.685545108	5	0.008658603	0.942057861	51.90012378	35.47798124	0.2
2262.514545	0.685816112	5	0.008839768	0.962672235	51.91474689	35.49993027	0.2
2262.714545	0.686088438	5	0.009024812	0.983855514	51.92937	35.52184052	0.2
2262.914545	0.686357552	5	0.009213198	1.005219512	51.94399311	35.54371734	0.2
2263.114545	0.686629152	5	0.009405557	1.027263382	51.95861622	35.56555443	0.2
2263.314545	0.686902558	5	0.009602165	1.049992121	51.97323933	35.58734903	0.2
2263.514545	0.687170904	5	0.009802153	1.072694361	51.98786244	35.60910983	0.2
2263.714545	0.687443718	5	0.01000667	1.096339908	52.00248555	35.63082533	0.2
2263.914545	0.68771266	5	0.010214845	1.120132832	52.01710866	35.65250424	0.2
2264.114545	0.687984208	5	0.010427193	1.144701091	52.03173177	35.67414143	0.2
2264.314545	0.688256996	5	0.010644037	1.169946336	52.04635487	35.69573366	0.2
2264.514545	0.688529336	5	0.010865075	1.195681906	52.06097798	35.71728394	0.2
2264.714545	0.688800581	5	0.011090277	1.221828893	52.07560109	35.73879258	0.2
2264.914545	0.689071849	5	0.011320054	1.248631203	52.0902242	35.76025547	0.2
2265.114545	0.689347323	5	0.011554729	1.276448664	52.10484731	35.78166937	0.2
2265.314545	0.689612283	5	0.011793291	1.303697201	52.11947042	35.80304441	0.2
2265.514545	0.689886526	5	0.012037107	1.332582196	52.13409353	35.8243669	0.2
2265.714545	0.690155	5	0.012285642	1.361427966	52.14871664	35.84564219	0.2
2265.914545	0.690426656	5	0.012539282	1.391288084	52.16333974	35.86686644	0.2
2266.114545	0.690698384	5	0.012797638	1.421809223	52.17796285	35.88804351	0.2
2266.314545	0.690973349	5	0.013061216	1.453430912	52.19258596	35.90916837	0.2
2266.514545	0.691244471	5	0.013329972	1.485273421	52.20720907	35.93024145	0.2
2266.714545	0.691515735	5	0.013603845	1.51771574	52.22183218	35.95126335	0.2
2266.914545	0.69178818	5	0.013883257	1.551241134	52.23645528	35.97222985	0.2
2267.114545	0.692054598	5	0.014167025	1.584497737	52.25107839	35.99315281	0.2
2267.314545	0.692333552	5	0.014457996	1.620205826	52.2657015	36.01400371	0.2
2267.514545	0.692609948	5	0.014754506	1.656526426	52.28032461	36.03479922	0.2
2267.714545	0.692882253	5	0.015056442	1.692891986	52.29494772	36.05554048	0.2
2267.914545	0.693154255	5	0.015364044	1.730284014	52.30957082	36.07622507	0.2
2268.114545	0.693423648	5	0.015678581	1.767885013	52.32419393	36.0968403	0.2
2268.314545	0.693711737	5	0.016002222	1.809322836	52.33881704	36.11736448	0.2
2268.514545	0.693989594	5	0.016332471	1.850394567	52.35344015	36.13782259	0.2
2268.714545	0.69427908	5	0.016670352	1.894025985	52.36806325	36.15820436	0.2
2268.914545	0.694561368	5	0.017014161	1.937449251	52.38268636	36.17852685	0.2
2269.114545	0.6948302	5	0.017363587	1.97931702	52.39730947	36.19879318	0.2
2269.314545	0.69510676	5	0.01771933	2.023498991	52.41193257	36.21899633	0.2
2269.514545	0.695373553	5	0.018081824	2.066995359	52.42655568	36.23913197	0.2
2269.714545	0.695649074	5	0.018452032	2.112818	52.44117879	36.25919046	0.2
2269.914545	0.695923117	5	0.018838098	2.159259693	52.45580189	36.27909037	0.2
2270.114545	0.69628707	5	0.019242274	2.22303184	52.470425	36.2988091	0.2
2270.314545	0.696584683	5	0.019648969	2.275983083	52.48504811	36.31850269	0.2
2270.514545	0.696870494	5	0.020063759	2.328266136	52.49967121	36.33811533	0.2
2270.714545	0.697158127	5	0.020488259	2.381901757	52.51429432	36.35763086	0.2
2270.914545	0.697442266	5	0.02092278	2.436181525	52.52891743	36.37704619	0.2
2271.114545	0.697765655	5	0.021366516	2.49890259	52.54354053	36.39636933	0.2
2271.314545	0.698007274	5	0.021808094	2.547569366	52.55816364	36.4157141	0.2
2271.514545	0.698239643	5	0.022253364	2.595563053	52.57278675	36.43502197	0.2
2271.714545	0.698457128	5	0.022701033	2.640678099	52.58740985	36.45430585	0.2
2271.914545	0.69870416	5	0.023156021	2.693784818	52.60203296	36.4735165	0.2
2272.114545	0.698950587	5	0.023616273	2.747663159	52.61665606	36.49267452	0.2
2272.314545	0.699190269	5	0.024090512	2.801277377	52.63127917	36.51169267	0.2
2272.514545	0.699511753	5	0.024577808	2.874114087	52.64590228	36.53058016	0.2
2272.714545	0.699767237	5	0.025065245	2.933347298	52.66052538	36.5494663	0.2
2272.914545	0.700006798	5	0.025559432	2.989890415	52.67514849	36.56828494	0.2
2273.114545	0.700264891	5	0.026063672	3.052159816	52.68977159	36.58700304	0.2
2273.314545	0.700538002	5	0.026581895	3.119210356	52.7043947	36.60558129	0.2
2273.514545	0.700841259	5	0.027110241	3.195403877	52.7190178	36.62405826	0.2
2273.714545	0.701089614	5	0.02763837	3.25926986	52.73364091	36.64253746	0.2
2273.914545	0.701317399	5	0.028171901	3.319338796	52.73290986	36.66096265	0.2
2274.114545	0.701149804	5	0.028700477	3.274847101	52.73290996	36.65448922	0.2
2274.314545	0.700991594	5	0.029223383	3.23289965	52.73291006	36.6492605	0.2
2274.514545	0.700844666	5	0.02974245	3.194968142	52.73291015	36.64407016	0.2
2274.714545	0.700635387	5	0.030251989	3.141619374	52.73291025	36.63897516	0.2
2274.914545	0.700509038	5	0.030759894	3.109665827	52.73291035	36.63389641	0.2
2275.114545	0.700324906	5	0.031259769	3.064474894	52.73291045	36.62889802	0.2
2275.314545	0.700163216	5	0.03175508	3.025041861	52.73291055	36.62394525	0.2
2275.514545	0.700019654	5	0.032246671	2.990078463	52.73291065	36.61902965	0.2
2275.714545	0.699873036	5	0.032733912	2.955330802	52.73291074	36.61415755	0.2
2275.914545	0.699754953	5	0.033218573	2.927462303	52.73291084	36.60931123	0.2
2276.114545	0.699616149	5	0.033700225	2.89505965	52.73291094	36.604495	0.2
2276.314545	0.699452106	5	0.034175215	2.8570103	52.73291104	36.59974543	0.2
2276.514545	0.699277296	5	0.034643366	2.816887798	52.73291114	36.59506425	0.2
2276.714545	0.69910455	5	0.035105281	2.777875243	52.73291123	36.59044544	0.2
2276.914545	0.698991506	5	0.035564082	2.752622387	52.73291133	36.58585769	0.2
2277.114545	0.698870461	5	0.036020673	2.725720439	52.73291143	36.58129206	0.2
2277.314545	0.698754039	5	0.036474661	2.700544322	52.73291153	36.57675245	0.2
2277.514545	0.69863621	5	0.036927174	2.674974412	52.73291162	36.57222759	0.2
2277.714545	0.698519247	5	0.037376447	2.650055999	52.73291172	36.56773513	0.2
2277.914545	0.69840638	5	0.037824787	2.625983477	52.73291182	36.56325199	0.2
2278.114545	0.698290841	5	0.038269543	2.601726739	52.73291191	36.5588047	0.2
2278.314545	0.698160659	5	0.03871027	2.574409807	52.73291201	36.55439771	0.2
2278.514545	0.698052866	5	0.039149737	2.552169768	52.73291211	36.55000329	0.2
2278.714545	0.697924686	5	0.039585001	2.525714097	52.73291221	36.54565092	0.2
2278.914545	0.697831873	5	0.040020964	2.507032506	52.7329123	36.54129153	0.2
2279.114545	0.697711123	5	0.040452746	2.482772796	52.7329124	36.53697398	0.2
2279.314545	0.697610572	5	0.04088392	2.462960282	52.7329125	36.53266248	0.2
2279.514545	0.697499738	5	0.041312114	2.441160565	52.73291259	36.5283808	0.2
2279.714545	0.69738713	5	0.041738318	2.419196564	52.73291269	36.52411901	0.2
2279.914545	0.697262173	5	0.042160562	2.395295767	52.73291279	36.51989683	0.2
2280.114545	0.697103678	5	0.042577245	2.365796989	52.73291288	36.51573029	0.2
2280.314545	0.696974093	5	0.042989167	2.341730215	52.73291298	36.51161133	0.2
2280.514545	0.696848522	5	0.043396942	2.318458247	52.73291308	36.50753383	0.2
2280.714545	0.696722905	5	0.043800906	2.295407559	52.73291317	36.50349445	0.2
2280.914545	0.696604629	5	0.044201406	2.273894334	52.73291327	36.4994897	0.2
2281.114545	0.696477549	5	0.044597014	2.250928254	52.73291336	36.49553388	0.2
2281.314545	0.696340696	5	0.044987487	2.226472754	52.73291346	36.49162941	0.2
2281.514545	0.696141116	5	0.045366461	2.19108258	52.73291356	36.48783999	0.2
2281.714545	0.696018222	5	0.045741307	2.16950448	52.73291365	36.48409177	0.2
2281.914545	0.695910873	5	0.046113371	2.150876641	52.73291375	36.48037137	0.2
2282.114545	0.695801458	5	0.04648257	2.132031206	52.73291384	36.47667962	0.2
2282.314545	0.695710837	5	0.046849609	2.116608674	52.73291394	36.47300946	0.2
2282.514545	0.695601083	5	0.047213322	2.097954916	52.73291403	36.46937257	0.2
2282.714545	0.69549528	5	0.047574239	2.080186922	52.73291413	36.46576362	0.2
2282.914545	0.695391075	5	0.04793148	2.062820646	52.73291423	36.46219144	0.2
2283.114545	0.69528889	5	0.048286421	2.045833702	52.73291432	36.45864227	0.2
2283.314545	0.695166274	5	0.048635984	2.025491564	52.73291442	36.45514688	0.2
2283.514545	0.695067864	5	0.048983047	2.009393517	52.73291451	36.45167648	0.2
2283.714545	0.694966629	5	0.049326865	1.992939768	52.73291461	36.44823852	0.2
2283.914545	0.694878982	5	0.049669334	1.979027616	52.7329147	36.44481404	0.2
2284.114545	0.694785112	5	0.050009002	1.964012964	52.7329148	36.44141758	0.2
2284.314545	0.694685229	5	0.050345499	1.948360365	52.73291489	36.43805284	0.2
2284.514545	0.694599831	5	0.050680937	1.935020677	52.73291499	36.43469867	0.2
2284.714545	0.694506095	5	0.051013102	1.920545852	52.73291508	36.43137723	0.2
2284.914545	0.69443017	5	0.051344416	1.908889143	52.73291518	36.4280643	0.2
2285.114545	0.694336185	5	0.051673286	1.894529554	52.73291527	36.42477582	0.2
2285.314545	0.694251398	5	0.052000105	1.881719058	52.73291537	36.42150784	0.2
2285.514545	0.694160065	5	0.052324428	1.868007244	52.73291546	36.41826483	0.2
2285.714545	0.694076414	5	0.052647313	1.855565403	52.73291555	36.41503618	0.2
2285.914545	0.693993958	5	0.052968188	1.843273945	52.73291565	36.41182764	0.2
2286.114545	0.693912498	5	0.053287501	1.83130831	52.73291574	36.40863471	0.2
2286.314545	0.693830164	5	0.053605286	1.819265431	52.73291584	36.40545706	0.2
2286.514545	0.693748976	5	0.053921493	1.807469399	52.73291593	36.40229521	0.2
2286.714545	0.693666678	5	0.054234976	1.795602912	52.73291603	36.39916058	0.2
2286.914545	0.693591412	5	0.054547981	1.784792286	52.73291612	36.39603073	0.2
2287.114545	0.693506018	5	0.054858389	1.772647618	52.73291621	36.39292685	0.2
2287.314545	0.693426429	5	0.055167155	1.761336076	52.73291631	36.38983939	0.2
2287.514545	0.693345307	5	0.055473792	1.749962337	52.7329164	36.38677323	0.2
2287.714545	0.693264438	5	0.055778701	1.738643104	52.73291649	36.38372434	0.2
2287.914545	0.693188428	5	0.056082644	1.728076708	52.73291659	36.38068511	0.2
2288.114545	0.693114403	5	0.056384832	1.717874691	52.73291668	36.37766342	0.2
2288.314545	0.693034351	5	0.056684966	1.706881506	52.73291677	36.37466228	0.2
2288.514545	0.692960359	5	0.056983744	1.696783986	52.73291687	36.3716747	0.2
2288.714545	0.692896586	5	0.057281538	1.688166224	52.73291696	36.36869695	0.2
2288.914545	0.692813625	5	0.057577028	1.676985076	52.73291705	36.36574224	0.2
2289.114545	0.692732194	5	0.057870616	1.666051551	52.73291715	36.36280657	0.2
2289.314545	0.69266818	5	0.058163667	1.657560869	52.73291724	36.35987625	0.2
2289.514545	0.69259212	5	0.058454518	1.647482125	52.73291733	36.35696793	0.2
2289.714545	0.692522002	5	0.0587445	1.638270907	52.73291743	36.3540683	0.2
2289.914545	0.692445412	5	0.0590323	1.628238253	52.73291752	36.35119049	0.2
2290.114545	0.692373983	5	0.059319314	1.61895463	52.73291761	36.34832055	0.2
2290.314545	0.692301053	5	0.059604539	1.609518562	52.73291771	36.34546849	0.2
2290.514545	0.692226023	5	0.059888197	1.599872205	52.7329178	36.3426321	0.2
2290.714545	0.692160775	5	0.060170764	1.591545867	52.73291789	36.33980662	0.2
2290.914545	0.692089691	5	0.060451769	1.582503768	52.73291798	36.33699676	0.2
2291.114545	0.692021888	5	0.060731985	1.573924217	52.73291808	36.33419479	0.2
2291.314545	0.691949365	5	0.061009865	1.564805558	52.73291817	36.33141618	0.2
2291.514545	0.691880616	5	0.061286862	1.556206099	52.73291826	36.32864639	0.2
2291.714545	0.691814518	5	0.061562406	1.54800574	52.73291835	36.32589114	0.2
2291.914545	0.691744219	5	0.061836575	1.539311054	52.73291845	36.32314963	0.2
2292.114545	0.691680809	5	0.062110065	1.531516352	52.73291854	36.32041492	0.2
2292.314545	0.691612536	5	0.062381675	1.523150617	52.73291863	36.317699	0.2
2292.514545	0.691540346	5	0.062651401	1.514378764	52.73291872	36.31500194	0.2
2292.714545	0.691479027	5	0.062920594	1.506948391	52.73291881	36.31231019	0.2
2292.914545	0.691411739	5	0.063188199	1.498866241	52.73291891	36.30963432	0.2
2293.114545	0.691344918	5	0.063454746	1.490856574	52.732919	36.30696903	0.2
2293.314545	0.691282755	5	0.063720437	1.483466027	52.73291909	36.3043123	0.2
2293.514545	0.691218047	5	0.063984877	1.475794681	52.73291918	36.30166808	0.2
2293.714545	0.691151577	5	0.064247507	1.467967997	52.73291927	36.29904197	0.2
2293.914545	0.691087198	5	0.06450925	1.460412299	52.73291936	36.29642472	0.2
2294.114545	0.691026426	5	0.064769943	1.453320121	52.73291945	36.29381797	0.2
2294.314545	0.690962555	5	0.065029181	1.445929642	52.73291955	36.29122577	0.2
2294.514545	0.690899536	5	0.065287809	1.438634723	52.73291964	36.28863967	0.2
2294.714545	0.690840703	5	0.065545379	1.431877959	52.73291973	36.28606415	0.2
2294.914545	0.690772544	5	0.065800686	1.424074559	52.73291982	36.28351126	0.2
2295.114545	0.690712475	5	0.066055438	1.417249193	52.73291991	36.28096392	0.2
2295.314545	0.690651897	5	0.066309274	1.410385807	52.73292	36.27842574	0.2
2295.514545	0.690591689	5	0.066561998	1.403599167	52.73292009	36.27589868	0.2
2295.714545	0.690528461	5	0.066813087	1.396513065	52.73292018	36.27338796	0.2
2295.914545	0.690468431	5	0.067063668	1.38981604	52.73292027	36.27088233	0.2
2296.114545	0.690407608	5	0.067313189	1.383072896	52.73292037	36.26838729	0.2
2296.314545	0.690351274	5	0.067561733	1.376854912	52.73292046	36.26590203	0.2
2296.514545	0.690290624	5	0.067809054	1.370190309	52.73292055	36.26342899	0.2
2296.714545	0.69022799	5	0.068055183	1.363321781	52.73292064	36.26096788	0.2
2296.914545	0.690171798	5	0.068300347	1.357204324	52.73292073	36.25851642	0.2
2297.114545	0.690113271	5	0.068544691	1.350859101	52.73292082	36.25607315	0.2
2297.314545	0.690056866	5	0.068788067	1.344790731	52.73292091	36.25363956	0.2
2297.514545	0.689996329	5	0.069030386	1.338271864	52.732921	36.25121655	0.2
2297.714545	0.689936257	5	0.069271373	1.331847313	52.73292109	36.24880685	0.2
2297.914545	0.689880719	5	0.069511467	1.325943906	52.73292118	36.24640608	0.2
2298.114545	0.689822541	5	0.069750365	1.31977997	52.73292127	36.24401728	0.2
2298.314545	0.689770368	5	0.069988909	1.31428343	52.73292136	36.24163201	0.2
2298.514545	0.689712321	5	0.070226013	1.308191128	52.73292145	36.23926114	0.2
2298.714545	0.689656528	5	0.070462468	1.302356432	52.73292154	36.23689676	0.2
2298.914545	0.689599451	5	0.070697675	1.296415581	52.73292163	36.23454486	0.2
2299.114545	0.689545686	5	0.07093207	1.290861541	52.73292172	36.23220108	0.2
2299.314545	0.689489472	5	0.071165636	1.285055534	52.73292181	36.2298656	0.2
2299.514545	0.689435104	5	0.071398344	1.279469573	52.7329219	36.22753868	0.2
2299.714545	0.68937969	5	0.071629905	1.273812523	52.73292199	36.22522324	0.2
2299.914545	0.689323997	5	0.071860423	1.268140177	52.73292208	36.22291823	0.2
2300.114545	0.689270152	5	0.072090267	1.262687471	52.73292217	36.22061996	0.2
2300.314545	0.68921706	5	0.072319224	1.257336448	52.73292225	36.21833056	0.2
2300.514545	0.689163338	5	0.072547328	1.25194245	52.73292234	36.21604969	0.2
2300.714545	0.68911214	5	0.072774548	1.246812069	52.73292243	36.21377765	0.2
2300.914545	0.689055619	5	0.073000358	1.241186921	52.73292252	36.21151972	0.2
2301.114545	0.6890023	5	0.073225778	1.235898567	52.73292261	36.20926569	0.2
2301.314545	0.688948976	5	0.073449982	1.230639517	52.7329227	36.20702382	0.2
2301.514545	0.688897237	5	0.073673811	1.225548645	52.73292279	36.20478569	0.2
2301.714545	0.688845427	5	0.073896687	1.220475153	52.73292288	36.2025571	0.2
2301.914545	0.688794798	5	0.07411896	1.215544213	52.73292297	36.20033454	0.2
2302.114545	0.688741684	5	0.074340033	1.210379228	52.73292306	36.19812397	0.2
2302.314545	0.688691083	5	0.074560425	1.205496792	52.73292314	36.19592022	0.2
2302.514545	0.688638381	5	0.074779709	1.200417478	52.73292323	36.19372755	0.2
2302.714545	0.688588468	5	0.074998431	1.195626266	52.73292332	36.19154049	0.2
2302.914545	0.688538846	5	0.075216211	1.190890101	52.73292341	36.18936285	0.2
2303.114545	0.688489394	5	0.075433479	1.186186188	52.7329235	36.18719034	0.2
2303.314545	0.688437697	5	0.075649569	1.181289668	52.73292359	36.1850296	0.2
2303.514545	0.688386893	5	0.075864941	1.176491892	52.73292367	36.18287604	0.2
2303.714545	0.688336268	5	0.076079712	1.171732533	52.73292376	36.1807285	0.2
2303.914545	0.688285316	5	0.076293407	1.166966371	52.73292385	36.17859171	0.2
2304.114545	0.688236622	5	0.076506539	1.162426208	52.73292394	36.17646056	0.2
2304.314545	0.688187617	5	0.076718961	1.157875681	52.73292403	36.1743365	0.2
2304.514545	0.688139185	5	0.076930632	1.153398147	52.73292411	36.17221995	0.2
2304.714545	0.688090355	5	0.077141632	1.148895808	52.7329242	36.17011011	0.2
2304.914545	0.688042506	5	0.07735179	1.144506687	52.73292429	36.16800869	0.2
2305.114545	0.687993554	5	0.077560974	1.140034495	52.73292438	36.16591701	0.2
2305.314545	0.687946797	5	0.077769939	1.135780306	52.73292446	36.16382752	0.2
2305.514545	0.687897996	5	0.077977987	1.131341394	52.73292455	36.16174721	0.2
2305.714545	0.687848251	5	0.078185167	1.126847536	52.73292464	36.15967557	0.2
2305.914545	0.687803329	5	0.078391978	1.122801634	52.73292473	36.15760762	0.2
2306.114545	0.687755406	5	0.078597691	1.11850916	52.73292481	36.15555064	0.2
2306.314545	0.687709005	5	0.078802836	1.114359108	52.7329249	36.15349935	0.2
2306.514545	0.687660652	5	0.079007133	1.110057477	52.73292499	36.15145654	0.2
2306.714545	0.687613832	5	0.079210832	1.105899719	52.73292508	36.14941971	0.2
2306.914545	0.687568626	5	0.079413877	1.101907487	52.73292516	36.14738942	0.2
2307.114545	0.6875226	5	0.07961617	1.097856482	52.73292525	36.14536665	0.2
2307.314545	0.687473823	5	0.079817529	1.093578309	52.73292534	36.14335322	0.2
2307.514545	0.687428192	5	0.080018369	1.089592119	52.73292542	36.14134498	0.2
2307.714545	0.687384411	5	0.080218771	1.085785536	52.73292551	36.13934111	0.2
2307.914545	0.687338085	5	0.080418242	1.081763867	52.7329256	36.13734657	0.2
2308.114545	0.687293582	5	0.080617467	1.077915425	52.73292568	36.13535448	0.2
2308.314545	0.687246787	5	0.080815469	1.073887705	52.73292577	36.13337461	0.2
2308.514545	0.687200399	5	0.081012972	1.069906663	52.73292586	36.13139974	0.2
2308.714545	0.687157433	5	0.081210143	1.066234148	52.73292594	36.12942818	0.2
2308.914545	0.687111464	5	0.081406294	1.06231888	52.73292603	36.12746683	0.2
2309.114545	0.687066919	5	0.081601939	1.058538117	52.73292612	36.12551053	0.2
2309.314545	0.687024089	5	0.081797155	1.0549154	52.7329262	36.12355853	0.2
2309.514545	0.686978695	5	0.081991464	1.051090504	52.73292629	36.1216156	0.2
2309.714545	0.686936249	5	0.082185429	1.047526212	52.73292637	36.11967611	0.2
2309.914545	0.686891698	5	0.082378563	1.043796147	52.73292646	36.11774492	0.2
2310.114545	0.686846865	5	0.082571113	1.040060596	52.73292655	36.11581957	0.2
2310.314545	0.686805175	5	0.082763255	1.036596264	52.73292663	36.11389831	0.2
2310.514545	0.686761069	5	0.082954644	1.032939268	52.73292672	36.11198458	0.2
2310.714545	0.686717283	5	0.08314526	1.029325652	52.7329268	36.11007857	0.2
2310.914545	0.686674945	5	0.083335402	1.025846885	52.73292689	36.1081773	0.2
2311.114545	0.686632707	5	0.083525063	1.022387428	52.73292698	36.10628085	0.2
2311.314545	0.686588736	5	0.083713897	1.018792528	52.73292706	36.10439267	0.2
2311.514545	0.686544997	5	0.083902158	1.015232245	52.73292715	36.1025102	0.2
2311.714545	0.686503796	5	0.084089979	1.011889203	52.73292723	36.10063215	0.2
2311.914545	0.686461024	5	0.084277081	1.008432658	52.73292732	36.09876129	0.2
2312.114545	0.686420165	5	0.084463692	1.005142551	52.7329274	36.09689533	0.2
2312.314545	0.686378188	5	0.084649904	1.001770626	52.73292749	36.09503336	0.2
2312.514545	0.686336451	5	0.084835432	0.99842975	52.73292757	36.09317823	0.2
2312.714545	0.686293593	5	0.085020208	0.995009233	52.73292766	36.09133063	0.2
2312.914545	0.686251585	5	0.085204542	0.991670406	52.73292774	36.08948744	0.2
2313.114545	0.686210258	5	0.085388192	0.988395959	52.73292783	36.08765109	0.2
2313.314545	0.686169758	5	0.085571382	0.985197797	52.73292791	36.08581934	0.2
2313.514545	0.686128743	5	0.08575405	0.981968897	52.732928	36.08399282	0.2
2313.714545	0.686087572	5	0.08593613	0.978738745	52.73292808	36.08217216	0.2
2313.914545	0.686047719	5	0.086117778	0.975624171	52.73292817	36.08035584	0.2
2314.114545	0.686007093	5	0.086298856	0.97245485	52.73292825	36.0785452	0.2
2314.314545	0.685967249	5	0.086479422	0.96936352	52.73292834	36.07673969	0.2
2314.514545	0.685926351	5	0.08665937	0.966191579	52.73292842	36.07494037	0.2
2314.714545	0.685885658	5	0.086838732	0.963050903	52.73292851	36.0731469	0.2
2314.914545	0.685845058	5	0.087017506	0.959926746	52.73292859	36.0713593	0.2
2315.114545	0.685805206	5	0.087195928	0.956870158	52.73292868	36.06957524	0.2
2315.314545	0.685767722	5	0.087373931	0.954004804	52.73292876	36.06779535	0.2
2315.514545	0.685726459	5	0.087551024	0.950860938	52.73292884	36.06602458	0.2
2315.714545	0.685689479	5	0.087728194	0.948050581	52.73292893	36.06425303	0.2
2315.914545	0.685647607	5	0.087904223	0.944877793	52.73292901	36.06249288	0.2
2316.114545	0.685609511	5	0.088080225	0.942002004	52.7329291	36.06073302	0.2
2316.314545	0.685570402	5	0.08825554	0.939058752	52.73292918	36.05898002	0.2
2316.514545	0.685530399	5	0.088430085	0.93605665	52.73292926	36.05723471	0.2
2316.714545	0.685493375	5	0.088604641	0.933289034	52.73292935	36.0554893	0.2
2316.914545	0.68545247	5	0.088778133	0.930236965	52.73292943	36.05375453	0.2
2317.114545	0.685413929	5	0.088951432	0.927372274	52.73292952	36.05202169	0.2
2317.314545	0.685375791	5	0.089124129	0.924546308	52.7329296	36.05029486	0.2
2317.514545	0.685337756	5	0.08929647	0.921738044	52.73292968	36.04857161	0.2
2317.714545	0.685300964	5	0.089468359	0.919025841	52.73292977	36.04685286	0.2
2317.914545	0.685261092	5	0.089639489	0.916098873	52.73292985	36.04514171	0.2
2318.114545	0.685225354	5	0.089810491	0.91348254	52.73292993	36.04343183	0.2
2318.314545	0.685186817	5	0.08998078	0.910669664	52.73293002	36.0417291	0.2
2318.514545	0.685148892	5	0.090150644	0.907909916	52.7329301	36.0400306	0.2
2318.714545	0.685111823	5	0.090320145	0.905221075	52.73293018	36.03833573	0.2
2318.914545	0.685073894	5	0.090489038	0.902477634	52.73293027	36.03664696	0.2
2319.114545	0.685035646	5	0.09065731	0.899719627	52.73293035	36.03496438	0.2
2319.314545	0.684999513	5	0.090825324	0.89712135	52.73293043	36.03328438	0.2
2319.514545	0.684962016	5	0.090992725	0.894435218	52.73293052	36.03161053	0.2
2319.714545	0.684926112	5	0.091159817	0.891866515	52.7329306	36.02993975	0.2
2319.914545	0.684889302	5	0.091326406	0.889244176	52.73293068	36.028274	0.2
2320.114545	0.684851616	5	0.091492504	0.886568105	52.73293076	36.02661317	0.2
2320.314545	0.684815534	5	0.091658181	0.884010602	52.73293085	36.02495654	0.2
2320.514545	0.684779257	5	0.091823564	0.881448076	52.73293093	36.02330286	0.2
2320.714545	0.684741739	5	0.091988319	0.878805563	52.73293101	36.02165546	0.2
2320.914545	0.684707724	5	0.092152968	0.876417527	52.73293109	36.02000911	0.2
2321.114545	0.684669875	5	0.092316691	0.873765727	52.73293118	36.01837202	0.2
2321.314545	0.684633923	5	0.092480158	0.871256328	52.73293126	36.0167375	0.2
2321.514545	0.684598015	5	0.092643137	0.868756591	52.73293134	36.01510786	0.2
2321.714545	0.684562243	5	0.092805679	0.866272439	52.73293142	36.01348258	0.2
2321.914545	0.684527094	5	0.092967942	0.863841428	52.73293151	36.01186009	0.2
2322.114545	0.684491813	5	0.093129651	0.861404861	52.73293159	36.01024315	0.2
2322.314545	0.684456158	5	0.093290938	0.858950374	52.73293167	36.00863042	0.2
2322.514545	0.684419846	5	0.093451676	0.856458094	52.73293175	36.00702319	0.2
2322.714545	0.684385136	5	0.093612136	0.854082654	52.73293183	36.00541873	0.2
2322.914545	0.684350486	5	0.093772229	0.851717777	52.73293192	36.00381794	0.2
2323.114545	0.684314988	5	0.093931865	0.849301396	52.732932	36.00222172	0.2
2323.314545	0.684279611	5	0.09409098	0.846900755	52.73293208	36.00063072	0.2
2323.514545	0.684244844	5	0.094249737	0.844547954	52.73293216	35.99904329	0.2
2323.714545	0.6842101	5	0.094408232	0.842203143	52.73293224	35.99745848	0.2
2323.914545	0.684175565	5	0.094566191	0.839878912	52.73293232	35.99587903	0.2
2324.114545	0.68414152	5	0.094723763	0.837593912	52.73293241	35.99430346	0.2
2324.314545	0.684108136	5	0.094881113	0.835360889	52.73293249	35.9927301	0.2
2324.514545	0.684072419	5	0.09503774	0.832975367	52.73293257	35.99116397	0.2
2324.714545	0.684038718	5	0.095194115	0.830731905	52.73293265	35.98960036	0.2
2324.914545	0.684004634	5	0.095350092	0.828469607	52.73293273	35.98804073	0.2
2325.114545	0.683970176	5	0.095505625	0.826188262	52.73293281	35.98648554	0.2
2325.314545	0.68393677	5	0.095660865	0.823983623	52.73293289	35.98493329	0.2
2325.514545	0.683903456	5	0.095815713	0.821790315	52.73293297	35.98338495	0.2
2325.714545	0.683869288	5	0.095970147	0.819545572	52.73293306	35.98184074	0.2
2325.914545	0.683836164	5	0.096124212	0.817375608	52.73293314	35.98030024	0.2
2326.114545	0.683802178	5	0.096277796	0.815156236	52.73293322	35.97876454	0.2
2326.314545	0.68376882	5	0.096431001	0.812982651	52.7329333	35.97723263	0.2
2326.514545	0.68373504	5	0.096583822	0.81078853	52.73293338	35.97570455	0.2
2326.714545	0.683702113	5	0.096736339	0.808654973	52.73293346	35.97417953	0.2
2326.914545	0.683669683	5	0.096888573	0.806560362	52.73293354	35.97265733	0.2
2327.114545	0.683635736	5	0.097040168	0.804371446	52.73293362	35.97114152	0.2
2327.314545	0.683603775	5	0.097191604	0.802317718	52.7329337	35.9696273	0.2
2327.514545	0.683570956	5	0.097342603	0.800213018	52.73293378	35.96811745	0.2
2327.714545	0.683537296	5	0.097493137	0.79806033	52.73293386	35.96661224	0.2
2327.914545	0.683504675	5	0.097643449	0.79597986	52.73293394	35.96510927	0.2
2328.114545	0.683473212	5	0.097793406	0.793978188	52.73293402	35.96360984	0.2
2328.314545	0.683439646	5	0.097942871	0.791848798	52.7329341	35.96211533	0.2
2328.514545	0.683407972	5	0.098092059	0.789844287	52.73293418	35.96062358	0.2
2328.714545	0.683375452	5	0.098240839	0.787791709	52.73293426	35.95913592	0.2
2328.914545	0.683342787	5	0.098389332	0.785735442	52.73293434	35.95765113	0.2
2329.114545	0.683310679	5	0.098537418	0.783719244	52.73293442	35.95617041	0.2
2329.314545	0.683279117	5	0.098685243	0.781742648	52.7329345	35.9546923	0.2
2329.514545	0.683247209	5	0.098832627	0.77974869	52.73293458	35.9532186	0.2
2329.714545	0.683214945	5	0.098979609	0.777738632	52.73293466	35.95174891	0.2
2329.914545	0.683183844	5	0.099126311	0.775806014	52.73293474	35.95028203	0.2
2330.114545	0.683151565	5	0.099272581	0.77380433	52.73293482	35.94881947	0.2
2330.314545	0.683120016	5	0.099418571	0.771853391	52.7329349	35.9473597	0.2
2330.514545	0.683088483	5	0.099564216	0.769908336	52.73293498	35.94590339	0.2
2330.714545	0.683057474	5	0.099709507	0.768000099	52.73293506	35.94445062	0.2
2330.914545	0.683025777	5	0.099854425	0.766054961	52.73293514	35.94300158	0.2
2331.114545	0.682994516	5	0.099999039	0.764141199	52.73293522	35.94155558	0.2
2331.314545	0.68296382	5	0.100143318	0.762266748	52.7329353	35.94011292	0.2
2331.514545	0.682932341	5	0.100287219	0.760349008	52.73293538	35.93867405	0.2
2331.714545	0.682901317	5	0.100430778	0.758463883	52.73293546	35.9372386	0.2
2331.914545	0.68287093	5	0.100574061	0.756621867	52.73293554	35.9358059	0.2
2332.114545	0.682839652	5	0.100716916	0.754730644	52.73293562	35.93437748	0.2
2332.314545	0.682808945	5	0.100859534	0.752878463	52.73293569	35.93295144	0.2
2332.514545	0.682778681	5	0.101001845	0.751057282	52.73293577	35.93152847	0.2
2332.714545	0.682747688	5	0.101143721	0.749197335	52.73293585	35.93010984	0.2
2332.914545	0.682717164	5	0.101285378	0.747369782	52.73293593	35.92869341	0.2
2333.114545	0.682687156	5	0.101426731	0.745577416	52.73293601	35.92728002	0.2
2333.314545	0.682656402	5	0.101567769	0.743744884	52.73293609	35.92586977	0.2
2333.514545	0.682626125	5	0.101708432	0.741945304	52.73293617	35.92446328	0.2
2333.714545	0.682595994	5	0.101848785	0.740158655	52.73293625	35.92305988	0.2
2333.914545	0.682565862	5	0.101988818	0.738376226	52.73293632	35.92165969	0.2
2334.114545	0.682535873	5	0.102128494	0.736606571	52.7329364	35.92026306	0.2
2334.314545	0.682505893	5	0.102267849	0.734841646	52.73293648	35.91886964	0.2
2334.514545	0.682476434	5	0.102406938	0.733111287	52.73293656	35.91747889	0.2
2334.714545	0.68244668	5	0.102545698	0.731368874	52.73293664	35.91609142	0.2
2334.914545	0.68241737	5	0.102684207	0.729655061	52.73293672	35.91470647	0.2
2335.114545	0.68238727	5	0.102822319	0.727899831	52.73293679	35.91332548	0.2
2335.314545	0.682357299	5	0.102960129	0.72615634	52.73293687	35.91194752	0.2
2335.514545	0.682328208	5	0.103097758	0.72446799	52.73293695	35.91057137	0.2
2335.714545	0.682298825	5	0.103234962	0.722766605	52.73293703	35.90919946	0.2
2335.914545	0.682269023	5	0.103371809	0.72104537	52.73293711	35.90783112	0.2
2336.114545	0.682240567	5	0.103508533	0.719405056	52.73293718	35.90646402	0.2
2336.314545	0.682210565	5	0.103644736	0.71768055	52.73293726	35.90510211	0.2
2336.514545	0.682182232	5	0.103780857	0.716055373	52.73293734	35.90374104	0.2
2336.714545	0.682152431	5	0.10391649	0.714350013	52.73293742	35.90238484	0.2
2336.914545	0.682123835	5	0.104051935	0.712717494	52.73293749	35.90103052	0.2
2337.114545	0.682094728	5	0.10418702	0.711059464	52.73293757	35.89967981	0.2
2337.314545	0.682066212	5	0.104321908	0.709438989	52.73293765	35.89833106	0.2
2337.514545	0.682036928	5	0.104456378	0.707778494	52.73293773	35.89698649	0.2
2337.714545	0.682008248	5	0.104590609	0.706156111	52.7329378	35.89564432	0.2
2337.914545	0.681980177	5	0.104724691	0.704572102	52.73293788	35.89430363	0.2
2338.114545	0.681951433	5	0.104858359	0.702953139	52.73293796	35.89296708	0.2
2338.314545	0.681922965	5	0.104991769	0.701353716	52.73293804	35.89163311	0.2
2338.514545	0.681894318	5	0.105124824	0.699748266	52.73293811	35.8903027	0.2
2338.714545	0.681865825	5	0.105257599	0.698154628	52.73293819	35.88897507	0.2
2338.914545	0.681837853	5	0.105390181	0.69659394	52.73293827	35.88764939	0.2
2339.114545	0.681809698	5	0.105522415	0.695026413	52.73293834	35.88632718	0.2
2339.314545	0.681781579	5	0.105654364	0.693464416	52.73293842	35.88500782	0.2
2339.514545	0.681753483	5	0.105786029	0.691907078	52.7329385	35.8836913	0.2
2339.714545	0.681725055	5	0.105917417	0.6903351	52.73293857	35.88237755	0.2
2339.914545	0.681697494	5	0.106048607	0.688814283	52.73293865	35.88106579	0.2
2340.114545	0.681670405	5	0.106179521	0.687323042	52.73293873	35.87975677	0.2
2340.314545	0.681641439	5	0.106309962	0.685731948	52.7329388	35.8784525	0.2
2340.514545	0.681614483	5	0.106440332	0.684254323	52.73293888	35.87714893	0.2
2340.714545	0.68158607	5	0.106570311	0.682700708	52.73293896	35.87584927	0.2
2340.914545	0.681558413	5	0.106700136	0.681191609	52.73293903	35.87455114	0.2
2341.114545	0.681531658	5	0.106829696	0.679735323	52.73293911	35.87325568	0.2
2341.314545	0.681503399	5	0.106958904	0.678199757	52.73293919	35.87196373	0.2
2341.514545	0.681476359	5	0.107087923	0.676733919	52.73293926	35.87067367	0.2
2341.714545	0.681449326	5	0.107216707	0.675272189	52.73293934	35.86938596	0.2
2341.914545	0.681421848	5	0.107345091	0.673788873	52.73293942	35.86810225	0.200008332
2342.114553	0.681394879	5	0.10747326	0.672336215	52.73293949	35.86682069	0.200060336
2342.314614	0.681367289	5	0.107601138	0.670853879	52.73293957	35.86554203	0.200158921
2342.514773	0.681340782	5	0.107728976	0.669432583	52.73293964	35.86426378	0.200304782
2342.715077	0.681314661	5	0.107856535	0.66803495	52.73293972	35.86298833	0.200485677
2342.915563	0.68128876	5	0.107983952	0.666651963	52.7329398	35.86171429	0.200709257
2343.116272	0.681263927	5	0.108111335	0.665328648	52.73293987	35.86044058	0.200976793
2343.317249	0.681237889	5	0.108238562	0.663943976	52.73293995	35.85916844	0.201268521
2343.518518	0.68121274	5	0.108365757	0.662609294	52.73294002	35.85789662	0.20160025
2343.720118	0.681188297	5	0.108492959	0.661315056	52.7329401	35.85662473	0.201966284
2343.922084	0.681163611	5	0.108620058	0.660009791	52.73294018	35.85535387	0.202363853
2344.124448	0.681139556	5	0.108747202	0.658740631	52.73294025	35.85408256	0.202792182
2344.32724	0.68111455	5	0.108874331	0.657424013	52.73294033	35.85281139	0.203250394
2344.530491	0.681091226	5	0.109001582	0.656198056	52.73294041	35.85153902	0.203748239
2344.734239	0.681066619	5	0.10912878	0.654907596	52.73294048	35.85026716	0.204252332
2344.938491	0.681042774	5	0.109256088	0.653659342	52.73294056	35.84899422	0.204805401
2345.143297	0.681019206	5	0.109383492	0.652427871	52.73294064	35.8477203	0.205363113
2345.34866	0.680996018	5	0.109511045	0.651218383	52.73294071	35.84644491	0.20596954
2345.554629	0.680972349	5	0.109638688	0.649986497	52.73294079	35.8451686	0.206576949
2345.761206	0.680949372	5	0.109766542	0.648792699	52.73294087	35.8438902	0.207219016
2345.968425	0.680925878	5	0.109894474	0.647574166	52.73294095	35.84261101	0.207889311
2346.176315	0.680903166	5	0.110022651	0.646398495	52.73294102	35.84132937	0.208581328
2346.384896	0.680880279	5	0.110150976	0.645215932	52.7329411	35.84004625	0.209312392
2346.594208	0.680857151	5	0.110279432	0.64402295	52.73294118	35.83876182	0.210032747
2346.804241	0.680834963	5	0.110408238	0.642880585	52.73294126	35.83747389	0.210788819
2347.01503	0.680811536	5	0.11053707	0.641676743	52.73294134	35.83618571	0.211573633
2347.226604	0.680788929	5	0.110666217	0.640517156	52.73294142	35.83489437	0.212396319
2347.439	0.680766887	5	0.110795664	0.639388903	52.7329415	35.83360003	0.213200198
2347.6522	0.68074384	5	0.110925312	0.63821058	52.73294157	35.83230368	0.21406029
2347.86626	0.680721504	5	0.111055245	0.637071028	52.73294165	35.83100448	0.214909891
2348.08117	0.680699339	5	0.111185556	0.635942333	52.73294173	35.82970151	0.215791821
2348.296962	0.680678261	5	0.111316266	0.634870551	52.73294181	35.82839454	0.216701369
2348.513663	0.680654647	5	0.111446913	0.633672752	52.73294189	35.82708821	0.21762784
2348.731291	0.680632355	5	0.111578013	0.632543536	52.73294198	35.82577734	0.218572046
2348.949863	0.680609744	5	0.111709394	0.631399772	52.73294206	35.82446367	0.219536453
2349.1694	0.680587538	5	0.111841147	0.630278966	52.73294214	35.82314628	0.220520644
2349.38992	0.680566137	5	0.111973325	0.62920103	52.73294222	35.82182463	0.221548649
2349.611469	0.680543334	5	0.112105706	0.628053745	52.7329423	35.82050096	0.222570556
2349.83404	0.68052158	5	0.112238568	0.626961285	52.73294238	35.81917247	0.223604345
2350.057644	0.680498999	5	0.112371753	0.625829832	52.73294247	35.81784077	0.224663867
2350.282308	0.680476792	5	0.112505348	0.624718859	52.73294255	35.81650495	0.225758116
2350.508066	0.680454804	5	0.112639307	0.623620752	52.73294263	35.8151655	0.226813124
2350.734879	0.680432807	5	0.112773676	0.622524224	52.73294272	35.81382195	0.227951425
2350.96283	0.680410857	5	0.112908422	0.621431908	52.7329428	35.81247463	0.229068416
2351.191899	0.680388212	5	0.113043545	0.620306938	52.73294288	35.81112354	0.230241848
2351.422141	0.680366186	5	0.113179205	0.619214711	52.73294297	35.80976708	0.231386484
2351.653527	0.680344324	5	0.113315235	0.618132327	52.73294305	35.80840692	0.232567086
2351.886094	0.680321709	5	0.113451607	0.617015097	52.73294314	35.80704334	0.233811433
2352.119906	0.680299758	5	0.113588494	0.615932403	52.73294322	35.80567462	0.235036934
2352.354943	0.680277593	5	0.113725835	0.614841043	52.73294331	35.80430135	0.236233488
2352.591176	0.680255174	5	0.113863674	0.613739149	52.7329434	35.80292311	0.237524544
2352.828701	0.68023348	5	0.114002012	0.612674608	52.73294348	35.80153987	0.238817094
2353.067518	0.680210925	5	0.114140748	0.611570141	52.73294357	35.80015266	0.240068109
2353.307586	0.680188423	5	0.114279942	0.610470086	52.73294366	35.79876086	0.24140944
2353.548995	0.680166316	5	0.114419645	0.609391264	52.73294375	35.79736398	0.242755383
2353.791751	0.680144378	5	0.114559881	0.608322477	52.73294383	35.79596176	0.244057949
2354.035809	0.68012137	5	0.114700565	0.607203745	52.73294392	35.79455507	0.245418189
2354.281227	0.680100157	5	0.114841883	0.606173819	52.73294401	35.79314204	0.246817723
2354.528045	0.680076615	5	0.114983463	0.605033331	52.7329441	35.79172639	0.248220614
2354.776265	0.680054559	5	0.115125736	0.603966709	52.73294419	35.7903038	0.249670585
2355.025936	0.680031819	5	0.115268474	0.602868753	52.73294428	35.78887658	0.251068241
2355.277004	0.680009854	5	0.115411858	0.601810078	52.73294437	35.78744289	0.252510884
2355.529515	0.679986786	5	0.115555734	0.600701158	52.73294446	35.78600428	0.253997083
2355.783512	0.679963755	5	0.115700077	0.599594553	52.73294455	35.784561	0.250521139
2356.034033	0.679913905	5	0.115842142	0.597207934	52.73294465	35.78314051	0.256991061
2356.291024	0.679918873	5	0.115987653	0.597445294	52.73294474	35.78168554	0.260433839
2356.551458	0.679906671	5	0.116134872	0.59686229	52.73294483	35.78021351	0.260055947
2356.811514	0.679872946	5	0.116281568	0.59525397	52.73294492	35.77874671	0.260844373
2357.072358	0.679846151	5	0.116428424	0.593979045	52.73294502	35.7772783	0.263171235
2357.33553	0.679828011	5	0.11657629	0.593117774	52.73294511	35.7757998	0.265065783
2357.600595	0.679805511	5	0.116724787	0.592050995	52.73294521	35.77431499	0.266382836
2357.866978	0.679781199	5	0.116873922	0.590900354	52.7329453	35.7728238	0.26793932
2358.134918	0.679757594	5	0.117023516	0.589785919	52.7329454	35.77132801	0.269706959
2358.404624	0.679735426	5	0.117173835	0.588740868	52.7329455	35.76982498	0.271358995
2358.675983	0.679711987	5	0.117324716	0.587637849	52.73294559	35.76831634	0.273040633
2358.949024	0.679688131	5	0.11747617	0.586516839	52.73294569	35.76680196	0.274704292
2359.223728	0.679664426	5	0.117628268	0.585405485	52.73294579	35.76528114	0.27647335
2359.500202	0.679640971	5	0.117780962	0.584308113	52.73294589	35.76375436	0.278228411
2359.77843	0.679617184	5	0.117934297	0.58319688	52.73294599	35.76222118	0.279965862
2360.058396	0.679593512	5	0.118088348	0.582093424	52.73294608	35.76068083	0.281687204
2360.340083	0.679569758	5	0.118242992	0.580987992	52.73294618	35.75913456	0.283489687
2360.623573	0.679545512	5	0.118398206	0.579862201	52.73294628	35.75758258	0.285324411
2360.908897	0.67952216	5	0.118554243	0.578780345	52.73294639	35.75602238	0.287200194
2361.196098	0.679497943	5	0.118710884	0.577659431	52.73294649	35.75445614	0.288989047
2361.485087	0.679474352	5	0.11886834	0.576570108	52.73294659	35.75288175	0.290837218
2361.775924	0.679449175	5	0.119026214	0.575409903	52.73294669	35.75130318	0.292798879
2362.068723	0.679425276	5	0.119184913	0.574310705	52.7329468	35.74971636	0.29470997
2362.363433	0.679401405	5	0.11934435	0.573215376	52.7329469	35.74812217	0.296600516
2362.660033	0.67937671	5	0.119504447	0.572083325	52.732947	35.74652137	0.298485828
2362.958519	0.679351603	5	0.119665187	0.570935424	52.73294711	35.74491414	0.300459323
2363.258978	0.679328808	5	0.119826905	0.569895705	52.73294721	35.74329714	0.302461327
2363.56144	0.679303085	5	0.119988922	0.568723079	52.73294732	35.74167714	0.304505634
2363.865945	0.679277995	5	0.120151683	0.567582691	52.73294743	35.7400497	0.306509931
2364.172455	0.679253391	5	0.120315349	0.566466862	52.73294753	35.73841322	0.308524267
2364.480979	0.679227339	5	0.120479476	0.565287134	52.73294764	35.73677214	0.31052639
2364.791506	0.679201877	5	0.120644491	0.564136733	52.73294775	35.73512216	0.312607152
2365.104113	0.67917664	5	0.120810133	0.562998818	52.73294786	35.73346592	0.314720039
2365.418833	0.679151592	5	0.120976545	0.5618715	52.73294797	35.73180198	0.316924964
2365.735758	0.67912689	5	0.121143745	0.560762766	52.73294808	35.73013016	0.319001453
2366.054759	0.679101536	5	0.121311677	0.559626498	52.73294819	35.72845103	0.321106511
2366.375866	0.679074652	5	0.121480164	0.55842344	52.7329483	35.72676635	0.322316411
2366.698182	0.67904437	5	0.121649116	0.557072397	52.73294841	35.72507701	0.325441849
2367.023624	0.679023863	5	0.121819257	0.556158885	52.73294852	35.72337579	0.328153406
2367.351778	0.678999859	5	0.121990389	0.555091952	52.73294864	35.72166465	0.329923805
2367.681701	0.678970825	5	0.12216214	0.553803891	52.73294875	35.71994733	0.331942675
2368.013644	0.678944069	5	0.122334575	0.552619462	52.73294887	35.71822317	0.334347287
2368.347991	0.678917738	5	0.122507588	0.551456647	52.73294898	35.71649323	0.336727673
2368.684719	0.678893448	5	0.12268169	0.550386186	52.7329491	35.7147524	0.339025146
2369.023744	0.678865506	5	0.122856346	0.549157052	52.73294921	35.71300603	0.341301063
2369.365045	0.678839542	5	0.123031949	0.54801804	52.73294933	35.7112502	0.343578018
2369.708623	0.678811537	5	0.123208318	0.54679077	52.73294945	35.7094867	0.346019561
2370.054643	0.678784663	5	0.123385288	0.545616461	52.73294957	35.70771719	0.348423655
2370.403067	0.678757601	5	0.123563139	0.544436714	52.73294968	35.70593888	0.350717676
2370.753784	0.678729761	5	0.123741656	0.543224788	52.7329498	35.70415391	0.3531209
2371.106905	0.678702297	5	0.123921022	0.542032457	52.73294992	35.70236045	0.355668052
2371.462573	0.678675309	5	0.124101239	0.540863488	52.73295004	35.70055848	0.358127194
2371.8207	0.678647602	5	0.124282248	0.539665867	52.73295017	35.69874859	0.360483974
2372.181184	0.678619161	5	0.124464099	0.538439393	52.73295029	35.69693028	0.362976385
2372.544161	0.678590629	5	0.124646694	0.537211523	52.73295041	35.69510453	0.365607871
2372.909769	0.678563627	5	0.124830094	0.536052182	52.73295053	35.69327074	0.368071459
2373.27784	0.678534552	5	0.125014268	0.534806675	52.73295066	35.6914292	0.370569995
2373.64841	0.678506968	5	0.125199429	0.533627573	52.73295078	35.6895778	0.373172427
2374.021582	0.678478035	5	0.125385172	0.532394335	52.73295091	35.68772058	0.375855528
2374.397438	0.678450884	5	0.125571927	0.531239024	52.73295104	35.68585324	0.378451302
2374.775889	0.67842035	5	0.125759182	0.529942407	52.73295116	35.6839809	0.380967081
2375.156856	0.678391844	5	0.125947551	0.528735833	52.73295129	35.68209742	0.383620833
2375.540477	0.678361742	5	0.126136481	0.527463257	52.73295142	35.68020833	0.384589238
2375.925066	0.678325393	5	0.126325585	0.525931911	52.73295155	35.6783175	0.389130281
2376.314197	0.678303952	5	0.126516199	0.525030112	52.73295168	35.67641157	0.392478477
2376.706675	0.67827951	5	0.126708323	0.524004457	52.73295181	35.67449055	0.394436504
2377.101112	0.678245077	5	0.126900607	0.52256362	52.73295194	35.67256793	0.396897495
2377.498009	0.678213213	5	0.127093462	0.521232309	52.73295207	35.6706396	0.400006721
2377.898016	0.678184766	5	0.127287631	0.520047233	52.7329522	35.66869813	0.402839454
2378.300855	0.678156518	5	0.127482602	0.518873865	52.73295234	35.66674864	0.405485706
2378.706341	0.67812429	5	0.127678065	0.517537131	52.73295247	35.66479423	0.408359135
2379.1147	0.678093817	5	0.127874508	0.516277312	52.73295261	35.66283001	0.41119205
2379.525892	0.67806226	5	0.128071748	0.514975116	52.73295274	35.66085784	0.41402487
2379.939917	0.678032425	5	0.128269882	0.513747922	52.73295288	35.65887673	0.416903083
2380.35682	0.678000502	5	0.128468756	0.512437113	52.73295302	35.65688821	0.419883874
2380.776704	0.677970057	5	0.128668579	0.511190625	52.73295315	35.65489021	0.422795095
2381.199499	0.677938665	5	0.128869183	0.509908362	52.73295329	35.6528844	0.425729491
2381.625229	0.677907724	5	0.129070814	0.508648424	52.73295343	35.65086832	0.428642309
2382.053871	0.677875794	5	0.129273121	0.507349431	52.73295357	35.64884548	0.424916663
2382.478788	0.677813564	5	0.129472804	0.504829322	52.73295371	35.64684888	0.434618314
2382.913406	0.677812738	5	0.129676725	0.504796516	52.73295385	35.64480991	0.440426001
2383.353832	0.6777938	5	0.129882947	0.504032559	52.73295399	35.64274792	0.440568182
2383.7944	0.677746309	5	0.13008836	0.50212054	52.73295414	35.64069402	0.442410994
2384.236811	0.677708441	5	0.130294125	0.500601567	52.73295428	35.63863661	0.44677435
2384.683586	0.677682833	5	0.130501488	0.499577107	52.73295442	35.63656322	0.450320312
2385.133906	0.677652263	5	0.13070998	0.498357097	52.73295457	35.63447854	0.452885608
2385.586791	0.677615794	5	0.130918974	0.496904705	52.73295471	35.63238884	0.455758474
2386.04255	0.677581477	5	0.13112879	0.495542344	52.73295486	35.63029092	0.459117004
2386.501667	0.67754962	5	0.131339334	0.49428087	52.73295501	35.62818572	0.462363483
2386.96403	0.677515272	5	0.131550563	0.492924368	52.73295516	35.62607368	0.465427312
2387.429458	0.677480948	5	0.131762776	0.491572591	52.73295531	35.62395179	0.468565016
2387.898023	0.677447936	5	0.131975889	0.490276181	52.73295546	35.6218209	0.471721554
2388.369744	0.677413599	5	0.132189877	0.488930897	52.73295561	35.61968128	0.475035159
2388.844779	0.677380307	5	0.132404506	0.487630437	52.73295576	35.61753524	0.478198461
2389.322978	0.677344376	5	0.13261975	0.486230672	52.73295591	35.61538305	0.481402986
2389.804381	0.677308981	5	0.132835959	0.484855624	52.73295606	35.61322121	0.48469319
2390.289074	0.67727572	5	0.133052992	0.483567153	52.73295621	35.61105113	0.488068324
2390.777142	0.677239758	5	0.1332708	0.482178281	52.73295637	35.6088733	0.491347743
2391.26849	0.677205033	5	0.133489593	0.480839944	52.73295652	35.60668563	0.494614797
2391.763105	0.677169884	5	0.133709148	0.479489799	52.73295668	35.60449033	0.497945275
2392.26105	0.677133008	5	0.133929264	0.478077343	52.73295684	35.60228943	0.501299403
2392.76235	0.677098381	5	0.134150412	0.476754881	52.73295699	35.60007821	0.504650363
2393.267	0.677062322	5	0.1343722	0.475381575	52.73295715	35.59786059	0.508012291
2393.775012	0.677024487	5	0.134594666	0.473944395	52.73295731	35.5956362	0.511393472
2394.286406	0.676989844	5	0.134818247	0.47263248	52.73295747	35.59340064	0.514831848
2394.801238	0.676954018	5	0.135042383	0.471280134	52.73295763	35.59115955	0.518197747
2395.319435	0.676916008	5	0.135267159	0.469848952	52.73295779	35.58891206	0.521664216
2395.8411	0.67687791	5	0.135492605	0.468418994	52.73295795	35.58665786	0.525052453
2396.366152	0.676840484	5	0.135719009	0.467018961	52.73295811	35.58439409	0.52839783
2396.89455	0.67680321	5	0.135946109	0.465628483	52.73295828	35.58212335	0.530001798
2397.424552	0.676758625	5	0.136173254	0.463970933	52.73295844	35.57985218	0.531355924
2397.955908	0.676711719	5	0.13639994	0.462231933	52.7329586	35.57758559	0.531262388
2398.48717	0.676660222	5	0.136626051	0.460332043	52.73295876	35.57532475	0.543935775
2399.031106	0.676658047	5	0.136856812	0.46025136	52.73295893	35.57301741	0.548737258
2399.579843	0.676627266	5	0.137089268	0.459119468	52.7329591	35.57069312	0.548780911
2400.128624	0.676574325	5	0.137320624	0.457179766	52.73295927	35.56837984	0.551802362
2400.680426	0.676531885	5	0.137552051	0.455629012	52.73295943	35.56606584	0.556121595
2401.236548	0.676497065	5	0.13778522	0.454362197	52.7329596	35.56373444	0.560429266
2401.796977	0.676459765	5	0.138019165	0.453007696	52.73295977	35.56139526	0.563646882
2402.360624	0.67641994	5	0.138253701	0.451567351	52.73295994	35.55905018	0.567222587
2402.927847	0.676379632	5	0.138488885	0.450113311	52.73296011	35.55669862	0.568139118
2403.495986	0.676328019	5	0.138723339	0.448257921	52.73296028	35.55435437	0.573378741
2404.069364	0.676295675	5	0.13895947	0.447099599	52.73296046	35.55199334	0.578957598
2404.648322	0.676263946	5	0.139197135	0.445965928	52.73296063	35.54961698	0.582069592
2405.230392	0.676221795	5	0.13943551	0.444465101	52.7329608	35.54723351	0.584992318
2405.815384	0.676179054	5	0.139673999	0.442947732	52.73296098	35.54484891	0.588723029
2406.404107	0.676136586	5	0.139913026	0.441444986	52.73296115	35.54245893	0.592586187
2406.996693	0.676095823	5	0.140152609	0.440007571	52.73296133	35.54006338	0.596170767
2407.592864	0.676056772	5	0.14039323	0.438635522	52.7329615	35.53765747	0.599719735
2408.192584	0.67601361	5	0.140634053	0.437123092	52.73296168	35.53524953	0.602716665
2408.7953	0.67597022	5	0.140875411	0.435608439	52.73296186	35.53283625	0.607047826
2409.402348	0.675932754	5	0.141117824	0.434305347	52.73296204	35.53041241	0.61095069
2410.013299	0.675890552	5	0.14136059	0.432840348	52.73296222	35.52798505	0.61434481
2410.627644	0.675844953	5	0.141603643	0.431264283	52.7329624	35.52555481	0.6178952
2411.245539	0.675803463	5	0.141847939	0.429835512	52.73296258	35.52311214	0.62164
2411.867179	0.675760366	5	0.142092434	0.428355751	52.73296276	35.52066749	0.625334459
2412.492513	0.675719067	5	0.142337783	0.426942511	52.73296294	35.51821431	0.629010042
2413.121523	0.675674743	5	0.142583352	0.425431239	52.73296312	35.51575892	0.63262073
2413.754144	0.675634004	5	0.142829823	0.424048377	52.73296331	35.5132945	0.636282517
2414.390427	0.675589809	5	0.143076476	0.422550343	52.73296349	35.51082828	0.637976117
2415.028403	0.675536909	5	0.143322789	0.420765866	52.73296367	35.50836545	0.643632347
2415.672035	0.675500589	5	0.143570626	0.419545272	52.73296386	35.50588739	0.647903365
2416.319938	0.675460802	5	0.14381928	0.418211954	52.73296404	35.50340115	0.649501299
2416.96944	0.675406644	5	0.144067296	0.416403376	52.73296423	35.5009213	0.65442438
2417.623864	0.675366488	5	0.144316719	0.415067748	52.73296441	35.49842738	0.658711096
2418.282575	0.675327237	5	0.144567119	0.413766653	52.7329646	35.49592368	0.661983387
2418.944559	0.675279996	5	0.144817098	0.412205888	52.73296479	35.4934242	0.665496387
2419.610055	0.675233142	5	0.145067513	0.410663326	52.73296498	35.49092036	0.669226554
2420.279282	0.675190355	5	0.145318882	0.409260733	52.73296517	35.48840698	0.672918231
2420.9522	0.675143709	5	0.145570333	0.407735438	52.73296536	35.48589278	0.670440149
2421.62264	0.67507926	5	0.145819968	0.405639265	52.73296554	35.48339675	0.680211702
2422.302852	0.675056267	5	0.146072479	0.404893386	52.73296573	35.48087195	0.684556596
2422.987408	0.675008975	5	0.146325221	0.403364041	52.73296593	35.47834485	0.687704533
2423.675113	0.67496187	5	0.146578686	0.401847359	52.73296612	35.47581051	0.691132749
2424.366245	0.6749142	5	0.146832281	0.400317097	52.73296631	35.47327488	0.691507661
2425.057753	0.674858061	5	0.147085106	0.3985235	52.7329665	35.47074694	0.698510307
2425.756263	0.67482269	5	0.147339489	0.397397476	52.73296669	35.46820343	0.702971095
2426.459235	0.674778086	5	0.147594462	0.395981434	52.73296689	35.46565401	0.699573782
2427.158808	0.674709509	5	0.147847457	0.393815533	52.73296708	35.46312439	0.709002953
2427.867811	0.674681872	5	0.148102753	0.392944976	52.73296727	35.46057174	0.709405404
2428.577217	0.674622598	5	0.148357087	0.391085878	52.73296747	35.45802873	0.716405193
2429.293622	0.674588386	5	0.148613099	0.390017456	52.73296766	35.45546892	0.720756185
2430.014378	0.674541587	5	0.148869576	0.388559374	52.73296786	35.45290448	0.717420531
2430.731799	0.674473425	5	0.149124192	0.386446707	52.73296805	35.45035864	0.726751292
2431.45855	0.674444516	5	0.149380752	0.385553844	52.73296825	35.44779336	0.731952258
2432.190502	0.674403311	5	0.149638631	0.384285426	52.73296845	35.4452149	0.734012893
2432.924515	0.674348194	5	0.149895679	0.382594287	52.73296864	35.44264474	0.733571399
2433.658086	0.674286954	5	0.150151506	0.380723952	52.73296884	35.44008679	0.740650856
2434.398737	0.674249695	5	0.150408807	0.379590853	52.73296904	35.43751411	0.745327532
2435.144065	0.674205591	5	0.150667394	0.378254145	52.73296924	35.43492856	0.747975406
2435.89204	0.67415373	5	0.150925443	0.37668782	52.73296943	35.43234841	0.745695779
2436.637736	0.674088256	5	0.151181889	0.3747199	52.73296963	35.42978428	0.754697506
2437.392434	0.674057345	5	0.151440519	0.373794554	52.73296983	35.4271983	0.759371394
2438.151805	0.674010644	5	0.15169947	0.372400218	52.73297003	35.42460912	0.761531788
2438.913337	0.673958682	5	0.15195831	0.370855547	52.73297023	35.42202105	0.764633864
2439.677971	0.673907195	5	0.152216833	0.369330785	52.73297043	35.41943615	0.768231109
2440.446202	0.673857266	5	0.152475605	0.367858486	52.73297063	35.41684875	0.771663836
2441.217866	0.673809319	5	0.152735162	0.366450275	52.73297083	35.41425352	0.774900436
2441.992766	0.67376205	5	0.152994852	0.365067094	52.73297103	35.41165695	0.778219323
2442.770985	0.673707507	5	0.153253473	0.363477388	52.73297124	35.40907107	0.781489057
2443.552474	0.673660483	5	0.153513072	0.362112852	52.73297144	35.40647542	0.784752497
2444.337227	0.673608449	5	0.153772112	0.360608439	52.73297164	35.40388535	0.788002326
2445.125229	0.673558345	5	0.154031796	0.359165416	52.73297184	35.40128884	0.790069966
2445.915299	0.673504074	5	0.154290593	0.35760993	52.73297204	35.3987012	0.794434516
2446.709734	0.673457307	5	0.154550232	0.356273822	52.73297225	35.39610515	0.79253467
2447.502268	0.673390489	5	0.154807576	0.35437473	52.73297245	35.39353205	0.800808241
2448.303077	0.673353944	5	0.155066727	0.353339909	52.73297265	35.39094086	0.804855723
2449.107932	0.673307108	5	0.155326553	0.352018636	52.73297285	35.38834294	0.807008777
2449.914941	0.673254203	5	0.155586001	0.35053199	52.73297306	35.3857488	0.809944223
2450.724885	0.673200876	5	0.155845055	0.349039279	52.73297326	35.38315859	0.810069224
2451.534954	0.673144623	5	0.156103694	0.347472441	52.73297346	35.38057253	0.8162774
2452.351232	0.673100698	5	0.156362572	0.346253141	52.73297367	35.37798409	0.816514811
2453.167747	0.673041337	5	0.156620574	0.34461298	52.73297387	35.3754044	0.82225885
2453.990006	0.672995895	5	0.156879398	0.343362083	52.73297407	35.3728165	0.825734281
2454.81574	0.672947168	5	0.157138657	0.342026092	52.73297428	35.37022424	0.828219704
2455.64396	0.672895993	5	0.157397512	0.34062922	52.73297448	35.36763603	0.831042781
2456.475002	0.672844392	5	0.157656094	0.339225921	52.73297468	35.36505055	0.832298884
2457.307301	0.672786551	5	0.157914127	0.337659628	52.73297489	35.36247056	0.836954654
2458.144256	0.672738504	5	0.158172448	0.336363862	52.73297509	35.35988768	0.840234503
2458.98449	0.672690218	5	0.158431203	0.335067128	52.7329753	35.35730046	0.842779215
2459.82727	0.672635787	5	0.158689025	0.333611285	52.7329755	35.35472258	0.845537311
2460.672807	0.672583643	5	0.158946976	0.332222423	52.73297571	35.35214341	0.846267611
2461.519074	0.672526676	5	0.159204111	0.330711928	52.73297591	35.3495724	0.851133574
2462.370208	0.672479183	5	0.159461482	0.329457493	52.73297611	35.34699902	0.850515661
2463.220724	0.672419414	5	0.159717715	0.32788619	52.73297632	35.34443703	0.856497565
2464.077221	0.672375756	5	0.159974634	0.326742648	52.73297652	35.34186817	0.858350678
2464.935572	0.672320628	5	0.16023105	0.325304648	52.73297673	35.33930435	0.861805611
2465.797378	0.67227126	5	0.160487903	0.324022627	52.73297693	35.33673616	0.864531433
2466.661909	0.672219293	5	0.1607442	0.322678234	52.73297713	35.33417352	0.864886164
2467.526795	0.672161142	5	0.160999362	0.32118057	52.73297734	35.33162223	0.869577429
2468.396373	0.672113331	5	0.161254848	0.319954223	52.73297754	35.32906771	0.872372986
2469.268746	0.672062315	5	0.161510453	0.318651093	52.73297775	35.326512	0.874597575
2470.143343	0.672009209	5	0.161765427	0.317300145	52.73297795	35.3239626	0.877041639
2471.020385	0.671957387	5	0.162020576	0.315987231	52.73297815	35.32141144	0.879526518
2471.899911	0.671904814	5	0.162274915	0.314661008	52.73297836	35.31886838	0.8819514
2472.781863	0.671851385	5	0.162529033	0.313318892	52.73297856	35.31632754	0.884339657
2473.666202	0.671801681	5	0.162783148	0.312076002	52.73297876	35.31378673	0.886703542
2474.552906	0.671747903	5	0.163036672	0.310735863	52.73297897	35.31125183	0.884218893
2475.437125	0.671683894	5	0.163288515	0.309148763	52.73297917	35.30873372	0.891347594
2476.328472	0.671645854	5	0.163541549	0.308209546	52.73297937	35.30620371	0.892508236
2477.220981	0.671587454	5	0.163793441	0.306772592	52.73297957	35.30368513	0.893271566
2478.114252	0.671531721	5	0.164044839	0.305407793	52.73297978	35.30117149	0.898203527
2479.012456	0.671487963	5	0.164296937	0.304340777	52.73297998	35.29865084	0.900546408
2479.913002	0.67143653	5	0.164548515	0.303091475	52.73298018	35.29613539	0.900819438
2480.813822	0.671376908	5	0.164798454	0.301648596	52.73298038	35.29363633	0.902381666
2481.716203	0.671324558	5	0.165048648	0.300387852	52.73298058	35.29113473	0.906841452
2482.623045	0.671278519	5	0.165298903	0.299283734	52.73298078	35.28863251	0.908969005
2483.532014	0.671226281	5	0.165548697	0.298035513	52.73298099	35.2861349	0.905997664
2484.438011	0.67116086	5	0.165796453	0.296479719	52.73298119	35.28365767	0.911826937
2485.349838	0.671119462	5	0.166045108	0.295499594	52.73298139	35.28117144	0.913702447
2486.263541	0.671066401	5	0.16629305	0.294247589	52.73298159	35.27869236	0.912444853
2487.175986	0.671006667	5	0.166539635	0.292844645	52.73298179	35.27622683	0.918933217
2488.094919	0.670966303	5	0.166787302	0.291900791	52.73298199	35.2737505	0.921115677
2489.016035	0.670912966	5	0.167034195	0.290657657	52.73298218	35.27128189	0.919419939
2489.935454	0.670853036	5	0.167280046	0.289267635	52.73298238	35.26882371	0.924420802
2490.859875	0.670807357	5	0.167526182	0.28821216	52.73298258	35.26636267	0.924081302
2491.783957	0.670752947	5	0.167771284	0.286960699	52.73298278	35.26391198	0.928070861
2492.712027	0.670704307	5	0.168016213	0.285845883	52.73298298	35.26146302	0.930010409
2493.642038	0.670652854	5	0.168261099	0.284671701	52.73298318	35.25901448	0.931574328
2494.573612	0.670600947	5	0.168505232	0.283492056	52.73298337	35.25657348	0.933275572
2495.506888	0.670548906	5	0.168748726	0.282314109	52.73298357	35.25413887	0.934976241
2496.441864	0.67049725	5	0.168991925	0.281149897	52.73298377	35.2517072	0.936608288
2497.378472	0.670446542	5	0.169234522	0.280011969	52.73298397	35.24928156	0.938268356
2498.316741	0.670394082	5	0.169476565	0.278838908	52.73298416	35.24686145	0.93726912
2499.25401	0.670336784	5	0.169717433	0.277563628	52.73298436	35.2444531	0.941452943
2500.195463	0.670291992	5	0.169958533	0.276570833	52.73298455	35.24204241	0.943180103
2501.138643	0.670239825	5	0.170198834	0.275418909	52.73298475	35.23963973	0.944526385
2502.083169	0.670190005	5	0.170439128	0.274323669	52.73298494	35.23723711	0.945989398
2503.029159	0.670140208	5	0.170678758	0.273232888	52.73298514	35.23484112	0.945623159
2503.974782	0.67008165	5	0.170916947	0.271955649	52.73298533	35.23245955	0.948925985
2504.923708	0.670034867	5	0.171155134	0.270939704	52.73298552	35.230078	0.950484313
2505.874192	0.669984516	5	0.17139291	0.269850597	52.73298572	35.22770056	0.951765476
2506.825957	0.66993432	5	0.171630242	0.268769257	52.73298591	35.22532756	0.952612217
2507.77857	0.669882116	5	0.171866602	0.267648912	52.7329861	35.22296428	0.953043998
2508.731614	0.669828954	5	0.172102078	0.266512989	52.73298629	35.22060983	0.95580959
2509.687423	0.669783289	5	0.172337747	0.265541341	52.73298649	35.21825345	0.957176173
2510.644599	0.669731488	5	0.172572379	0.264442968	52.73298668	35.21590745	0.958367397
2511.602967	0.669683002	5	0.17280694	0.26341938	52.73298687	35.21356216	0.959622202
2512.562589	0.669630053	5	0.173040354	0.262305649	52.73298706	35.21122832	0.960839337
2513.523428	0.669579797	5	0.173273476	0.261253142	52.73298725	35.20889742	0.962048264
2514.485477	0.669530878	5	0.173506089	0.260232803	52.73298744	35.2065716	0.963213908
2515.448691	0.66947971	5	0.1737379	0.259169618	52.73298763	35.2042538	0.964365537
2516.413056	0.669430955	5	0.173969369	0.258161049	52.73298781	35.20193942	0.965504163
2517.37856	0.669381223	5	0.174200073	0.257135734	52.732988	35.19963269	0.964819735
2518.34338	0.669326662	5	0.174429713	0.25601568	52.73298819	35.1973366	0.967665597
2519.311046	0.669281391	5	0.174659222	0.255090161	52.73298838	35.19504182	0.968820905
2520.279867	0.669232606	5	0.174888434	0.254096645	52.73298856	35.19275	0.969789115
2521.249656	0.669183583	5	0.175116854	0.253101997	52.73298875	35.19046611	0.969846296
2522.219502	0.669134142	5	0.1753446	0.252102979	52.73298893	35.18818896	0.970932703
2523.190435	0.669083005	5	0.175571271	0.251073551	52.73298912	35.18592255	0.972798763
2524.163233	0.669035121	5	0.175797825	0.250113542	52.7329893	35.18365731	0.973743786
2525.136977	0.6689868	5	0.1760239	0.249148626	52.73298949	35.18139686	0.974638041
2526.111615	0.668937826	5	0.176249229	0.248174403	52.73298967	35.17914387	0.975546347
2527.087162	0.668888062	5	0.17647382	0.247188208	52.73298985	35.17689827	0.976420619
2528.063582	0.668839384	5	0.176697997	0.246227455	52.73299003	35.17465679	0.977301943
2529.040884	0.668790918	5	0.176921649	0.245274593	52.73299022	35.17242057	0.978135135
2530.019019	0.668742837	5	0.177144565	0.244332959	52.7329904	35.17019171	0.978961764
2530.997981	0.668695381	5	0.177366859	0.243407237	52.73299058	35.16796907	0.979788654
2531.97777	0.668646178	5	0.177588515	0.242450837	52.73299076	35.1657528	0.98030301
2532.958073	0.66859812	5	0.177809504	0.241520481	52.73299094	35.16354322	0.981323169
2533.939396	0.668550859	5	0.178029818	0.240609085	52.73299112	35.16134037	0.982091858
2534.921488	0.668502576	5	0.17824954	0.239681423	52.7329913	35.15914344	0.982813511
2535.904301	0.668456526	5	0.178469027	0.238800122	52.73299147	35.15694886	0.983523507
2536.887825	0.668407832	5	0.178687437	0.237871663	52.73299165	35.15476506	0.984221376
2537.872046	0.668360067	5	0.178905181	0.236964351	52.73299183	35.15258791	0.984889492
2538.856936	0.668312723	5	0.179122343	0.236068534	52.73299201	35.15041658	0.985545127
2539.842481	0.668266173	5	0.179339042	0.235191055	52.73299218	35.14824988	0.986183247
2540.828664	0.66821925	5	0.179555025	0.234309911	52.73299236	35.14609033	0.986793709
2541.815458	0.668172302	5	0.1797704	0.23343145	52.73299253	35.14393687	0.986913079
2542.802371	0.668124814	5	0.179984993	0.232546372	52.73299271	35.14179123	0.987983554
2543.790354	0.668079437	5	0.180199319	0.231703732	52.73299288	35.13964825	0.988308084
2544.778662	0.668031496	5	0.180412657	0.230816635	52.73299305	35.13751516	0.98894607
2545.767608	0.667986327	5	0.180625728	0.229984075	52.73299322	35.13538474	0.989655153
2546.757264	0.667940899	5	0.180838177	0.229149929	52.7329934	35.13326052	0.990164693
2547.747428	0.667893202	5	0.181049675	0.228277027	52.73299357	35.13114583	0.990489874
2548.737918	0.667847988	5	0.181260888	0.227452889	52.73299374	35.12903398	0.991161301
2549.729079	0.667801982	5	0.181471456	0.226617184	52.73299391	35.12692858	0.991640563
2550.72072	0.667755888	5	0.18168123	0.22578311	52.73299408	35.12483113	0.992095478
2551.712816	0.667710371	5	0.18189043	0.22496245	52.73299425	35.1227394	0.992531734
2552.705347	0.667664904	5	0.182098941	0.224145604	52.73299442	35.12065457	0.992678363
2553.698026	0.667620277	5	0.182306995	0.223346842	52.73299459	35.11857431	0.993370039
2554.691396	0.667574808	5	0.182514299	0.222535823	52.73299475	35.11650154	0.993765509
2555.685161	0.667529046	5	0.182720999	0.221722603	52.73299492	35.11443481	0.994144597
2556.679306	0.667485152	5	0.182927248	0.220945461	52.73299509	35.1123726	0.994513721
2557.673819	0.667439809	5	0.183132679	0.22014538	52.73299525	35.11031856	0.994756128
2558.668576	0.667394942	5	0.183337546	0.219356594	52.73299542	35.10827016	0.995210533
2559.663786	0.667350111	5	0.183541731	0.218571252	52.73299558	35.10622858	0.995539825
2560.659326	0.667306261	5	0.183745538	0.217805964	52.73299575	35.10419078	0.995858021
2561.655184	0.667261926	5	0.183948657	0.217034723	52.73299591	35.10215986	0.995574237
2562.650758	0.667216846	5	0.184150928	0.216253463	52.73299607	35.10013742	0.996443022
2563.647201	0.667173895	5	0.184352813	0.215511591	52.73299623	35.09811884	0.996453395
2564.643655	0.667130003	5	0.184554179	0.214756184	52.7329964	35.09610544	0.996988118
2565.640643	0.667086272	5	0.184754882	0.214006163	52.73299656	35.09409868	0.997242207
2566.637885	0.667042209	5	0.184954794	0.213253074	52.73299672	35.09209982	0.99747519
2567.63536	0.666998653	5	0.185154299	0.212511281	52.73299688	35.09010503	0.997701749
2568.633062	0.666955773	5	0.185353321	0.211783505	52.73299704	35.08811507	0.997913259
2569.630975	0.666912524	5	0.18555168	0.211052014	52.7329972	35.08613174	0.99811969
2570.629095	0.666869951	5	0.185749449	0.210334474	52.73299736	35.08415432	0.998308362
2571.627403	0.666826022	5	0.18594643	0.209596533	52.73299751	35.08218477	0.998488831
2572.625892	0.666783741	5	0.186142946	0.208888792	52.73299767	35.08021986	0.998662116
2573.624554	0.666741045	5	0.186338798	0.208176578	52.73299783	35.07826161	0.998816778
2574.623371	0.666698454	5	0.186534055	0.207468371	52.73299798	35.07630929	0.998763768
2575.622135	0.666655453	5	0.186728659	0.20675588	52.73299814	35.07436351	0.999101662
2576.621236	0.666613404	5	0.186922671	0.206061528	52.73299829	35.07242364	0.99923219
2577.620469	0.666571665	5	0.187116342	0.205374618	52.73299845	35.07048718	0.999344829
2578.619813	0.666529221	5	0.187309136	0.204678414	52.7329986	35.0685595	0.999451166
2579.619265	0.66648772	5	0.187501611	0.203999978	52.73299876	35.06663499	0.999547645
2580.618812	0.666446005	5	0.187693363	0.203320357	52.73299891	35.06471773	0.999634331
2581.618447	0.666404815	5	0.187884713	0.202651498	52.73299906	35.06280448	0.999713093
2582.61816	0.666363102	5	0.188075213	0.201976328	52.73299921	35.06089973	0.999728649
2583.617888	0.666321009	5	0.188265105	0.20129729	52.73299936	35.05900105	0.999837239
2584.617726	0.666281237	5	0.18845479	0.200657953	52.73299951	35.05710445	0.999887162
2585.617613	0.666239668	5	0.188643542	0.199991696	52.73299966	35.05521718	0.999897191
2586.61751	0.666198234	5	0.188831726	0.199329831	52.73299981	35.05333559	0.999958398
2587.617468	0.666157105	5	0.189019359	0.198675021	52.73299996	35.0514595	0.999980776
2588.617449	0.666116323	5	0.189206458	0.198027872	52.73300011	35.04958875	0.999994321
2589.617443	0.666076555	5	0.18939323	0.197398878	52.73300026	35.04772128	0.999999903
2590.617443	0.666035724	5	0.189579214	0.196755191	52.7330004	35.04586168	1
2591.617443	0.665994923	5	0.189764687	0.196113923	52.73300055	35.04400719	1
2592.617443	0.665956108	5	0.189949787	0.195505931	52.7330007	35.04215643	1
2593.617443	0.665915176	5	0.190134062	0.194866758	52.73300084	35.04031392	1
2594.617443	0.665875236	5	0.190317933	0.194245099	52.73300099	35.03847544	1
2595.617443	0.665835261	5	0.190501175	0.193624866	52.73300113	35.03664326	1
2596.617443	0.665795827	5	0.190683922	0.193015012	52.73300127	35.03481602	1
2597.617443	0.665755931	5	0.190865998	0.192399926	52.73300142	35.0329955	1
2598.617443	0.66571679	5	0.191047676	0.191798437	52.73300156	35.03117895	1
2599.617443	0.665677802	5	0.191228769	0.191201133	52.7330017	35.02936826	1
2600.617443	0.665638264	5	0.191409298	0.190597284	52.73300184	35.0275632	1
2601.617443	0.665600141	5	0.191589411	0.190016937	52.73300198	35.0257623	1
2602.617443	0.665560474	5	0.191768779	0.189414821	52.73300212	35.02396885	1
2603.617443	0.665521928	5	0.191947757	0.188831625	52.73300226	35.0221793	1
2604.617443	0.665483629	5	0.192126286	0.188253941	52.7330024	35.02039424	1
2605.617443	0.665445246	5	0.192304219	0.187676788	52.73300254	35.01861514	1
2606.617443	0.665406502	5	0.192481637	0.18709594	52.73300268	35.01684119	1
2607.617443	0.665368769	5	0.192658601	0.186532022	52.73300282	35.01507178	1
2608.617443	0.665330239	5	0.192834936	0.185957925	52.73300296	35.01330864	1
2609.617443	0.665292702	5	0.193011001	0.185400341	52.73300309	35.01154822	1
2610.617443	0.66525445	5	0.193186343	0.184833851	52.73300323	35.00979503	1
2611.617443	0.665216828	5	0.193361257	0.18427837	52.73300336	35.00804611	1
2612.617443	0.665179231	5	0.19353566	0.183724928	52.7330035	35.0063023	1
2613.617443	0.665141795	5	0.19370975	0.183175514	52.73300363	35.00456162	1
2614.617443	0.665104441	5	0.193883177	0.182628948	52.73300377	35.00282757	1
2615.617443	0.665067686	5	0.194056184	0.182092795	52.7330039	35.00109772	1
2616.617443	0.665030167	5	0.194228648	0.181546986	52.73300403	34.99937331	1
2617.617443	0.664993593	5	0.194400736	0.181016602	52.73300417	34.99765264	1
2618.617443	0.664956321	5	0.194572217	0.180477612	52.7330043	34.99593805	1
2619.617443	0.664919551	5	0.1947433	0.179947503	52.73300443	34.99422743	1
2620.617443	0.664883384	5	0.194913925	0.179427615	52.73300456	34.9925214	1
2621.617443	0.664846854	5	0.195084101	0.178904011	52.73300469	34.99081985	1
2622.617443	0.664810596	5	0.195253804	0.178385829	52.73300482	34.98912303	1
2623.617443	0.664773759	5	0.195422894	0.177860883	52.73300495	34.98743235	1
2624.617443	0.664737612	5	0.195591603	0.177347293	52.73300508	34.98574547	1
2625.617443	0.66470198	5	0.19575991	0.176842477	52.73300521	34.98406261	1
2626.617443	0.664665585	5	0.195927641	0.17632832	52.73300534	34.98238551	1
2627.617443	0.66462986	5	0.196094996	0.175825086	52.73300547	34.98071217	1
2628.617443	0.664594845	5	0.196262035	0.175333237	52.73300559	34.97904199	1
2629.617443	0.664558484	5	0.196428375	0.174823955	52.73300572	34.97737879	1
2630.617443	0.664523365	5	0.196594479	0.174333489	52.73300585	34.97571796	1
2631.617443	0.664487914	5	0.196760105	0.173839762	52.73300597	34.97406191	1
2632.617443	0.664452313	5	0.196925173	0.173345336	52.7330061	34.97241143	1
2633.617443	0.664417455	5	0.197089942	0.172862619	52.73300622	34.97076395	1
2634.617443	0.664382005	5	0.197254135	0.172373065	52.73300635	34.96912223	1
2635.617443	0.664347043	5	0.197417996	0.171891614	52.73300647	34.96748382	1
2636.617443	0.664312143	5	0.197581417	0.171412359	52.73300659	34.96584981	1
2637.617443	0.664277381	5	0.197744364	0.170936327	52.73300672	34.96422054	1
2638.617443	0.66424308	5	0.197907035	0.170467891	52.73300684	34.96259403	1
2639.617443	0.664208172	5	0.198069085	0.16999251	52.73300696	34.96097373	1
2640.617443	0.66417373	5	0.198230765	0.169524754	52.73300708	34.95935713	1
2641.617443	0.664139377	5	0.19839202	0.169059502	52.7330072	34.95774478	1
2642.617443	0.664105663	5	0.19855298	0.168604143	52.73300732	34.95613538	1
2643.617443	0.664071337	5	0.198713409	0.168141774	52.73300744	34.95453129	1
2644.617443	0.664036911	5	0.198873369	0.167679316	52.73300756	34.95293188	1
2645.617443	0.664002981	5	0.199032976	0.16722479	52.73300768	34.95133601	1
2646.617443	0.663969093	5	0.199192241	0.166772045	52.7330078	34.94974355	1
2647.617443	0.66393572	5	0.199351078	0.166327434	52.73300792	34.94815537	1
2648.617443	0.663902018	5	0.199509508	0.165879584	52.73300804	34.94657127	1
2649.617443	0.663868114	5	0.199667445	0.165430226	52.73300815	34.94499209	1
2650.617443	0.663834609	5	0.199825027	0.164987397	52.73300827	34.94341647	1
2651.617443	0.663801661	5	0.199982266	0.164553094	52.73300839	34.94184426	1
2652.617443	0.663768364	5	0.200139076	0.16411533	52.7330085	34.94027635	1
2653.617443	0.66373517	5	0.200295467	0.163680115	52.73300862	34.93871263	1
2654.617443	0.663701744	5	0.200451425	0.16324299	52.73300873	34.93715325	1
2655.617443	0.663668705	5	0.200607033	0.162812076	52.73300885	34.93559735	1
2656.617443	0.663635866	5	0.200762266	0.162384914	52.73300896	34.93404521	1
2657.617443	0.663603216	5	0.200917129	0.16196132	52.73300908	34.93249677	1
2658.617443	0.663570352	5	0.201071567	0.161536056	52.73300919	34.93095257	1
2659.617443	0.663537702	5	0.201225636	0.161114674	52.7330093	34.92941206	1
2660.617443	0.663505179	5	0.201379335	0.160696015	52.73300941	34.92787525	1
2661.617443	0.663473074	5	0.201532701	0.160283829	52.73300953	34.92634178	1
2662.617443	0.663440355	5	0.201685598	0.159864819	52.73300964	34.924813	1
2663.617443	0.663408095	5	0.20183817	0.159452762	52.73300975	34.92328745	1
2664.617443	0.663376916	5	0.201990502	0.159055554	52.73300986	34.92176432	1
2665.617443	0.663344156	5	0.202142236	0.158639231	52.73300997	34.92024716	1
2666.617443	0.663311808	5	0.202293695	0.158229219	52.73301008	34.91873275	1
2667.617443	0.66328026	5	0.20244484	0.157830374	52.73301019	34.91722149	1
2668.617443	0.663248058	5	0.202595513	0.1574243	52.7330103	34.91571493	1
2669.617443	0.66321667	5	0.202745973	0.157029494	52.73301041	34.91421051	1
2670.617443	0.663184683	5	0.202895976	0.156628166	52.73301052	34.91271065	1
2671.617443	0.66315309	5	0.203045664	0.1562328	52.73301062	34.91121396	1
2672.617443	0.663121605	5	0.203194955	0.155839768	52.73301073	34.90972122	1
2673.617443	0.663090175	5	0.203343888	0.155448419	52.73301084	34.90823207	1
2674.617443	0.663058844	5	0.203492463	0.155059271	52.73301094	34.90674649	1
2675.617443	0.663027606	5	0.203640681	0.15467226	52.73301105	34.90526449	1
2676.617443	0.662996474	5	0.203788558	0.154287506	52.73301116	34.90378589	1
2677.617443	0.662965438	5	0.203936087	0.153904904	52.73301126	34.90231077	1
2678.617443	0.662934416	5	0.204083303	0.153523427	52.73301137	34.90083878	1
2679.617443	0.662903821	5	0.204230178	0.153148122	52.73301147	34.89937021	1
2680.617443	0.662872693	5	0.204376621	0.152767214	52.73301158	34.89790595	1
2681.617443	0.662841909	5	0.204522761	0.15239145	52.73301168	34.89644471	1
2682.617443	0.662811279	5	0.204668568	0.152018482	52.73301178	34.89498681	1
2683.617443	0.662780724	5	0.204814045	0.151647344	52.73301189	34.89353222	1
2684.617443	0.662750179	5	0.20495917	0.151277227	52.73301199	34.89208114	1
2685.617443	0.66271976	5	0.205103969	0.150909536	52.73301209	34.89063331	1
2686.617443	0.662689437	5	0.205248428	0.150543897	52.73301219	34.88918888	1
2687.617443	0.662659494	5	0.2053926	0.15018371	52.73301229	34.88774734	1
2688.617443	0.662628941	5	0.205536348	0.14981707	52.7330124	34.88631002	1
2689.617443	0.662598828	5	0.205679817	0.149456577	52.7330125	34.88487549	1
2690.617443	0.662568801	5	0.205823004	0.149097988	52.7330126	34.88344378	1
2691.617443	0.662538835	5	0.205965906	0.148740988	52.7330127	34.88201493	1
2692.617443	0.662508935	5	0.206108401	0.148385625	52.7330128	34.88059015	1
2693.617443	0.662479142	5	0.206250569	0.148032373	52.73301289	34.87916862	1
2694.617443	0.662449418	5	0.20639242	0.147680779	52.73301299	34.87775028	1
2695.617443	0.66241993	5	0.206533972	0.1473328	52.73301309	34.87633492	1
2696.617443	0.66239032	5	0.206675177	0.146984209	52.73301319	34.87492303	1
2697.617443	0.662360664	5	0.206816052	0.146635904	52.73301329	34.87351445	1
2698.617443	0.662331532	5	0.206956717	0.146294574	52.73301338	34.87210796	1
2699.617443	0.662301844	5	0.207096978	0.145947513	52.73301348	34.8707055	1
2700.617443	0.662272511	5	0.207236923	0.14560543	52.73301358	34.86930621	1
2701.617443	0.662243609	5	0.207376602	0.145269153	52.73301367	34.86790957	1
2702.617443	0.662214202	5	0.207515939	0.144927799	52.73301377	34.86651636	1
2703.617443	0.662185112	5	0.207654961	0.144590919	52.73301387	34.8651263	1
2704.617443	0.662156141	5	0.207793679	0.144256184	52.73301396	34.86373927	1
2705.617443	0.662127152	5	0.20793212	0.143922026	52.73301406	34.86235502	1
2706.617443	0.662098948	5	0.208070314	0.143597661	52.73301415	34.86097324	1
2707.617443	0.662069489	5	0.208208029	0.143259624	52.73301424	34.85959624	1
2708.617443	0.662040774	5	0.208345532	0.142930912	52.73301434	34.85822136	1
2709.617443	0.662012156	5	0.20848274	0.142604047	52.73301443	34.85684943	1
2710.617443	0.661983605	5	0.20861964	0.142278706	52.73301452	34.85548059	1
2711.617443	0.661955067	5	0.208756288	0.141954246	52.73301462	34.85411426	1
2712.617443	0.661926628	5	0.208892684	0.141631651	52.73301471	34.85275046	1
2713.617443	0.661898218	5	0.209028731	0.141310107	52.7330148	34.85139014	1
2714.617443	0.661869921	5	0.209164454	0.140990573	52.73301489	34.85003305	1
2715.617443	0.661841691	5	0.209299885	0.140672525	52.73301498	34.84867889	1
2716.617443	0.661813473	5	0.209435018	0.140355318	52.73301507	34.84732771	1
2717.617443	0.661785408	5	0.209569872	0.140040545	52.73301516	34.84597932	1
2718.617443	0.661757324	5	0.209704421	0.139726263	52.73301525	34.84463398	1
2719.617443	0.661729335	5	0.209838741	0.139413747	52.73301534	34.84329092	1
2720.617443	0.6617015	5	0.209972742	0.139103649	52.73301543	34.84195106	1
2721.617443	0.66167362	5	0.210106436	0.138793732	52.73301552	34.84061427	1
2722.617443	0.661646144	5	0.210239899	0.138489001	52.73301561	34.83927978	1
2723.617443	0.661618401	5	0.21037303	0.138181955	52.7330157	34.83794862	1
2724.617443	0.661590509	5	0.210505845	0.137873964	52.73301579	34.83662061	1
2725.617443	0.661562915	5	0.210638424	0.137569939	52.73301588	34.83529496	1
2726.617443	0.661535706	5	0.210770773	0.137270818	52.73301596	34.83397162	1
2727.617443	0.661508268	5	0.2109028	0.136969826	52.73301605	34.83265149	1
2728.617443	0.661480605	5	0.211034508	0.136667039	52.73301614	34.83133455	1
2729.617443	0.661453569	5	0.211166016	0.136371765	52.73301622	34.83001962	1
2730.617443	0.66142618	5	0.211297199	0.136073287	52.73301631	34.82870793	1
2731.617443	0.66139879	5	0.211428096	0.135775448	52.73301639	34.82739909	1
2732.617443	0.661371658	5	0.211558753	0.135481054	52.73301648	34.82609267	1
2733.617443	0.661344537	5	0.211689131	0.135187419	52.73301656	34.82478902	1
2734.617443	0.661317552	5	0.211819252	0.134895896	52.73301665	34.82348796	1
2735.617443	0.661290628	5	0.211949106	0.134605644	52.73301673	34.82218955	1
2736.617443	0.661263687	5	0.212078721	0.134315849	52.73301682	34.82089354	1
2737.617443	0.661236884	5	0.212208041	0.134028148	52.7330169	34.81960048	1
2738.617443	0.661210096	5	0.212337076	0.133741229	52.73301699	34.81831026	1
2739.617443	0.661183361	5	0.212465868	0.133455487	52.73301707	34.81702248	1
2740.617443	0.661156828	5	0.212594408	0.133172512	52.73301715	34.81573722	1
2741.617443	0.661130127	5	0.212722664	0.132888338	52.73301723	34.81445479	1
2742.617443	0.661103665	5	0.212850673	0.132607316	52.73301732	34.81317484	1
2743.617443	0.661077137	5	0.212978449	0.132326194	52.7330174	34.81189721	1
2744.617443	0.661050734	5	0.213105945	0.13204698	52.73301748	34.81062238	1
2745.617443	0.661024389	5	0.213233174	0.131768976	52.73301756	34.80935023	1
2746.617443	0.660998119	5	0.213360153	0.131492331	52.73301764	34.80808057	1
2747.617443	0.660971909	5	0.213486876	0.131216911	52.73301772	34.80681347	1
2748.617443	0.660945585	5	0.213613357	0.130940862	52.7330178	34.80554879	1
2749.617443	0.660919586	5	0.213739628	0.1306688	52.73301788	34.80428621	1
2750.617443	0.660893488	5	0.213865581	0.130396272	52.73301796	34.80302681	1
2751.617443	0.660867496	5	0.213991299	0.130125412	52.73301804	34.80176977	1
2752.617443	0.660841493	5	0.214116746	0.129854996	52.73301812	34.80051543	1
2753.617443	0.660815601	5	0.214241961	0.129586302	52.7330182	34.7992634	1
2754.617443	0.660789745	5	0.214366958	0.129318534	52.73301828	34.79801356	1
2755.617443	0.660764153	5	0.214491702	0.129054034	52.73301836	34.79676626	1
2756.617443	0.660738309	5	0.214616159	0.12878749	52.73301843	34.79552181	1
2757.617443	0.660712881	5	0.214740422	0.12852578	52.73301851	34.79427931	1
2758.617443	0.660686979	5	0.21486436	0.128259715	52.73301859	34.79304005	1
2759.617443	0.66066145	5	0.214988106	0.127998036	52.73301867	34.79180272	1
2760.617443	0.660635958	5	0.215111609	0.127737271	52.73301874	34.79056782	1
2761.617443	0.660610495	5	0.215234873	0.127477326	52.73301882	34.7893353	1
2762.617443	0.660585336	5	0.215357932	0.127221012	52.7330189	34.78810483	1
2763.617443	0.660559758	5	0.215480675	0.126960944	52.73301897	34.78687753	1
2764.617443	0.660534742	5	0.215603259	0.126707129	52.73301905	34.78565182	1
2765.617443	0.660509258	5	0.215725523	0.126449054	52.73301912	34.7844293	1
2766.617443	0.6604842	5	0.215847607	0.126195828	52.7330192	34.78320858	1
2767.617443	0.660459175	5	0.215969451	0.125943443	52.73301927	34.78199026	1
2768.617443	0.660434057	5	0.2160911	0.125690607	52.73301935	34.7807739	1
2769.617443	0.660408799	5	0.216212438	0.125436892	52.73301942	34.77956064	1
2770.617443	0.660383827	5	0.216333619	0.125186548	52.73301949	34.77834895	1
2771.617443	0.660358881	5	0.216454517	0.124936967	52.73301957	34.77714008	1
2772.617443	0.660334032	5	0.216575204	0.124688841	52.73301964	34.77593334	1
2773.617443	0.660309254	5	0.21669565	0.124441929	52.73301971	34.774729	1
2774.617443	0.660284451	5	0.216815887	0.124195248	52.73301979	34.77352675	1
2775.617443	0.660259834	5	0.216935891	0.123950895	52.73301986	34.77232683	1
2776.617443	0.660235395	5	0.217055683	0.123708797	52.73301993	34.77112902	1
2777.617443	0.66021046	5	0.217175169	0.123462267	52.73302	34.76993428	1
2778.617443	0.660185963	5	0.217294525	0.123220552	52.73302008	34.76874084	1
2779.617443	0.660161431	5	0.217413603	0.122978953	52.73302015	34.76755018	1
2780.617443	0.660136949	5	0.21753247	0.122738326	52.73302022	34.76636162	1
2781.617443	0.660112564	5	0.217651118	0.122499125	52.73302029	34.76517526	1
2782.617443	0.660088432	5	0.217769562	0.12226286	52.73302036	34.76399094	1
2783.617443	0.66006397	5	0.217887739	0.122023825	52.73302043	34.76280928	1
2784.617443	0.660039882	5	0.218005744	0.121788905	52.7330205	34.76162934	1
2785.617443	0.66001542	5	0.218123472	0.121550801	52.73302057	34.76045218	1
2786.617443	0.659991226	5	0.218241003	0.121315768	52.73302064	34.75927698	1
2787.617443	0.659967157	5	0.218358331	0.121082397	52.73302071	34.75810381	1
2788.617443	0.65994314	5	0.218475443	0.120849978	52.73302078	34.75693281	1
2789.617443	0.659919319	5	0.2185924	0.120619896	52.73302085	34.75576335	1
2790.617443	0.659895162	5	0.21870905	0.120387017	52.73302091	34.75459696	1
2791.617443	0.659871204	5	0.218825513	0.120156496	52.73302098	34.75343245	1
2792.617443	0.659847286	5	0.21894175	0.1199268	52.73302105	34.75227019	1
2793.617443	0.659823516	5	0.21905783	0.119698961	52.73302112	34.7511095	1
2794.617443	0.65979973	5	0.219173657	0.119471405	52.73302119	34.74995134	1
2795.617443	0.65977602	5	0.219289275	0.11924501	52.73302125	34.74879527	1
2796.617443	0.65975261	5	0.219404713	0.119021889	52.73302132	34.747641	1
2797.617443	0.659728718	5	0.219519868	0.118794611	52.73302139	34.74648956	1
2798.617443	0.659705165	5	0.219634855	0.118570987	52.73302145	34.7453398	1
2799.617443	0.659681854	5	0.219749657	0.118350071	52.73302152	34.74419189	1
2800.617443	0.65965808	5	0.219864191	0.118125193	52.73302158	34.74304665	1
2801.617443	0.659634629	5	0.219978548	0.117903788	52.73302165	34.74190319	1
2802.617443	0.65961147	5	0.220092738	0.117685548	52.73302172	34.7407614	1
2803.617443	0.659587926	5	0.22020666	0.117464092	52.73302178	34.73962229	1
2804.617443	0.65956484	5	0.220320434	0.117247346	52.73302185	34.73848465	1
2805.617443	0.659541281	5	0.220433964	0.117026573	52.73302191	34.73734945	1
2806.617443	0.659518062	5	0.220547302	0.116809401	52.73302197	34.73621618	1
2807.617443	0.659494977	5	0.220660454	0.116593872	52.73302204	34.73508477	1
2808.617443	0.659471765	5	0.220773384	0.116377568	52.7330221	34.73395557	1
2809.617443	0.659448733	5	0.220886123	0.116163331	52.73302217	34.73282829	1
2810.617443	0.659425676	5	0.220998657	0.115949257	52.73302223	34.73170305	1
2811.617443	0.659402691	5	0.221110998	0.115736246	52.73302229	34.73057975	1
2812.617443	0.65937974	5	0.221223139	0.115523932	52.73302236	34.72945843	1
2813.617443	0.659356855	5	0.221335085	0.115312624	52.73302242	34.72833908	1
2814.617443	0.659333964	5	0.221446898	0.11510165	52.73302248	34.72722105	1
2815.617443	0.65931117	5	0.221558485	0.114891946	52.73302254	34.72610528	1
2816.617443	0.659288405	5	0.221669836	0.114682898	52.7330226	34.72499187	1
2817.617443	0.659265671	5	0.221781063	0.114474511	52.73302267	34.72387971	1
2818.617443	0.659242908	5	0.221892021	0.114266241	52.73302273	34.72277023	1
2819.617443	0.659220284	5	0.22200279	0.114059611	52.73302279	34.72166264	1
2820.617443	0.65919773	5	0.222113379	0.113853991	52.73302285	34.72055685	1
2821.617443	0.659175108	5	0.222223756	0.113648138	52.73302291	34.71945318	1
2822.617443	0.659152598	5	0.222333949	0.113443657	52.73302297	34.71835135	1
2823.617443	0.659130085	5	0.222443984	0.113239529	52.73302303	34.7172511	1
2824.617443	0.659107743	5	0.222553806	0.113037308	52.73302309	34.71615297	1
2825.617443	0.659085559	5	0.222663465	0.112836879	52.73302315	34.71505648	1
2826.617443	0.659062958	5	0.222772866	0.112633037	52.73302321	34.71396257	1
2827.617443	0.65904063	5	0.222882113	0.112432029	52.73302327	34.7128702	1
2828.617443	0.659018428	5	0.222991214	0.112232509	52.73302333	34.71177928	1
2829.617443	0.658996162	5	0.223100081	0.11203277	52.73302339	34.71069071	1
2830.617443	0.658974005	5	0.223208766	0.11183436	52.73302345	34.70960395	1
2831.617443	0.658951826	5	0.223317269	0.111636103	52.73302351	34.70851903	1
2832.617443	0.658929712	5	0.223425588	0.111438779	52.73302356	34.70743593	1
2833.617443	0.658907719	5	0.223533763	0.111242878	52.73302362	34.70635427	1
2834.617443	0.658885657	5	0.223641712	0.111046718	52.73302368	34.70527488	1
2835.617443	0.658863673	5	0.223749481	0.110851588	52.73302374	34.70419728	1
2836.617443	0.658841713	5	0.223857063	0.110657012	52.73302379	34.70312156	1
2837.617443	0.658820057	5	0.223964498	0.110465469	52.73302385	34.7020473	1
2838.617443	0.658797928	5	0.224071684	0.110270082	52.73302391	34.70097553	1
2839.617443	0.658776199	5	0.224178736	0.110078558	52.73302397	34.69990511	1
2840.617443	0.658754387	5	0.224285624	0.109886648	52.73302402	34.69883632	1
2841.617443	0.658732643	5	0.224392305	0.109695657	52.73302408	34.6977696	1
2842.617443	0.658710963	5	0.224498811	0.109505573	52.73302413	34.69670463	1
2843.617443	0.658689264	5	0.224605128	0.109315645	52.73302419	34.69564156	1
2844.617443	0.658667645	5	0.224711286	0.109126742	52.73302425	34.69458007	1
2845.617443	0.658646289	5	0.224817291	0.108940459	52.7330243	34.69352011	1
2846.617443	0.658624583	5	0.224923068	0.108751446	52.73302436	34.69246243	1
2847.617443	0.65860302	5	0.225028682	0.108564013	52.73302441	34.69140638	1
2848.617443	0.658581572	5	0.225134132	0.108377887	52.73302447	34.69035196	1
2849.617443	0.658560162	5	0.225239404	0.108192414	52.73302452	34.68929933	1
2850.617443	0.658538731	5	0.225344492	0.108007082	52.73302458	34.68824854	1
2851.617443	0.658517385	5	0.225449414	0.107822794	52.73302463	34.68719941	1
2852.617443	0.658496062	5	0.225554169	0.107639024	52.73302468	34.68615195	1
2853.617443	0.658474768	5	0.225658745	0.107455816	52.73302474	34.68510628	1
2854.617443	0.65845357	5	0.225763169	0.107273745	52.73302479	34.68406213	1
2855.617443	0.658432604	5	0.225867446	0.107093971	52.73302484	34.68301945	1
2856.617443	0.658411209	5	0.225971485	0.106910817	52.7330249	34.68197914	1
2857.617443	0.658390102	5	0.226075386	0.106730448	52.73302495	34.68094022	1
2858.617443	0.658369228	5	0.226179146	0.106552365	52.733025	34.6799027	1
2859.617443	0.65834799	5	0.226282679	0.106371478	52.73302506	34.67886746	1
2860.617443	0.65832695	5	0.226386073	0.106192584	52.73302511	34.67783361	1
2861.617443	0.658305905	5	0.226489292	0.106013949	52.73302516	34.67680151	1
2862.617443	0.658284995	5	0.226592348	0.105836756	52.73302521	34.67577103	1
2863.617443	0.658264121	5	0.226695247	0.105660165	52.73302526	34.67474212	1
2864.617443	0.658243287	5	0.226797981	0.105484208	52.73302532	34.67371487	1
2865.617443	0.658222406	5	0.226900535	0.105308143	52.73302537	34.67268942	1
2866.617443	0.658201595	5	0.227002933	0.105132961	52.73302542	34.67166552	1
2867.617443	0.658180894	5	0.227105175	0.104959001	52.73302547	34.67064318	1
2868.617443	0.658160144	5	0.227207235	0.104784909	52.73302552	34.66962266	1
2869.617443	0.658139472	5	0.227309146	0.104611762	52.73302557	34.66860363	1
2870.617443	0.65811878	5	0.227410887	0.104438739	52.73302562	34.66758631	1
2871.617443	0.658098189	5	0.227512469	0.104266833	52.73302567	34.66657057	1
2872.617443	0.65807755	5	0.22761388	0.104094817	52.73302572	34.66555654	1
2873.617443	0.658057048	5	0.227715138	0.103924232	52.73302577	34.66454404	1
2874.617443	0.658036539	5	0.227816237	0.103753854	52.73302582	34.66353314	1
2875.617443	0.65801606	5	0.227917174	0.103584014	52.73302587	34.66252385	1
2876.617443	0.657995816	5	0.228017984	0.103416395	52.73302592	34.66151582	1
2877.617443	0.657975239	5	0.228118583	0.103246294	52.73302597	34.66050991	1
2878.617443	0.657954837	5	0.228219042	0.103077914	52.73302602	34.65950541	1
2879.617443	0.657934679	5	0.228319369	0.102911827	52.73302607	34.65850222	1
2880.617443	0.657914212	5	0.228419496	0.102743453	52.73302611	34.65750103	1
2881.617443	0.657893957	5	0.228519483	0.102577106	52.73302616	34.65650124	1
2882.617443	0.657873721	5	0.228619314	0.102411174	52.73302621	34.655503	1
2883.617443	0.657853484	5	0.228718984	0.102245508	52.73302626	34.65450638	1
2884.617443	0.657833326	5	0.228818499	0.102080758	52.73302631	34.65351131	1
2885.617443	0.657813201	5	0.228917863	0.101916537	52.73302635	34.65251775	1
2886.617443	0.657793137	5	0.229017078	0.101753084	52.7330264	34.65152567	1
2887.617443	0.657773053	5	0.229116136	0.101589724	52.73302645	34.65053518	1
2888.617443	0.657753038	5	0.229215043	0.101427186	52.7330265	34.64954618	1
2889.617443	0.657733011	5	0.229313787	0.101264813	52.73302654	34.64855882	1
2890.617443	0.657713058	5	0.229412388	0.101103298	52.73302659	34.64757288	1
2891.617443	0.657693105	5	0.229510834	0.100942047	52.73302664	34.64658851	1
2892.617443	0.657673179	5	0.229609125	0.100781268	52.73302668	34.64560566	1
2893.617443	0.657653341	5	0.22970727	0.10062145	52.73302673	34.64462429	1
2894.617443	0.657633554	5	0.229805265	0.100462295	52.73302677	34.64364442	1
2895.617443	0.65761376	5	0.229903113	0.100303331	52.73302682	34.64266601	1
2896.617443	0.65759398	5	0.230000802	0.100144739	52.73302687	34.6416892	1
2897.617443	0.657574224	5	0.230098345	0.099986585	52.73302691	34.64071384	1
2898.617443	0.657554521	5	0.230195741	0.099829106	52.73302696	34.63973996	1
2899.617443	0.657534825	5	0.230292982	0.099671935	52.733027	34.63876762	1
2900.617443	0.657515188	5	0.230390076	0.099515474	52.73302705	34.63779675	1
2901.617443	0.657495599	5	0.230487035	0.099359646	52.73302709	34.63682723	1
2902.617443	0.657476192	5	0.230583866	0.099205513	52.73302714	34.635859	2
2904.617443	0.658132619	5	0.230782251	0.104554439	52.73302722	34.6338752	1
2905.617443	0.657416409	5	0.230878735	0.098732166	52.73302727	34.63291053	1
2906.617443	0.657396972	5	0.230974955	0.098578763	52.73302731	34.6319484	2
2908.617443	0.658049144	5	0.231172234	0.103858564	52.7330274	34.62997566	2
2910.617443	0.658005909	5	0.231368678	0.103499937	52.73302749	34.62801136	1
2911.617443	0.657298105	5	0.231464154	0.097802137	52.73302753	34.62705677	1
2912.617443	0.65727887	5	0.231559496	0.097651758	52.73302757	34.62610341	2
2914.617443	0.657923794	5	0.231754988	0.102822261	52.73302766	34.62414854	2
2916.617443	0.657880793	5	0.231949529	0.102469148	52.73302774	34.62220327	1
2917.617443	0.657180983	5	0.232044171	0.096890035	52.73302778	34.62125701	1
2918.617443	0.657161937	5	0.232138651	0.09674252	52.73302783	34.62031228	2
2920.617443	0.657798542	5	0.232332199	0.101797107	52.73302791	34.61837685	2
2922.617443	0.657757037	5	0.232525144	0.101459651	52.73302799	34.61644753	1
2923.617443	0.657065022	5	0.232618938	0.095995352	52.73302803	34.61550975	1
2924.617443	0.657046131	5	0.232712569	0.095850389	52.73302807	34.61457351	2
2926.617443	0.657675208	5	0.232904302	0.100797632	52.73302815	34.61265623	2
2928.617443	0.657634334	5	0.233095447	0.100468576	52.73302824	34.61074491	1
2929.617443	0.656950155	5	0.233188438	0.095117256	52.73302828	34.60981515	1
2930.617443	0.656931456	5	0.233281241	0.094975073	52.73302832	34.60888718	2
2932.617443	0.657553515	5	0.23347125	0.099821091	52.7330284	34.60698714	2
2934.617443	0.657512875	5	0.23366062	0.099497072	52.73302847	34.60509357	1
2935.617443	0.656836465	5	0.233752682	0.094256068	52.73302851	34.6041731	1
2936.617443	0.656818106	5	0.233844699	0.094117734	52.73302855	34.603253	2
2938.617443	0.657432581	5	0.234032909	0.098859996	52.73302863	34.60137094	2
2940.617443	0.657393476	5	0.234220777	0.098551229	52.73302871	34.59949239	2
2942.617443	0.657353011	5	0.234407821	0.098232697	52.73302878	34.59762207	2
2944.617443	0.657312252	5	0.234594245	0.097912903	52.73302886	34.59575796	2
2946.617443	0.657272374	5	0.234780391	0.097601032	52.73302894	34.59389662	2
2948.617443	0.65723307	5	0.234965876	0.09729463	52.73302901	34.5920419	2
2950.617443	0.657193125	5	0.235150683	0.096984207	52.73302908	34.59019395	2
2952.617443	0.657153693	5	0.235335057	0.096678743	52.73302916	34.58835033	2
2954.617443	0.657115109	5	0.235518937	0.096380794	52.73302923	34.58651165	2
2956.617443	0.657075608	5	0.235702112	0.096076696	52.7330293	34.58468002	2
2958.617443	0.657036183	5	0.23588474	0.095774141	52.73302938	34.58285386	2
2960.617443	0.656997964	5	0.236067059	0.095481772	52.73302945	34.58103078	2
2962.617443	0.656958862	5	0.236248687	0.095183549	52.73302952	34.57921463	2
2964.617443	0.656920018	5	0.236429748	0.094888218	52.73302959	34.57740413	2
2966.617443	0.656881345	5	0.236610293	0.094595102	52.73302966	34.57559879	2
2968.617443	0.656842952	5	0.236790393	0.094305004	52.73302973	34.57379791	2
2970.617443	0.656804676	5	0.236969943	0.094016673	52.7330298	34.57200252	2
2972.617443	0.656766506	5	0.237148976	0.093730022	52.73302986	34.5702123	2
2974.617443	0.656728515	5	0.237327588	0.093445583	52.73302993	34.56842629	2
2976.617443	0.656690939	5	0.237505625	0.093165105	52.73303	34.56664604	2
2978.617443	0.656653895	5	0.237683209	0.092889428	52.73303007	34.5648703	2
2980.617443	0.656615525	5	0.237860125	0.092604718	52.73303013	34.56310126	2
2982.617443	0.656578334	5	0.238036648	0.092329605	52.7330302	34.56133613	2
2984.617443	0.656540611	5	0.238212569	0.092051389	52.73303026	34.55957703	2
2986.617443	0.656502947	5	0.238387982	0.091774437	52.73303033	34.55782301	2
2988.617443	0.656465782	5	0.238562959	0.091501976	52.73303039	34.55607334	2
2990.617443	0.656429088	5	0.238737555	0.091233781	52.73303046	34.55432748	2
2992.617443	0.656392135	5	0.238911552	0.090964459	52.73303052	34.55258762	2
2994.617443	0.656354967	5	0.239085014	0.090694375	52.73303058	34.5508531	2
2996.617443	0.65631862	5	0.239258105	0.090431051	52.73303064	34.5491223	2
2998.617443	0.656281687	5	0.239430604	0.090164243	52.73303071	34.54739741	2
3000.617443	0.656245529	5	0.239602729	0.089903812	52.73303077	34.54567626	2
3002.617443	0.65620884	5	0.239774359	0.089640313	52.73303083	34.54396006	2
3004.617443	0.656172923	5	0.239945652	0.089383118	52.73303089	34.54224723	2
3006.617443	0.656136449	5	0.240116264	0.089122678	52.73303095	34.54054121	2
3008.617443	0.656100385	5	0.240286513	0.088865919	52.73303101	34.53883882	2
3010.617443	0.656064836	5	0.2404563	0.088613559	52.73303107	34.53714105	2
3012.617443	0.656029039	5	0.24062563	0.088360148	52.73303113	34.53544784	2
3014.617443	0.655993011	5	0.240794446	0.088105837	52.73303118	34.53375977	2
3016.617443	0.655957419	5	0.240962806	0.087855322	52.73303124	34.53207627	2
3018.617443	0.655922278	5	0.241130823	0.087608687	52.7330313	34.5303962	2
3020.617443	0.655886545	5	0.24129833	0.087358602	52.73303136	34.52872122	2
3022.617443	0.655851601	5	0.241465388	0.087114732	52.73303141	34.52705074	2
3024.617443	0.655816104	5	0.24163195	0.086867695	52.73303147	34.52538521	2
3026.617443	0.655781071	5	0.241798126	0.086624577	52.73303152	34.52372354	2
3028.617443	0.655746761	5	0.241963908	0.086387143	52.73303158	34.52206581	2
3030.617443	0.655711249	5	0.242129044	0.086142059	52.73303163	34.52041454	2
3032.617443	0.655676524	5	0.242293856	0.08590309	52.73303169	34.51876651	2
3034.617443	0.655642241	5	0.242458287	0.085667811	52.73303174	34.51712229	2
3036.617443	0.65560736	5	0.242622172	0.085429089	52.73303179	34.51548352	2
3038.617443	0.655572915	5	0.24278574	0.085194	52.73303185	34.51384793	2
3040.617443	0.655538732	5	0.242948857	0.084961348	52.7330319	34.51221686	2
3042.617443	0.655504363	5	0.243111553	0.084728061	52.73303195	34.51058997	2
3044.617443	0.655470222	5	0.243273849	0.084496958	52.733032	34.50896711	2
3046.617443	0.655436174	5	0.243435694	0.084267122	52.73303206	34.50734874	2
3048.617443	0.65540226	5	0.243597104	0.084038802	52.73303211	34.50573472	2
3050.617443	0.655368415	5	0.243758099	0.083811565	52.73303216	34.50412485	2
3052.617443	0.655334641	5	0.243918678	0.083585421	52.73303221	34.50251915	2
3054.617443	0.65530106	5	0.244078955	0.08336117	52.73303226	34.50091646	2
3056.617443	0.655267475	5	0.244238715	0.083137496	52.73303231	34.49931895	2
3058.617443	0.655234046	5	0.244398084	0.082915451	52.73303236	34.49772533	2
3060.617443	0.655200697	5	0.244557043	0.082694538	52.73303241	34.49613583	2
3062.617443	0.65516738	5	0.244715638	0.082474419	52.73303245	34.49454995	2
3064.617443	0.655134539	5	0.244873838	0.082258028	52.7330325	34.49296803	2
3066.617443	0.655101473	5	0.245031597	0.082040722	52.73303255	34.49139052	2
3068.617443	0.655068243	5	0.24518892	0.081822907	52.7330326	34.48981737	2
3070.617443	0.655035611	5	0.245345979	0.081609589	52.73303264	34.48824685	2
3072.617443	0.65500306	5	0.245502595	0.081397347	52.73303269	34.48668078	2
3074.617443	0.654969859	5	0.245658708	0.081181426	52.73303274	34.48511972	2
3076.617443	0.654937169	5	0.245814591	0.080969397	52.73303278	34.48356097	2
3078.617443	0.654904627	5	0.245970004	0.080758878	52.73303283	34.48200692	2
3080.617443	0.654872222	5	0.246125045	0.08054979	52.73303287	34.48045657	2
3082.617443	0.65483982	5	0.246279686	0.080341259	52.73303292	34.47891024	2
3084.617443	0.654807919	5	0.246434016	0.080136492	52.73303296	34.47736702	2
3086.617443	0.654775709	5	0.246587963	0.079930259	52.73303301	34.47582762	2
3088.617443	0.654743342	5	0.24674144	0.079723557	52.73303305	34.47429292	2
3090.617443	0.654711316	5	0.246894578	0.07951956	52.73303309	34.47276161	2
3092.617443	0.654679405	5	0.247047393	0.079316808	52.73303314	34.47123353	2
3094.617443	0.654647917	5	0.247199847	0.07911726	52.73303318	34.46970907	2
3096.617443	0.654615856	5	0.247351824	0.078914594	52.73303322	34.46818936	2
3098.617443	0.654584532	5	0.247503542	0.07871709	52.73303327	34.46667225	2
3100.617443	0.654552655	5	0.24765479	0.078516604	52.73303331	34.46515984	2
3102.617443	0.654521159	5	0.247805729	0.078319013	52.73303335	34.46365052	2
3104.617443	0.654490316	5	0.247956403	0.078126017	52.73303339	34.46214385	2
3106.617443	0.65445843	5	0.248106529	0.077926967	52.73303343	34.46064266	2
3108.617443	0.654427243	5	0.248256396	0.077732787	52.73303347	34.45914405	2
3110.617443	0.65439605	5	0.248405892	0.077539049	52.73303351	34.45764916	2
3112.617443	0.654364992	5	0.24855504	0.077346632	52.73303355	34.45615774	2
3114.617443	0.654334023	5	0.248703845	0.077155243	52.73303359	34.45466976	2
3116.617443	0.654303386	5	0.248852336	0.076966372	52.73303363	34.45318491	2
3118.617443	0.654272336	5	0.249000404	0.076775419	52.73303367	34.4517043	2
3120.617443	0.654241813	5	0.249148238	0.076588177	52.73303371	34.45022602	2
3122.617443	0.654210863	5	0.249295599	0.076398776	52.73303375	34.44875248	2
3124.617443	0.654180241	5	0.249442709	0.076211848	52.73303379	34.44728144	2
3126.617443	0.654149771	5	0.249589426	0.076026303	52.73303382	34.44581433	2
3128.617443	0.654119354	5	0.249735813	0.075841522	52.73303386	34.44435052	2
3130.617443	0.654088995	5	0.249881857	0.075657548	52.7330339	34.44289014	2
3132.617443	0.654058706	5	0.25002756	0.075474443	52.73303394	34.44143318	2
3134.617443	0.65402874	5	0.250172972	0.075293729	52.73303397	34.43997912	2
3136.617443	0.65399863	5	0.250318009	0.075112577	52.73303401	34.43852882	2
3138.617443	0.653968617	5	0.250462717	0.074932447	52.73303404	34.43708179	2
3140.617443	0.653938388	5	0.250607054	0.074751453	52.73303408	34.43563848	2
3142.617443	0.653908782	5	0.250751137	0.074574615	52.73303412	34.43419771	2
3144.617443	0.653878966	5	0.250894847	0.074396949	52.73303415	34.43276066	2
3146.617443	0.653849191	5	0.251038227	0.074219941	52.73303419	34.43132693	2
3148.617443	0.653819305	5	0.25118126	0.074042703	52.73303422	34.42989665	2
3150.617443	0.65378967	5	0.251324003	0.073867371	52.73303426	34.42846929	2
3152.617443	0.653760179	5	0.251466429	0.073693302	52.73303429	34.42704508	2
3154.617443	0.653730724	5	0.251608529	0.073519854	52.73303432	34.42562414	2
3156.617443	0.653701347	5	0.251750306	0.073347277	52.73303436	34.42420642	2
3158.617443	0.653672083	5	0.251891766	0.073175764	52.73303439	34.42279188	2
3160.617443	0.653642787	5	0.252032899	0.073004458	52.73303443	34.4213806	2
3162.617443	0.653613706	5	0.252173736	0.072834815	52.73303446	34.41997229	2
3164.617443	0.653585131	5	0.252314377	0.072668511	52.73303449	34.41856593	2
3166.617443	0.653555527	5	0.252454488	0.072496605	52.73303452	34.41716488	2
3168.617443	0.653526845	5	0.252594446	0.072330449	52.73303456	34.41576535	2
3170.617443	0.653498012	5	0.25273404	0.072163802	52.73303459	34.41436945	2
3172.617443	0.653469001	5	0.252873327	0.071996508	52.73303462	34.41297664	2
3174.617443	0.653440145	5	0.25301228	0.071830497	52.73303465	34.41158717	2
3176.617443	0.653411569	5	0.253150952	0.071666478	52.73303465	34.41020049	2
3178.617443	0.653382853	5	0.253289302	0.07150203	52.73303465	34.408817	2
3180.617443	0.653354351	5	0.253427353	0.071339176	52.73303465	34.40743649	2
3182.617443	0.653325953	5	0.253565112	0.071177289	52.73303465	34.4060589	2
3184.617443	0.653297706	5	0.253702595	0.07101663	52.73303465	34.40468407	2
3186.617443	0.653269198	5	0.25383975	0.070854847	52.73303465	34.40331252	2
3188.617443	0.653240988	5	0.253976615	0.070695125	52.73303465	34.40194387	2
3190.617443	0.653213069	5	0.254113229	0.070537405	52.73303465	34.40057773	2
3192.617443	0.653184688	5	0.254249507	0.070377427	52.73303465	34.39921495	2
3194.617443	0.653156856	5	0.254385528	0.070220905	52.73303465	34.39785474	2
3196.617443	0.653128856	5	0.254521257	0.070063788	52.73303465	34.39649745	2
3198.617443	0.653100742	5	0.254656665	0.069906377	52.73303465	34.39514337	2
3200.617443	0.653073059	5	0.254791813	0.069751735	52.73303465	34.39379189	2
3202.617443	0.653045077	5	0.254926643	0.069595763	52.73303465	34.39244359	2
3204.617443	0.653017312	5	0.25506118	0.06944135	52.73303465	34.39109822	2
3206.617443	0.652989684	5	0.255195437	0.069288035	52.73303465	34.38975565	2
3208.617443	0.652962077	5	0.255329409	0.069135179	52.73303465	34.38841594	2
3210.617443	0.652934524	5	0.255463095	0.068982952	52.73303465	34.38707908	2
3212.617443	0.652907047	5	0.255596497	0.068831483	52.73303465	34.38574505	2
3214.617443	0.652879594	5	0.255729612	0.068680482	52.73303465	34.38441391	2
3216.617443	0.652852343	5	0.255862462	0.068530913	52.73303465	34.38308541	2
3218.617443	0.652825005	5	0.255995026	0.0683812	52.73303465	34.38175977	2
3220.617443	0.652797848	5	0.256127322	0.068232796	52.73303465	34.38043681	2
3222.617443	0.652770873	5	0.256259372	0.068085714	52.73303465	34.37911631	2
3224.617443	0.652743572	5	0.256391116	0.067937165	52.73303465	34.37779888	2
3226.617443	0.652716516	5	0.256522582	0.067790275	52.73303465	34.37648422	2
3228.617443	0.652689529	5	0.256653773	0.067644076	52.73303465	34.3751723	2
3230.617443	0.652662621	5	0.256784693	0.067498621	52.73303465	34.3738631	2
3232.617443	0.652635843	5	0.256915356	0.067354178	52.73303465	34.37255648	2
3234.617443	0.652609223	5	0.257045778	0.067210894	52.73303465	34.37125226	2
3236.617443	0.652582266	5	0.257175896	0.067066103	52.73303465	34.36995108	2
3238.617443	0.652555719	5	0.257305767	0.066923826	52.73303465	34.36865236	2
3240.617443	0.652528972	5	0.257435351	0.066780776	52.73303465	34.36735652	2
3242.617443	0.652502443	5	0.257564675	0.066639196	52.73303465	34.36606329	2
3244.617443	0.652475956	5	0.257693735	0.066498137	52.73303465	34.36477268	2
3246.617443	0.652449511	5	0.257822532	0.066357604	52.73303465	34.36348472	2
3248.617443	0.652423425	5	0.257951116	0.066219267	52.73303465	34.36219888	2
3250.617443	0.652396838	5	0.258079395	0.06607857	52.73303465	34.36091609	2
3252.617443	0.652370525	5	0.258207408	0.065939619	52.73303465	34.35963597	2
3254.617443	0.652344315	5	0.25833516	0.065801504	52.73303465	34.35835844	2
3256.617443	0.652318234	5	0.258462666	0.065664351	52.73303465	34.35708339	2
3258.617443	0.652292127	5	0.258589912	0.065527351	52.73303465	34.35581092	2
3260.617443	0.652266047	5	0.258716895	0.065390775	52.73303465	34.35454109	2
3262.617443	0.652240148	5	0.258843636	0.065255431	52.73303465	34.35327368	2
3264.617443	0.65221467	5	0.258970198	0.065122569	52.73303465	34.35200807	2
3266.617443	0.652188598	5	0.259096475	0.064986876	52.73303465	34.3507453	2
3268.617443	0.652162745	5	0.259222494	0.064852605	52.73303465	34.34948511	2
3270.617443	0.652136739	5	0.259348222	0.064717819	52.73303465	34.34822783	2
3272.617443	0.652111055	5	0.259473702	0.06458498	52.73303465	34.34697303	2
3274.617443	0.652085494	5	0.259598947	0.064453046	52.73303465	34.34572058	2
3276.617443	0.65205989	5	0.259723942	0.064321159	52.73303465	34.34447063	2
3278.617443	0.652034422	5	0.259848701	0.06419024	52.73303465	34.34322304	2
3280.617443	0.6520091	5	0.259973241	0.064060341	52.73303465	34.34197764	2
3282.617443	0.651983465	5	0.260097503	0.063929099	52.73303465	34.34073502	2
3284.617443	0.651958128	5	0.260221526	0.063799649	52.73303465	34.33949479	2
3286.617443	0.651932727	5	0.260345293	0.063670134	52.73303465	34.33825712	2
3288.617443	0.65190752	5	0.260468827	0.06354187	52.73303465	34.33702178	2
3290.617443	0.651882304	5	0.260592119	0.063413815	52.73303465	34.33578886	2
3292.617443	0.65185717	5	0.260715175	0.063286433	52.73303465	34.3345583	2
3294.617443	0.651832063	5	0.260837991	0.063159448	52.73303465	34.33333014	2
3296.617443	0.651806986	5	0.260960565	0.063032866	52.73303465	34.3321044	2
3298.617443	0.65178205	5	0.261082912	0.062907252	52.73303465	34.33088093	2
3300.617443	0.651757295	5	0.261205055	0.062782791	52.73303465	34.3296595	2
3302.617443	0.651732192	5	0.261326929	0.062656837	52.73303465	34.32844076	2
3304.617443	0.651707333	5	0.261448566	0.062532351	52.73303465	34.3272244	2
3306.617443	0.651682635	5	0.261569984	0.062408918	52.73303465	34.32601021	2
3308.617443	0.651657976	5	0.261691184	0.062285925	52.73303465	34.32479821	2
3310.617443	0.651633155	5	0.261812131	0.06216237	52.73303465	34.32358875	2
3312.617443	0.651608504	5	0.261932844	0.062039898	52.73303465	34.32238162	2
3314.617443	0.651583991	5	0.26205334	0.061918358	52.73303465	34.32117666	2
3316.617443	0.651559443	5	0.262173605	0.061796875	52.73303465	34.31997401	2
3318.617443	0.651534996	5	0.262293649	0.061676133	52.73303465	34.31877357	2
3320.617443	0.651510499	5	0.262413455	0.061555386	52.73303465	34.31757551	2
3322.617443	0.651486167	5	0.262533044	0.061435677	52.73303465	34.31637962	2
3324.617443	0.651461802	5	0.262652403	0.061316043	52.73303465	34.31518603	2
3326.617443	0.651437537	5	0.262771541	0.061197132	52.73303465	34.31399465	2
3328.617443	0.651413309	5	0.262890457	0.061078635	52.73303465	34.31280549	2
3330.617443	0.651389142	5	0.263009154	0.060960661	52.73303465	34.31161853	2
3332.617443	0.651364987	5	0.263127626	0.060842974	52.73303465	34.3104338	2
3334.617443	0.651340851	5	0.263245869	0.060725604	52.73303465	34.30925137	2
3336.617443	0.651316804	5	0.263363891	0.060608896	52.73303465	34.30807115	2
3338.617443	0.651292892	5	0.263481707	0.060493064	52.73303465	34.30689299	2
3340.617443	0.651269005	5	0.263599314	0.060377573	52.73303465	34.30571692	2
3342.617443	0.651245039	5	0.263716693	0.060261928	52.73303465	34.30454314	2
3344.617443	0.651221212	5	0.263833858	0.060147165	52.73303465	34.30337148	2
3346.617443	0.651197407	5	0.263950807	0.06003273	52.73303465	34.302202	2
3348.617443	0.651173654	5	0.264067541	0.059918764	52.73303465	34.30103466	2
3350.617443	0.651149927	5	0.264184057	0.059805137	52.73303465	34.2998695	2
3352.617443	0.651126307	5	0.264300366	0.059692236	52.73303465	34.2987064	2
3354.617443	0.651102698	5	0.264416464	0.059579597	52.73303465	34.29754543	2
3356.617443	0.651079158	5	0.264532354	0.059467505	52.73303465	34.29638653	2
3358.617443	0.651055582	5	0.264648023	0.059355449	52.73303465	34.29522984	2
3360.617443	0.651032158	5	0.264763491	0.059244324	52.73303465	34.29407516	2
3362.617443	0.651008705	5	0.264878745	0.059133272	52.73303465	34.29292262	2
3364.617443	0.650985376	5	0.264993799	0.059023016	52.73303465	34.29177208	2
3366.617443	0.65096204	5	0.265108646	0.05891293	52.73303465	34.29062361	2
3368.617443	0.650938721	5	0.265223281	0.05880313	52.73303465	34.28947727	2
3370.617443	0.650915498	5	0.265337713	0.058693983	52.73303465	34.28833294	2
3372.617443	0.650892259	5	0.265451933	0.058584962	52.73303465	34.28719074	2
3374.617443	0.650869362	5	0.265565993	0.058477752	52.73303465	34.28605015	2
3376.617443	0.650846014	5	0.265679809	0.058368623	52.73303465	34.28491199	2
3378.617443	0.65082295	5	0.265793422	0.058261024	52.73303465	34.28377586	2
3380.617443	0.650799962	5	0.265906838	0.058153977	52.73303465	34.2826417	2
3382.617443	0.650776928	5	0.266020043	0.058046918	52.73303465	34.28150965	2
3384.617443	0.650754018	5	0.26613305	0.057940624	52.73303465	34.28037957	2
3386.617443	0.650731136	5	0.266245859	0.057834659	52.73303465	34.27925149	2
3388.617443	0.650708306	5	0.26635847	0.057729125	52.73303465	34.27812537	2
3390.617443	0.650685492	5	0.266470881	0.057623861	52.73303465	34.27700127	2
3392.617443	0.650662773	5	0.2665831	0.057519223	52.73303465	34.27587907	2
3394.617443	0.650640031	5	0.266695118	0.057414669	52.73303465	34.2747589	2
3396.617443	0.650617365	5	0.26680694	0.057310654	52.73303465	34.27364068	2
3398.617443	0.650594699	5	0.26691856	0.05720683	52.73303465	34.27252448	2
3400.617443	0.650572161	5	0.267029992	0.057103774	52.73303465	34.27141016	2
3402.617443	0.650549568	5	0.267141222	0.057000657	52.73303465	34.27029786	2
3404.617443	0.650527258	5	0.267252291	0.056899014	52.73303465	34.26918717	2
3406.617443	0.65050485	5	0.267363176	0.056797105	52.73303465	34.26807832	2
3408.617443	0.650482181	5	0.267473827	0.056694193	52.73303465	34.26697182	2
3410.617443	0.650459839	5	0.267584291	0.056592953	52.73303465	34.26586717	2
3412.617443	0.650437511	5	0.267694566	0.056491955	52.73303465	34.26476443	2
3414.617443	0.650415192	5	0.267804645	0.056391176	52.73303465	34.26366363	2
3416.617443	0.650392958	5	0.267914537	0.056290962	52.73303465	34.26256471	2
3418.617443	0.650370773	5	0.268024244	0.056191143	52.73303465	34.26146764	2
3420.617443	0.650348579	5	0.268133759	0.056091464	52.73303465	34.26037249	2
3422.617443	0.650326451	5	0.268243086	0.055992256	52.73303465	34.25927923	2
3424.617443	0.650304415	5	0.268352234	0.055893634	52.73303465	34.25818775	2
3426.617443	0.650282352	5	0.268461193	0.055795066	52.73303465	34.25709816	2
3428.617443	0.650260347	5	0.268569966	0.05569693	52.73303465	34.25601043	2
3430.617443	0.650238355	5	0.26867855	0.05559903	52.73303465	34.25492459	2
3432.617443	0.650216445	5	0.268786951	0.055501659	52.73303465	34.25384057	2
3434.617443	0.65019457	5	0.268895171	0.055404617	52.73303465	34.25275838	2
3436.617443	0.650172713	5	0.269003205	0.055307823	52.73303465	34.25167803	2
3438.617443	0.650150915	5	0.269111058	0.055211456	52.73303465	34.2505995	2
3440.617443	0.650129174	5	0.269218734	0.055115514	52.73303465	34.24952275	2
3442.617443	0.650107463	5	0.269326231	0.055019865	52.73303465	34.24844778	2
3444.617443	0.650085767	5	0.269433546	0.054924452	52.73303465	34.24737463	2
3446.617443	0.650064077	5	0.269540674	0.054829229	52.73303465	34.24630335	2
3448.617443	0.650042474	5	0.269647623	0.054734552	52.73303465	34.24523386	2
3450.617443	0.65002088	5	0.269754389	0.054640081	52.73303465	34.2441662	2
3452.617443	0.649999372	5	0.269860981	0.054546144	52.73303465	34.24310028	2
3454.617443	0.649977864	5	0.269967393	0.054452371	52.73303465	34.24203616	2
3456.617443	0.649956449	5	0.270073634	0.054359163	52.73303465	34.24097375	2
3458.617443	0.649934988	5	0.270179692	0.054265915	52.73303465	34.23991318	2
3460.617443	0.649913632	5	0.270285577	0.054173282	52.73303465	34.23885433	2
3462.617443	0.649892331	5	0.270391293	0.054081047	52.73303465	34.23779716	2
3464.617443	0.649870999	5	0.27049683	0.053988832	52.73303465	34.23674179	2
3466.617443	0.649849739	5	0.270602194	0.053897087	52.73303465	34.23568815	2
3468.617443	0.649828488	5	0.27070738	0.053805532	52.73303465	34.23463629	2
3470.617443	0.649807315	5	0.270812396	0.053714474	52.73303465	34.23358613	2
3472.617443	0.649786191	5	0.270917245	0.053623777	52.73303465	34.23253765	2
3474.617443	0.649765043	5	0.271021916	0.053533131	52.73303465	34.23149094	2
3476.617443	0.649743986	5	0.27112642	0.053443028	52.73303465	34.2304459	2
3478.617443	0.649722898	5	0.271230745	0.053352944	52.73303465	34.22940265	2
3480.617443	0.64970201	5	0.271334919	0.053263863	52.73303465	34.2283609	2
3482.617443	0.64968097	5	0.271438913	0.053174285	52.73303465	34.22732097	2
3484.617443	0.649660024	5	0.271542734	0.053085254	52.73303465	34.22628275	2
3486.617443	0.649639171	5	0.271646395	0.052996769	52.73303465	34.22524615	2
3488.617443	0.649618298	5	0.271749885	0.052908348	52.73303465	34.22421124	2
3490.617443	0.649597446	5	0.271853203	0.05282016	52.73303465	34.22317806	2
3492.617443	0.649576675	5	0.271956357	0.052732465	52.73303465	34.22214653	2
3494.617443	0.649555902	5	0.272059341	0.052644902	52.73303465	34.22111669	2
3496.617443	0.649535212	5	0.272162163	0.052557838	52.73303465	34.22008847	2
3498.617443	0.649514548	5	0.272264823	0.052471023	52.73303465	34.21906187	2
3500.617443	0.649493881	5	0.272367315	0.052384344	52.73303465	34.21803695	2
3502.617443	0.64947333	5	0.272469652	0.052298289	52.73303465	34.21701358	2
3504.617443	0.649452671	5	0.272571811	0.052211927	52.73303465	34.21599199	2
3506.617443	0.649432169	5	0.272673813	0.052126362	52.73303465	34.21497197	2
3508.617443	0.649411682	5	0.272775656	0.052040999	52.73303465	34.21395355	2
3510.617443	0.64939122	5	0.272877337	0.051955878	52.73303465	34.21293673	2
3512.617443	0.649370765	5	0.272978854	0.051870927	52.73303465	34.21192156	2
3514.617443	0.649350388	5	0.273080213	0.051786436	52.73303465	34.21090797	2
3516.617443	0.649330026	5	0.273181413	0.05170215	52.73303465	34.20989598	2
3518.617443	0.649309684	5	0.27328245	0.051618078	52.73303465	34.2088856	2
3520.617443	0.649289408	5	0.273383332	0.051534417	52.73303465	34.20787678	2
3522.617443	0.649269139	5	0.273484054	0.05145092	52.73303465	34.20686957	2
3524.617443	0.649248926	5	0.27358462	0.051367793	52.73303465	34.20586391	2
3526.617443	0.649228693	5	0.273685021	0.051284711	52.73303465	34.2048599	2
3528.617443	0.649208706	5	0.273785295	0.051202777	52.73303465	34.20385715	2
3530.617443	0.649188427	5	0.273885386	0.051119774	52.73303465	34.20285624	2
3532.617443	0.649168371	5	0.273985328	0.051037819	52.73303465	34.20185683	2
3534.617443	0.649148249	5	0.274085103	0.050955727	52.73303465	34.20085908	2
3536.617443	0.649128245	5	0.274184726	0.050874249	52.73303465	34.19986285	2
3538.617443	0.649108269	5	0.274284197	0.050793012	52.73303465	34.19886814	2
3540.617443	0.649088298	5	0.274383512	0.050711926	52.73303465	34.19787499	2
3542.617443	0.64906837	5	0.274482672	0.050631141	52.73303465	34.19688339	2
3544.617443	0.649048493	5	0.274581682	0.050550693	52.73303465	34.19589329	2
3546.617443	0.649028642	5	0.274680541	0.050470481	52.73303465	34.1949047	2
3548.617443	0.649008956	5	0.274779273	0.050391058	52.73303465	34.19391738	2
3550.617443	0.648988977	5	0.274877821	0.050310582	52.73303465	34.1929319	2
3552.617443	0.648969245	5	0.274976222	0.050231224	52.73303465	34.19194789	2
3554.617443	0.648949678	5	0.275074502	0.050152659	52.73303465	34.19096509	2
3556.617443	0.648929811	5	0.275172603	0.050073009	52.73303465	34.18998408	2
3558.617443	0.648910132	5	0.275270551	0.049994241	52.73303465	34.1890046	2
3560.617443	0.648890482	5	0.275368347	0.049915712	52.73303465	34.18802664	2
3562.617443	0.648871075	5	0.275466028	0.049838274	52.73303465	34.18704983	2
3564.617443	0.648851331	5	0.27556353	0.049759616	52.73303465	34.18607481	2
3566.617443	0.648831761	5	0.275660879	0.049681772	52.73303465	34.18510133	2
3568.617443	0.648812267	5	0.275758082	0.049604353	52.73303465	34.1841293	2
3570.617443	0.648792797	5	0.275855138	0.04952715	52.73303465	34.18315873	2
3572.617443	0.648773375	5	0.275952051	0.049450254	52.73303465	34.1821896	2
3574.617443	0.648753944	5	0.276048815	0.049373446	52.73303465	34.18122197	2
3576.617443	0.648734575	5	0.276145434	0.049297	52.73303465	34.18025577	2
3578.617443	0.648715225	5	0.276241909	0.049220746	52.73303465	34.17929103	2
3580.617443	0.648695886	5	0.276338234	0.049144656	52.73303465	34.17832777	2
3582.617443	0.648676633	5	0.276434421	0.049069019	52.73303465	34.1773659	2
3584.617443	0.648657376	5	0.276530464	0.048993483	52.73303465	34.17640548	2
3586.617443	0.64863816	5	0.276626365	0.048918226	52.73303465	34.17544646	2
3588.617443	0.648618948	5	0.27672212	0.048843099	52.73303465	34.17448891	2
3590.617443	0.648599791	5	0.276817734	0.048768301	52.73303465	34.17353277	2
3592.617443	0.648580665	5	0.276913207	0.048693739	52.73303465	34.17257804	2
3594.617443	0.648561552	5	0.277008537	0.04861934	52.73303465	34.17162475	2
3596.617443	0.64854247	5	0.277103724	0.048545176	52.73303465	34.17067288	2
3598.617443	0.648523425	5	0.277198769	0.048471268	52.73303465	34.16972243	2
3600.617443	0.6485044	5	0.277293672	0.04839755	52.73303465	34.1687734	2
3602.617443	0.648485407	5	0.277388433	0.048324069	52.73303465	34.16782579	2
3604.617443	0.648466471	5	0.277483057	0.04825092	52.73303465	34.16687955	2
3606.617443	0.648447554	5	0.277577543	0.048177954	52.73303465	34.16593469	2
3608.617443	0.648428647	5	0.277671888	0.048105136	52.73303465	34.16499124	2
3610.617443	0.648409801	5	0.277766098	0.048032663	52.73303465	34.16404914	2
3612.617443	0.648390947	5	0.277860167	0.047960269	52.73303465	34.16310845	2
3614.617443	0.648372148	5	0.277954099	0.047888195	52.73303465	34.16216914	2
3616.617443	0.648353369	5	0.278047893	0.047816308	52.73303465	34.16123119	2
3618.617443	0.648334614	5	0.278141549	0.047744617	52.73303465	34.16029463	2
3620.617443	0.648315894	5	0.278235068	0.047673167	52.73303465	34.15935944	2
3622.617443	0.648297231	5	0.278328456	0.047602045	52.73303465	34.15842556	2
3624.617443	0.648278554	5	0.278421706	0.047530971	52.73303465	34.15749306	2
3626.617443	0.648259937	5	0.278514823	0.047460233	52.73303465	34.15656189	2
3628.617443	0.648241315	5	0.278607802	0.047389583	52.73303465	34.15563211	2
3630.617443	0.64822273	5	0.278700644	0.047319175	52.73303465	34.15470368	2
3632.617443	0.648204184	5	0.278793352	0.047249022	52.73303465	34.1537766	2
3634.617443	0.648185707	5	0.278885934	0.04717923	52.73303465	34.15285079	2
3636.617443	0.648167212	5	0.278978381	0.047109474	52.73303465	34.15192631	2
3638.617443	0.648148728	5	0.279070692	0.047039865	52.73303465	34.15100321	2
3640.617443	0.648130323	5	0.279162875	0.046970654	52.73303465	34.15008138	2
3642.617443	0.648111903	5	0.279254923	0.046901489	52.73303465	34.1491609	2
3644.617443	0.64809354	5	0.279346842	0.046832639	52.73303465	34.14824171	2
3646.617443	0.648075187	5	0.279438629	0.046763928	52.73303465	34.14732384	2
3648.617443	0.648056897	5	0.27953029	0.046695553	52.73303465	34.14640722	2
3650.617443	0.648038581	5	0.279621818	0.046627183	52.73303465	34.14549195	2
3652.617443	0.648020271	5	0.279713207	0.046558932	52.73303465	34.14457806	2
3654.617443	0.648002086	5	0.279804476	0.046491248	52.73303465	34.14366537	2
3656.617443	0.647983847	5	0.27989561	0.046423462	52.73303465	34.14275403	2
3658.617443	0.647965689	5	0.27998662	0.046356072	52.73303465	34.14184393	2
3660.617443	0.647947506	5	0.280077496	0.046288692	52.73303465	34.14093517	2
3662.617443	0.647929412	5	0.28016825	0.046221735	52.73303465	34.14002762	2
3664.617443	0.647911321	5	0.280258879	0.046154887	52.73303465	34.13912134	2
3666.617443	0.647893179	5	0.280349367	0.046087948	52.73303465	34.13821645	2
3668.617443	0.647875196	5	0.280439741	0.046021694	52.73303465	34.13731272	2
3670.617443	0.647857165	5	0.280529985	0.045955354	52.73303465	34.13641028	2
3672.617443	0.647839166	5	0.280620102	0.045889232	52.73303465	34.13550911	2
3674.617443	0.647821181	5	0.28071009	0.045823252	52.73303465	34.13460923	2
3676.617443	0.647803256	5	0.280799955	0.045757588	52.73303465	34.13371058	2
3678.617443	0.647785335	5	0.280889694	0.045692036	52.73303465	34.13281319	2
3680.617443	0.647767482	5	0.280979313	0.045626822	52.73303465	34.131917	2
3682.617443	0.647749616	5	0.281068808	0.045561654	52.73303465	34.13102205	2
3684.617443	0.647731757	5	0.281158174	0.045496608	52.73303465	34.1301284	2
3686.617443	0.647713966	5	0.281247419	0.0454319	52.73303465	34.12923594	2
3688.617443	0.647696194	5	0.281336542	0.04536735	52.73303465	34.12834471	2
3690.617443	0.647678458	5	0.281425546	0.045303025	52.73303465	34.12745467	2
3692.617443	0.6476607	5	0.281514423	0.045238711	52.73303465	34.12656591	2
3694.617443	0.647642963	5	0.281603171	0.045174566	52.73303465	34.12567843	2
3696.617443	0.647625327	5	0.281691804	0.045110875	52.73303465	34.12479209	2
3698.617443	0.64760765	5	0.281780312	0.045047125	52.73303465	34.12390702	2
3700.617443	0.647590057	5	0.281868704	0.044983768	52.73303465	34.12302309	2
3702.617443	0.647572489	5	0.281956981	0.044920593	52.73303465	34.12214032	2
3704.617443	0.647554901	5	0.282045136	0.044857429	52.73303465	34.12125877	2
3706.617443	0.647537322	5	0.282133166	0.044794391	52.73303465	34.12037848	2
3708.617443	0.647519808	5	0.282221077	0.044731672	52.73303465	34.11949936	2
3710.617443	0.647502278	5	0.282308864	0.044668987	52.73303465	34.11862149	2
3712.617443	0.647484861	5	0.282396542	0.044606787	52.73303465	34.11774472	2
3714.617443	0.647467357	5	0.282484091	0.044544367	52.73303465	34.11686923	2
3716.617443	0.647449951	5	0.282571525	0.044482386	52.73303465	34.11599489	2
3718.617443	0.64743252	5	0.282658834	0.044420398	52.73303465	34.11512179	2
3720.617443	0.647415154	5	0.282746028	0.044358728	52.73303465	34.11424986	2
3722.617443	0.647397815	5	0.282833105	0.044297241	52.73303465	34.11337909	2
3724.617443	0.647380507	5	0.282920068	0.044235946	52.73303465	34.11250946	2
3726.617443	0.647363235	5	0.283006919	0.044174866	52.73303465	34.11164094	2
3728.617443	0.647345857	5	0.283093635	0.044113494	52.73303465	34.11077378	2
3730.617443	0.647328617	5	0.283180236	0.044052694	52.73303465	34.10990777	2
3732.617443	0.647311459	5	0.283266734	0.043992269	52.73303465	34.1090428	2
3734.617443	0.647294207	5	0.283353107	0.043931594	52.73303465	34.10817907	2
3736.617443	0.64727704	5	0.283439365	0.043871301	52.73303465	34.10731648	2
3738.617443	0.647260026	5	0.283525535	0.043811628	52.73303465	34.10645479	2
3740.617443	0.647242929	5	0.283611596	0.043751746	52.73303465	34.10559418	2
3742.617443	0.64722569	5	0.283697519	0.043691447	52.73303465	34.10473495	2
3744.617443	0.647208604	5	0.283783327	0.043631766	52.73303465	34.10387687	2
3746.617443	0.647191536	5	0.283869019	0.04357223	52.73303465	34.10301995	2
3748.617443	0.647174572	5	0.283954611	0.043513137	52.73303465	34.10216403	2
3750.617443	0.647157439	5	0.284040067	0.043453538	52.73303465	34.10130947	2
3752.617443	0.64714053	5	0.284125423	0.043394796	52.73303465	34.10045591	2
3754.617443	0.647123542	5	0.284210663	0.043335864	52.73303465	34.09960351	2
3756.617443	0.64710661	5	0.284295791	0.043277201	52.73303465	34.09875223	2
3758.617443	0.647089737	5	0.284380815	0.043218823	52.73303465	34.09790199	2
3760.617443	0.647072787	5	0.284465717	0.04316026	52.73303465	34.09705297	2
3762.617443	0.647055934	5	0.284550509	0.043102106	52.73303465	34.09620505	2
3764.617443	0.647039082	5	0.28463519	0.043044036	52.73303465	34.09535825	2
3766.617443	0.647022245	5	0.284719756	0.042986099	52.73303465	34.09451258	2
3768.617443	0.647005476	5	0.284804217	0.042928471	52.73303465	34.09366797	2
3770.617443	0.646988701	5	0.284888568	0.042870898	52.73303465	34.09282446	2
3772.617443	0.6469719	5	0.284972799	0.042813316	52.73303465	34.09198215	2
3774.617443	0.646955172	5	0.285056921	0.042756059	52.73303465	34.09114093	2
3776.617443	0.646938534	5	0.285140946	0.042699186	52.73303465	34.09030069	2
3778.617443	0.646921784	5	0.285224849	0.042642009	52.73303465	34.08946166	2
3780.617443	0.64690515	5	0.285308647	0.042585302	52.73303465	34.08862367	2
3782.617443	0.646888532	5	0.285392341	0.042528725	52.73303465	34.08778673	2
3784.617443	0.646871846	5	0.285475913	0.04247199	52.73303465	34.08695102	2
3786.617443	0.646855265	5	0.285559378	0.04241569	52.73303465	34.08611636	2
3788.617443	0.646838774	5	0.28564275	0.04235977	52.73303465	34.08528265	2
3790.617443	0.646822241	5	0.285726017	0.04230378	52.73303465	34.08444998	2
3792.617443	0.646805662	5	0.285809166	0.042247708	52.73303465	34.08361849	2
3794.617443	0.646789198	5	0.285892215	0.0421921	52.73303465	34.08278799	2
3796.617443	0.64677265	5	0.285975145	0.042136282	52.73303465	34.08195869	2
3798.617443	0.646756202	5	0.28605797	0.042080874	52.73303465	34.08113044	2
3800.617443	0.646739828	5	0.2861407	0.042025785	52.73303465	34.08030315	2
3802.617443	0.646723445	5	0.286223329	0.04197074	52.73303465	34.07947685	2
3804.617443	0.646707038	5	0.28630585	0.04191569	52.73303465	34.07865164	2
3806.617443	0.646690668	5	0.286388266	0.04186083	52.73303465	34.07782749	2
3808.617443	0.646674332	5	0.286470578	0.041806161	52.73303465	34.07700436	2
3810.617443	0.646657972	5	0.28655278	0.04175148	52.73303465	34.07618235	2
3812.617443	0.646641691	5	0.286634881	0.041697135	52.73303465	34.07536134	2
3814.617443	0.646625352	5	0.286716866	0.041642668	52.73303465	34.07454148	2
3816.617443	0.646609113	5	0.286798752	0.041588603	52.73303465	34.07372263	2
3818.617443	0.646593024	5	0.286880561	0.04153511	52.73303465	34.07290454	2
3820.617443	0.646576706	5	0.286962248	0.041480922	52.73303465	34.07208767	2
3822.617443	0.646560538	5	0.287043837	0.041427303	52.73303465	34.07127177	2
3824.617443	0.646544426	5	0.287125335	0.041373939	52.73303465	34.07045679	2
3826.617443	0.64652819	5	0.287206716	0.041320235	52.73303465	34.06964299	2
3828.617443	0.646512035	5	0.287287989	0.041266868	52.73303465	34.06883026	2
3830.617443	0.646495897	5	0.287369155	0.041213626	52.73303465	34.0680186	2
3832.617443	0.646479821	5	0.28745022	0.041160655	52.73303465	34.06720795	2
3834.617443	0.646463751	5	0.287531184	0.041107772	52.73303465	34.06639831	2
3836.617443	0.646447705	5	0.287612045	0.041055038	52.73303465	34.0655897	2
3838.617443	0.646431729	5	0.287692814	0.0410026	52.73303465	34.06478201	2
3840.617443	0.646415676	5	0.287773473	0.040949975	52.73303465	34.06397542	2
3842.617443	0.646399748	5	0.287854041	0.04089783	52.73303465	34.06316974	2
3844.617443	0.646383755	5	0.287934503	0.040845537	52.73303465	34.06236512	2
3846.617443	0.64636782	5	0.288014865	0.040793498	52.73303465	34.0615615	2
3848.617443	0.646351945	5	0.288095136	0.040741724	52.73303465	34.06075879	2
3850.617443	0.646335962	5	0.288175292	0.040689664	52.73303465	34.05995723	2
3852.617443	0.646320165	5	0.288255363	0.040638273	52.73303465	34.05915652	2
3854.617443	0.646304266	5	0.288335327	0.040586619	52.73303465	34.05835688	2
3856.617443	0.64628841	5	0.288415188	0.040535167	52.73303465	34.05755827	2
3858.617443	0.646272674	5	0.288494966	0.040484171	52.73303465	34.05676049	2
3860.617443	0.646256849	5	0.28857464	0.04043295	52.73303465	34.05596376	2
3862.617443	0.646241048	5	0.28865421	0.040381872	52.73303465	34.05516805	2
3864.617443	0.646225315	5	0.288733687	0.040331078	52.73303465	34.05437328	2
3866.617443	0.646209566	5	0.288813063	0.040280296	52.73303465	34.05357952	2
3868.617443	0.64619382	5	0.288892336	0.040229589	52.73303465	34.05278679	2
3870.617443	0.646178173	5	0.28897152	0.040179263	52.73303465	34.05199495	2
3872.617443	0.646162488	5	0.289050605	0.040128877	52.73303465	34.0512041	2
3874.617443	0.646146952	5	0.289129615	0.04007903	52.73303465	34.050414	2
3876.617443	0.646131193	5	0.289208506	0.040028536	52.73303465	34.0496251	2
3878.617443	0.646115613	5	0.289287306	0.039978674	52.73303465	34.04883709	2
3880.617443	0.646099985	5	0.289366004	0.039928722	52.73303465	34.04805011	2
3882.617443	0.646084428	5	0.289444609	0.039879061	52.73303465	34.04726406	2
3884.617443	0.646068883	5	0.28952312	0.039829497	52.73303465	34.04647895	2
3886.617443	0.646053385	5	0.289601542	0.039780145	52.73303465	34.04569473	2
3888.617443	0.646037847	5	0.289679865	0.039730727	52.73303465	34.0449115	2
3890.617443	0.646022357	5	0.289758094	0.039681525	52.73303465	34.04412922	2
3892.617443	0.646006806	5	0.289836214	0.039632186	52.73303465	34.04334802	2
3894.617443	0.645991421	5	0.289914252	0.039583437	52.73303465	34.04256764	2
3896.617443	0.645975976	5	0.289992194	0.03953456	52.73303465	34.04178822	2
3898.617443	0.645960535	5	0.290070037	0.039485752	52.73303465	34.04100979	2
3900.617443	0.645945192	5.018003461	0.290147796	0.039437316	52.71906172	34.0402322	2
3902.617443	0.646237691	5.076324923	0.290228237	0.040371021	52.67379678	34.04597456	2
3904.617443	0.647223019	5.134658253	0.290317256	0.043682135	52.62852227	34.06629209	2
3906.617443	0.648213309	5.192991586	0.290413444	0.047283701	52.58324757	34.08654163	2
3908.617443	0.64920881	5.251324919	0.29051741	0.051203678	52.53797251	34.1067131	2
3910.617443	0.650209678	5.309658253	0.29062977	0.055472594	52.49269674	34.12680003	2
3912.617443	0.651216456	5.367991586	0.290751289	0.060125996	52.44741957	34.1467942	2
3914.617443	0.652229454	5.426324919	0.290882738	0.06520237	52.40213944	34.16668672	2
3916.617443	0.653249169	5.484658253	0.291024884	0.070745549	52.35685369	34.18646764	2
3918.617443	0.654276607	5.542991586	0.291178772	0.076807674	52.31155645	34.20612177	2
3920.617443	0.655311113	5.601324919	0.291345223	0.083436639	52.26623649	34.22563169	2
3922.617443	0.65635433	5.659658253	0.291525458	0.090701217	52.22087189	34.24496661	2
3924.617443	0.657406174	5.717991586	0.291720657	0.098666683	52.17560657	34.26407724	2
3926.617443	0.658470921	5.776324919	0.291932333	0.107443205	52.13018678	34.2831839	1
3927.617443	0.658771979	5.805491586	0.292048108	0.110062837	52.10755577	34.30300272	1
3928.617443	0.659275431	5.834658253	0.292161572	0.114588156	52.08493061	34.31247813	1
3929.617443	0.659780386	5.863824919	0.292279508	0.11931399	52.06230435	34.32192422	1
3930.617443	0.660286621	5.892991586	0.29240213	0.124247566	52.03967714	34.33132174	1
3931.617443	0.660794334	5.922158253	0.292529653	0.12940053	52.0170491	34.34066878	1
3932.617443	0.661303303	5.951324919	0.292662239	0.13478094	51.99442034	34.3499639	1
3933.617443	0.661813202	5.980491586	0.292800041	0.140395515	51.97179094	34.35920575	1
3934.617443	0.662325495	6.009658253	0.292943478	0.146272037	51.94916099	34.36839028	1
3935.617443	0.662838092	6.038824919	0.293092513	0.152398687	51.92653054	34.37751796	1
3936.617443	0.663352905	6.067991586	0.293247595	0.158810124	51.90389966	34.38658439	1
3937.617443	0.663869439	6.097158253	0.293408852	0.165514227	51.88126839	34.39558839	1
3938.617443	0.664387831	6.126324919	0.29357664	0.172527254	51.85863677	34.40452646	1
3939.617443	0.664907592	6.155491586	0.293751067	0.179857171	51.83600483	34.41339757	1
3940.617443	0.665429828	6.184658253	0.29393255	0.187536096	51.81337261	34.42219761	1
3941.617443	0.665953097	6.213824919	0.294121289	0.195558917	51.79074014	34.43092462	1
3942.617443	0.666479686	6.242991586	0.294317766	0.203979422	51.76810744	34.43957383	0.999884459
3943.617328	0.667007106	6.272154883	0.294521946	0.212777284	51.74547713	34.44814561	0.998534154
3944.615862	0.667534454	6.301278795	0.294734136	0.221953563	51.7228772	34.45663572	0.995533576
3945.611395	0.668061966	6.330315191	0.294954472	0.231529828	51.700345	34.46502968	0.990730687
3946.602126	0.668582936	6.359211503	0.295181894	0.241390717	51.67792134	34.47332064	0.983076456
3947.585203	0.669099059	6.387884566	0.295416684	0.251575335	51.65567078	34.48148666	0.975267702
3948.56047	0.66961241	6.416329874	0.295658787	0.26213209	51.63359682	34.48949805	0.964459483
3949.52493	0.67011584	6.444459943	0.295907364	0.272914803	51.61176737	34.4973616	0.951446766
3950.476377	0.670605733	6.472210473	0.296161469	0.283833267	51.59023233	34.50505495	0.933524229
3951.409901	0.671078673	6.499438263	0.296420359	0.294787311	51.56910285	34.51256218	0.919207559
3952.329108	0.671549264	6.526248484	0.296684052	0.306109099	51.54829732	34.519831	0.900110788
3953.229219	0.671998128	6.552501715	0.296951657	0.317311156	51.52792395	34.52690861	0.876404087
3954.105623	0.672422891	6.578063501	0.297220438	0.328290109	51.50808709	34.53377168	0.85718051
3954.962804	0.672845988	6.603064599	0.297492141	0.33960247	51.48868527	34.54035384	0.828501242
3955.791305	0.673222725	6.627229219	0.297762531	0.350002262	51.46993253	34.54674504	0.800975133
3956.59228	0.673589326	6.650590993	0.298032366	0.360429114	51.45180277	34.55283737	0.785241524
3957.377522	0.673969531	6.673493871	0.298303517	0.371570551	51.43402909	34.55862437	0.760591286
3958.138113	0.674312038	6.695677784	0.298573546	0.381902503	51.41681331	34.56425557	0.725340764
3958.863454	0.674602416	6.716833556	0.298838036	0.390886463	51.40039538	34.56968054	0.707772646
3959.571226	0.674927855	6.737476925	0.299102378	0.401204665	51.38437506	34.57473291	0.678098938
3960.249325	0.675197056	6.757254811	0.299361158	0.409945865	51.36902637	34.57965443	0.648111549
3960.897437	0.675445303	6.776158064	0.299613814	0.418167518	51.35435642	34.5843223	0.625392345
3961.522829	0.675698645	6.794398674	0.299862359	0.426738093	51.34020068	34.58871308	0.615016823
3962.137846	0.675988253	6.812336665	0.300112699	0.436750402	51.32627977	34.5928448	0.592764036
3962.73061	0.676218507	6.829625616	0.300358135	0.444876665	51.31286253	34.59691544	0.566969421
[truncated: 7,791 more rows]
