# Supplementary material for: Numerical investigation of the effect of fluid pressurization rate on laboratory-scale injection-induced fault slip
Source: Sci Rep. 2023 Mar 17;13:4437. doi: 10.1038/s41598-023-30866-8 (PMC10023684; doi:10.1038/s41598-023-30866-8)
Supplement: Supplementary file 2 — Supplementary Information 2. [file 41598_2023_30866_MOESM2_ESM.zip › press_rate_scenario_2MPa_min_SC1.txt]

% Article title: Numerical investigation of the effect of fluid pressurization rate on laboratory-scale injection-induced fault slip
% Authors: Gergő András Hutka, Mauro Cacace, Hannes Hofmann, Arno Zang, Lei Wang, Yinlin Ji
%
% Title: Output from the modeling scenario with a pressurization rate of 2 MPa/min (Test SC1)
%
Time [s]	Friction coefficient [-]	Fluid pressure (average) [MPa]	Cumulative slip [mm]	Slip velocity (average) [um/s]	Effective normal stress (fault) [MPa]	Shear stress (fault) [MPa]	Timestep [s]
30	0.513653059	5	0	0	23.550249	-4.41E-12	10
40	0.513653059	5	0	5.11E-08	23.60209837	10.46911737	10
50	0.513653059	5	0	0.00000004	23.64510758	10.38636164	10
60	0.513653059	5	0	3.15E-08	23.68247739	10.31646658	10
70	0.513653059	5	0	0.000000025	23.7156739	10.25587391	10
80	0.513653059	5	0	1.99E-08	23.74562202	10.20216741	10
90	0.513653059	5	0	0.000000016	23.77295246	10.15378818	10
100	0.513653059	5	0	1.29E-08	23.79811708	10.10967688	10
110	0.513653059	5	0	1.05E-08	23.82145143	10.06908098	10
120	0.513653059	5	0	8.54E-09	23.84321181	10.03144638	10
130	0.513653059	5	0	7.03E-09	23.86359845	9.996352931	10
140	0.513653059	5	0	5.82E-09	23.88277097	9.963474137	10
150	0.513653059	5	0	4.85E-09	23.9008587	9.932550951	10
160	0.513653059	5	0	4.07E-09	23.91796811	9.903374093	10
170	0.513653059	5	0	3.44E-09	23.934188	9.875771762	10
180	0.513653059	5	0	2.93E-09	23.94959341	9.849600881	10
190	0.513653059	5	0	2.5E-09	23.96424847	9.824740735	10
200	0.513653059	5	0	2.16E-09	23.97820858	9.801088234	10
210	0.513653059	5	0	1.87E-09	23.9915221	9.778554367	10
220	0.513653059	5	0	1.63E-09	24.00423163	9.757061482	10
230	0.513653059	5	0	1.43E-09	24.01637501	9.7365412	10
240	0.513653059	5	0	1.26E-09	24.02798611	9.716932768	10
250	0.513653059	5	0	1.12E-09	24.03909552	9.698181786	10
260	0.513653059	5	0	9.98E-10	24.04973096	9.680239185	10
270	0.513653059	5	0	8.95E-10	24.0599178	9.66306041	10
280	0.513653059	5	0	8.06E-10	24.06967928	9.646604765	10
290	0.513653059	5	0	7.29E-10	24.07903686	9.630834878	10
300	0.513653059	5	0	6.62E-10	24.08801043	9.615716268	10
310	0.513653059	5	0	6.04E-10	24.09661848	9.601216983	10
320	0.513653059	5	0	5.53E-10	24.10487825	9.587307307	10
330	0.513653059	5	0	5.09E-10	24.11280588	9.573959506	10
340	0.513653059	5	0	4.7E-10	24.12041651	9.561147622	10
350	0.513653059	5	0	4.35E-10	24.12772439	9.548847295	10
360	0.513653059	5	0	4.04E-10	24.13474292	9.537035615	10
370	0.513653059	5	0	3.77E-10	24.14148478	9.52569098	10
380	0.513653059	5	0	3.53E-10	24.14796195	9.514792999	10
390	0.513653059	5	0	3.31E-10	24.15418576	9.504322382	10
400	0.513653059	5	0	3.11E-10	24.16016698	9.494260862	10
410	0.513653059	5	0	2.93E-10	24.16591581	9.484591112	10
420	0.513653059	5	0	2.77E-10	24.17144196	9.475296681	10
430	0.513653059	5	0	2.63E-10	24.17675465	9.466361932	10
440	0.513653059	5	0	2.49E-10	24.18186267	9.45777199	10
450	0.513653059	5	0	2.37E-10	24.18677439	9.449512691	10
460	0.513653059	5	0	2.26E-10	24.19149779	9.441570536	10
470	0.513653059	5	0	2.16E-10	24.19604049	9.433932656	10
480	0.513653059	5	0	2.07E-10	24.20040974	9.42658677	10
490	0.513653059	5	0	1.99E-10	24.2046125	9.419521152	10
500	0.513653059	5	0	1.91E-10	24.2086554	9.412724602	10
510	0.513653059	5	0	1.84E-10	24.21254478	9.406186415	10
520	0.513653059	5	0	1.77E-10	24.21628671	9.399896355	10
530	0.513653059	5	0	1.71E-10	24.21988698	9.393844631	10
540	0.513653059	5	0	1.65E-10	24.22335116	9.388021873	10
550	0.513653059	5	0	1.6E-10	24.22668457	9.382419111	10
560	0.513653059	5	0	1.55E-10	24.2298923	9.377027754	10
570	0.513653059	5	0	1.51E-10	24.23297924	9.371839573	10
580	0.513653059	5	0	1.46E-10	24.23595006	9.366846682	10
590	0.513653059	5	0	1.42E-10	24.23880925	9.362041523	10
600	0.513653059	5	0	1.39E-10	24.24156112	9.357416849	10
610	0.513653059	5	0	1.35E-10	24.24420979	9.352965709	10
620	0.513653059	5	0	1.32E-10	24.24675922	9.348681437	10
630	0.513653059	5	0	1.29E-10	24.24921321	9.344557635	10
640	0.513653059	5	0	1.26E-10	24.25157541	9.340588165	10
650	0.513653059	5	0	1.23E-10	24.25384931	9.336767135	10
660	0.513653059	5	0	1.21E-10	24.25603828	9.333088889	10
670	0.513653059	5	0	1.18E-10	24.25814554	9.329547994	10
680	0.513653059	5	0	1.16E-10	24.2601742	9.326139234	10
690	0.513653059	5	0	1.14E-10	24.26212723	9.3228576	10
700	0.513653059	5	0	1.12E-10	24.26400749	9.319698278	10
710	0.513653059	5	0	1.1E-10	24.26581773	9.316656643	10
720	0.513653059	5	0	1.08E-10	24.2675606	9.313728253	10
730	0.513653059	5	0	1.07E-10	24.26923863	9.310908836	10
740	0.513653059	5	0	1.05E-10	24.27085426	9.308194289	10
750	0.513653059	5	0	1.04E-10	24.27240985	9.305580666	10
760	0.513653059	5	0	1.02E-10	24.27390763	9.303064173	10
770	0.513653059	5	0	1.01E-10	24.27534979	9.300641165	10
780	0.513653059	5	0	9.96E-11	24.2767384	9.298308135	10
790	0.513653059	5	0	9.83E-11	24.27807548	9.296061711	10
800	0.513653059	5	0	9.72E-11	24.27936295	9.293898649	10
810	0.513653059	5	0	9.61E-11	24.28060267	9.291815832	10
820	0.513653059	5	0	9.5E-11	24.28179642	9.28981026	10
830	0.513653059	5	0	9.4E-11	24.28294591	9.287879046	10
840	0.513653059	5	0	9.31E-11	24.28405281	9.286019415	10
850	0.513653059	5	0	9.22E-11	24.28511869	9.284228697	10
860	0.513653059	5	0	9.13E-11	24.28614509	9.282504321	10
870	0.513653059	5	0	9.05E-11	24.28713348	9.280843815	10
880	0.513653059	5	0	8.97E-11	24.28808527	9.279244802	10
890	0.513653059	5	0	8.9E-11	24.28900183	9.277704992	10
900	0.513653059	5	0	8.82E-11	24.28988446	9.276222181	10
910	0.513653059	5	0	8.76E-11	24.29073442	9.274794252	10
920	0.513653059	5	0	8.69E-11	24.29155294	9.273419162	10
930	0.513653059	5	0	8.63E-11	24.29234118	9.272094949	10
940	0.513653059	5	0	8.57E-11	24.29310025	9.270819724	10
950	0.513653059	5	0	8.51E-11	24.29383126	9.269591666	10
960	0.513653059	5	0	8.46E-11	24.29453523	9.268409027	10
970	0.513653059	5	0	8.41E-11	24.29521317	9.267270119	10
980	0.513653059	5	0	8.36E-11	24.29586605	9.266173322	10
990	0.513653059	5	0	8.31E-11	24.29649479	9.265117073	10
1000	0.513653059	5	0	8.27E-11	24.29710029	9.264099869	10
1010	0.513653059	5	0	8.22E-11	24.29768341	9.263120264	10
1020	0.513653059	5	0	8.18E-11	24.29824498	9.262176863	10
1030	0.513653059	5	0	8.14E-11	24.2987858	9.261268327	10
1040	0.513653059	5	0	8.1E-11	24.29930664	9.260393363	10
1050	0.513653059	5	0	8.07E-11	24.29980823	9.259550728	10
1060	0.513653059	5	0	8.03E-11	24.30029129	9.258739226	10
1070	0.513653059	5	0	8E-11	24.30075651	9.257957704	10
1080	0.513653059	5	0	7.96E-11	24.30120454	9.257205052	10
1090	0.513653059	5	0	7.93E-11	24.30163602	9.256480203	10
1100	0.513653059	5	0	7.9E-11	24.30205156	9.255782127	10
1110	0.513653059	5	0	7.88E-11	24.30245176	9.255109835	10
1120	0.513653059	5	0	7.85E-11	24.30283718	9.254462373	10
1130	0.513653059	5	0	7.82E-11	24.30320836	9.253838821	10
1140	0.513653059	5	0	7.8E-11	24.30356584	9.253238298	10
1150	0.513653059	5	0	7.77E-11	24.30391011	9.252659949	10
1160	0.513653059	5	0	7.75E-11	24.30424168	9.252102957	10
1170	0.513653059	5	0	7.73E-11	24.304561	9.251566532	10
1180	0.513653059	5	0	7.71E-11	24.30486853	9.251049913	10
1190	0.513653059	5	0	7.69E-11	24.30516471	9.250552369	10
1200	0.513653059	5	0	7.67E-11	24.30544995	9.250073194	10
1210	0.513653059	5	0	7.65E-11	24.30572466	9.24961171	10
1220	0.513653059	5	0	7.63E-11	24.30598923	9.249167263	10
1230	0.513653059	5	0	7.61E-11	24.30624403	9.248739224	10
1240	0.513653059	5	0	7.6E-11	24.30648943	9.248326987	10
1250	0.513653059	5	0	7.58E-11	24.30672576	9.247929967	10
1260	0.513653059	5	0	7.56E-11	24.30695338	9.247547603	10
1270	0.513653059	5	0	7.55E-11	24.30717259	9.247179353	10
1280	0.513653059	5	0	7.53E-11	24.30738371	9.246824697	10
1290	0.513653059	5	0	7.52E-11	24.30758704	9.246483131	10
1300	0.513653059	5	0	7.51E-11	24.30778286	9.246154174	10
1310	0.513653059	5	0	7.5E-11	24.30797145	9.245837358	10
1320	0.513653059	5	0	7.48E-11	24.30815309	9.245532236	10
1330	0.513653059	5	0	7.47E-11	24.30832802	9.245238375	10
1340	0.513653059	5	0	7.46E-11	24.30849649	9.244955361	10
1350	0.513653059	5	0	7.45E-11	24.30865874	9.244682793	10
1360	0.513653059	5	0	7.44E-11	24.30881501	9.244420284	10
1370	0.513653059	5	0	7.43E-11	24.30896551	9.244167464	10
1380	0.513653059	5	0	7.42E-11	24.30911045	9.243923974	10
1390	0.513653059	5	0	7.41E-11	24.30925005	9.243689471	10
1400	0.513653059	5	0	7.4E-11	24.30938449	9.243463623	10
1410	0.513653059	5	0	7.39E-11	24.30951398	9.243246109	10
1420	0.513653059	5	0	7.38E-11	24.30963868	9.243036623	10
1430	0.513653059	5	0	7.38E-11	24.30975878	9.242834868	10
1440	0.513653059	5	0	7.37E-11	24.30987445	9.242640559	10
1450	0.513653059	5	0	7.36E-11	24.30998585	9.242453421	10
1460	0.513653059	5	0	7.35E-11	24.31009314	9.242273189	10
1470	0.513653059	5	0	7.35E-11	24.31019647	9.242099608	10
1480	0.513653059	5	0	7.34E-11	24.31029599	9.241932433	10
1490	0.513653059	5	0	7.34E-11	24.31039183	9.241771427	10
1500	0.513653059	5	0	7.33E-11	24.31048414	9.241616363	10
1510	0.513653059	5	0	7.32E-11	24.31057304	9.241467021	10
1520	0.513653059	5	0	7.32E-11	24.31065866	9.24132319	10
1530	0.513653059	5	0	7.31E-11	24.31074112	9.241184667	10
1540	0.513653059	5	0	7.31E-11	24.31082054	9.241051256	10
1550	0.513653059	5	0	7.3E-11	24.31089702	9.240922768	10
1560	0.513653059	5	0	7.3E-11	24.31097069	9.240799021	10
1570	0.513653059	5	0	7.29E-11	24.31104163	9.240679841	10
1580	0.513653059	5	0	7.29E-11	24.31110996	9.240565059	10
1590	0.513653059	5	0	7.28E-11	24.31117577	9.240454512	10
1600	0.513653059	5	0	7.28E-11	24.31123915	9.240348045	10
1610	0.513653059	5	0	7.28E-11	24.31130019	9.240245507	10
1620	0.513653059	5	0	7.27E-11	24.31135897	9.240146752	10
1630	0.513653059	5	0	7.27E-11	24.31141559	9.240051642	10
1640	0.513653059	5	0	7.27E-11	24.31147012	9.239960041	10
1650	0.513653059	5	0	7.26E-11	24.31152264	9.239871821	10
1660	0.513653059	5	0	7.26E-11	24.31157321	9.239786855	10
1670	0.513653059	5	0	7.26E-11	24.31162193	9.239705026	10
1680	0.513653059	5	0	7.25E-11	24.31166884	9.239626215	10
1690	0.513653059	5	0	7.25E-11	24.31171402	9.239550313	10
1700	0.513653059	5	0	7.25E-11	24.31175754	9.239477212	10
1710	0.513653059	5	0	7.24E-11	24.31179945	9.239406808	10
1720	0.513653059	5	0	7.24E-11	24.31183981	9.239339002	10
1730	0.513653059	5	0	7.24E-11	24.31187869	9.239273698	10
1740	0.513653059	5	0	7.24E-11	24.31191613	9.239210804	10
1750	0.513653059	5	0	7.23E-11	24.31195219	9.239150231	10
1760	0.513653059	5	0	7.23E-11	24.31198691	9.239091893	10
1770	0.513653059	5	0	7.23E-11	24.31202036	9.239035707	10
1780	0.513653059	5	0	7.23E-11	24.31205257	9.238981595	10
1790	0.513653059	5	0	7.23E-11	24.3120836	9.238929479	10
1800	0.513653059	5	0	7.22E-11	24.31211348	9.238879287	5
1805	0.513653059	5	0	7.22E-11	24.31212814	9.238830947	5
1810	0.513653059	5	0	7.22E-11	24.31214252	9.238807219	5
1815	0.513653059	5	0	7.22E-11	24.31215663	9.238783949	5
1820	0.513653059	5	0	7.22E-11	24.31217048	9.238761117	5
1825	0.513653059	5	0	7.22E-11	24.31218407	9.238738714	5
1830	0.513653059	5	0	7.22E-11	24.3121974	9.238716732	5
1835	0.513653059	5	0	7.22E-11	24.31221048	9.238695163	5
1840	0.513653059	5	0	7.22E-11	24.31222332	9.238673999	5
1845	0.513653059	5	0	7.21E-11	24.31223591	9.238653233	5
1850	0.513653059	5	0	7.21E-11	24.31224827	9.238632858	5
1855	0.513653059	5	0	7.21E-11	24.31226039	9.238612866	5
1860	0.513653059	5	0	7.21E-11	24.31227229	9.238593249	5
1865	0.513653059	5	0	7.21E-11	24.31228396	9.238574001	5
1870	0.513653059	5	0	7.21E-11	24.31229542	9.238555115	5
1875	0.513653059	5	0	7.21E-11	24.31230666	9.238536584	5
1880	0.513653059	5	0	7.21E-11	24.31231768	9.238518401	5
1885	0.513653059	5	0	7.21E-11	24.3123285	9.23850056	5
1890	0.513653059	5	0	7.21E-11	24.67791428	9.238483055	5
1895	0.513653059	5	0	6.19E-12	25.04349986	8.644450619	5
1900	0.513653059	5	0	5.73E-13	25.40908525	8.050418506	5
1905	0.513653059	5	0	5.7E-14	25.77467044	7.456386709	5
1910	0.513653059	5	0	6.07E-15	26.14025544	6.862355224	5
1915	0.513653059	5	0	6.61E-16	26.50584026	6.268324043	5
1920	0.513653059	5	0	9.44E-17	26.8714249	5.674293162	5
1925	0.513653059	5	0	6.44E-17	27.23700935	5.080262575	5
1930	0.513653059	5	0	5.98E-17	27.60259364	4.486232275	5
1935	0.513653059	5	0	7.87E-17	27.96817775	3.892202259	5
1940	0.513653059	5	0	8.12E-17	28.33376169	3.298172519	5
1945	0.513653059	5	0	6.89E-17	28.69934547	2.704143052	5
1950	0.513653059	5	0	7.34E-17	29.06492909	2.110113852	5
1955	0.513653059	5	0	7.95E-17	29.43051255	1.516728464	5
1960	0.513653059	5	0	7.4E-17	29.79609585	0.96296731	5
1965	0.513653059	5	0	6.7E-17	30.161679	0.483058348	5
1970	0.513653059	5	0	7.02E-17	30.527262	0.352363737	5
1975	0.513653059	5	0	7.73E-17	30.89284485	0.860028315	5
1980	0.513653059	5	0	7.17E-17	31.25842756	1.454056015	5
1985	0.513653059	5	0	7.29E-17	31.62401012	2.048083481	5
1990	0.513653059	5	0	6.34E-17	31.98959255	2.642110718	5
1995	0.513653059	5	0	7.48E-17	32.35517484	3.236137729	5
2000	0.513653059	5	0	8.47E-17	32.720757	3.83016452	5
2005	0.513653059	5	0	6.57E-17	33.08633902	4.424191094	5
2010	0.513653059	5	0	6.02E-17	33.45192092	5.018217455	5
2015	0.513653059	5	0	6.74E-17	33.81750269	5.612243607	5
2020	0.513653059	5	0	7.45E-17	34.18308433	6.206269555	5
2025	0.513653059	5	0	8.07E-17	34.54866585	6.800295302	5
2030	0.513653059	5	0	9.99E-17	34.91424726	7.394320852	5
2035	0.513653059	5	0	1.69E-16	35.27982854	7.988346208	5
2040	0.513653059	5	0	5.47E-16	35.64540971	8.582371374	5
2045	0.513653059	5	0	1.68E-15	36.01099077	9.176396355	5
2050	0.513653059	5	0	5.07E-15	36.37657172	9.770421152	5
2055	0.513653059	5	0	1.47E-14	36.74215256	10.36444577	5
2060	0.513653059	5	0	4.2E-14	37.10773329	10.95847021	5
2065	0.513653059	5	0	1.17E-13	37.47331392	11.55249448	5
2070	0.513653059	5	0	3.22E-13	37.83889444	12.14651858	5
2075	0.513653059	5	0	8.66E-13	38.20447486	12.74054252	5
2080	0.513653059	5	0	2.29E-12	38.57005519	13.33456629	5
2085	0.513653059	5	0	5.95E-12	38.93563542	13.9285899	5
2090	0.513653059	5	0	1.52E-11	39.30121555	14.52261335	5
2095	0.513653059	5	0	3.81E-11	39.66679559	15.11663665	5
2100	0.513653059	5	0	9.41E-11	40.03237553	15.7106598	5
2105	0.513653059	5	0	2.29E-10	40.39795539	16.3046828	5
2110	0.513653059	5	0	5.47E-10	40.76353516	16.89870566	5
2115	0.513653059	5	0	1.29E-09	41.12911484	17.49272837	5
2120	0.513653059	5	0	2.99E-09	41.49469444	18.08675094	5
2125	0.513653059	5	0	6.85E-09	41.86027396	18.68077338	5
2130	0.513653059	5	0	1.55E-08	42.22585339	19.27479568	5
2135	0.513653059	5	0	3.44E-08	42.59143274	19.86881785	5
2140	0.513653059	5	0	7.55E-08	42.95701201	20.46283988	5
2145	0.513653059	5	0	0.000000164	43.32259121	21.05686179	5
2150	0.513654099	5	4.75E-11	0.00000035	43.68817033	21.65088358	5
2155	0.514180263	5	1.8E-09	0.000000741	44.05374938	22.24490522	5
2160	0.51843003	5	1.43E-08	0.00000155	44.41932835	22.83892664	5
2165	0.527536668	5	3.41E-08	0.00000319	44.78490725	23.43294787	5
2170	0.536494649	5	7.43E-08	0.00000651	45.15048608	24.02696877	5
2175	0.545307611	5	0.000000155	0.0000131	45.51606484	24.62098916	5
2180	0.553979081	5	0.000000315	0.0000262	45.88164354	25.21500864	5
2185	0.562512471	5	0.000000631	0.0000516	46.24722217	25.80902646	5
2190	0.570911048	5	0.00000125	0.000101	46.61280073	26.40304118	5
2195	0.579177861	5	0.00000243	0.000195	46.97837923	26.9970501	5
2200	0.587315567	5	0.00000469	0.000372	47.34395766	27.59104814	5
2205	0.595326125	5	0.00000898	0.000704	47.70953604	28.18502584	5
2210	0.603214265	5	0.000017	0.00132	48.07511435	28.77896633	5
2215	0.610994135	5	0.0000318	0.00246	48.44069261	29.37283855	5
2220	0.618675352	5	0.0000591	0.00453	48.8062708	29.9665861	5
2225	0.626282644	5	0.000109	0.00832	49.17184894	30.56010803	2.953389491
2227.953389	0.633744148	5	0.000168	0.0151	49.38778785	31.15353307	2
2229.953389	0.638082235	5	0.000219	0.0213	49.53401909	31.50389701	2
2231.953389	0.641054009	5	0.000278	0.027	49.68025031	31.74091615	2
2233.953389	0.64402861	5	0.000353	0.0343	49.82648153	31.97778025	2
2235.953389	0.647012617	5	0.000447	0.0435	49.97271273	32.21444849	2
2237.953389	0.650014724	5	0.000565	0.0553	50.11894393	32.45086972	2
2239.953389	0.653046558	5	0.000715	0.0705	50.26517512	32.68697802	2
2241.953389	0.656123947	5	0.000905	0.0902	50.4114063	32.92268829	1
2242.953389	0.658504788	5	0.00103	0.109	50.48452189	33.15901528	1
2243.953389	0.659989569	5	0.00116	0.123	50.55763748	33.27657025	1
2244.953389	0.661482884	5	0.0013	0.138	50.63075306	33.39397338	1
2245.953389	0.662986653	5	0.00146	0.156	50.70386865	33.51120633	0.997432258
2246.950822	0.664500273	5	0.00163	0.176	50.77679648	33.62825134	0.982407854
2247.93323	0.666004195	5	0.00183	0.198	50.8486258	33.74480935	0.95067736
2248.883907	0.667469023	5	0.00204	0.223	50.91813512	33.85942175	0.899517712
2249.783425	0.668847059	5	0.00226	0.249	50.98390388	33.97015991	0.829102286
2250.612527	0.670096669	5	0.00248	0.275	51.04452417	34.07478232	0.744352991
2251.35688	0.671179657	5	0.0027	0.3	51.09894796	34.17109334	0.655021432
2252.011901	0.672089642	5	0.00291	0.322	51.14684023	34.25745555	0.571936416
2252.583838	0.672849039	5	0.0031	0.342	51.18865768	34.33335533	0.502161428
2253.085999	0.673494711	5	0.00327	0.36	51.2253735	34.39953483	0.444889244
2253.530888	0.674054895	5	0.00344	0.377	51.25790183	34.45755475	0.397393758
2253.928282	0.674543848	5	0.00359	0.392	51.2869575	34.50889123	0.357592005
2254.285874	0.674978146	5	0.00373	0.405	51.31310304	34.55468736	0.324348428
2254.610223	0.675368482	5	0.00386	0.418	51.33681796	34.59584653	0.296659902
2254.906883	0.675723192	5	0.00399	0.43	51.35850841	34.63313497	0.273541733
2255.180424	0.67604998	5	0.00411	0.441	51.37850857	34.66719974	0.254254454
2255.434679	0.67635422	5	0.00422	0.452	51.39709853	34.69857391	0.238309665
2255.672988	0.676640927	5	0.00433	0.463	51.41452267	34.72770277	0.225332064
2255.89832	0.676914563	5	0.00443	0.473	51.43099796	34.75497382	0.215095216
2256.113416	0.677179964	5	0.00453	0.483	51.44672476	34.78072862	0.207457849
2256.320874	0.677439418	5	0.00463	0.493	51.46189316	34.80528409	0.202394064
2256.523268	0.677699171	5	0.00473	0.503	51.47669132	34.82893631	0.200101093
2256.723369	0.677963795	5	0.00483	0.514	51.49132182	34.85197772	0.2
2256.923369	0.67823489	5	0.00493	0.525	51.50594493	34.87472718	0.2
2257.123369	0.678506492	5	0.00504	0.537	51.52056804	34.8974429	0.2
2257.323369	0.678778022	5	0.00515	0.549	51.53519115	34.92013672	0.2
2257.523369	0.679049522	5	0.00526	0.561	51.54981427	34.94280775	0.2
2257.723369	0.67932161	5	0.00537	0.573	51.56443738	34.96545575	0.2
2257.923369	0.679592349	5	0.00548	0.586	51.57906049	34.9880816	0.2
2258.123369	0.67986371	5	0.0056	0.598	51.5936836	35.01068291	0.2
2258.323369	0.680135032	5	0.00571	0.612	51.60830671	35.03326052	0.2
2258.523369	0.680406296	5	0.00583	0.625	51.62292982	35.05581334	0.2
2258.723369	0.680677874	5	0.00596	0.639	51.63755293	35.07834086	0.2
2258.923369	0.680948751	5	0.00608	0.653	51.65217605	35.10084353	0.2
2259.123369	0.68121995	5	0.00621	0.667	51.66679916	35.12331974	0.2
2259.323369	0.681491469	5	0.00634	0.681	51.68142227	35.14576897	0.2
2259.523369	0.681762224	5	0.00648	0.696	51.69604538	35.16819188	0.2
2259.723369	0.682033336	5	0.00661	0.712	51.71066849	35.19058675	0.2
2259.923369	0.682304953	5	0.00675	0.727	51.7252916	35.21295147	0.2
2260.123369	0.682575812	5	0.0069	0.743	51.73991471	35.23528926	0.2
2260.323369	0.682847312	5	0.00704	0.759	51.75453782	35.25759761	0.2
2260.523369	0.683117879	5	0.00719	0.776	51.76916093	35.27987707	0.2
2260.723369	0.683388497	5	0.00734	0.793	51.78378404	35.30212567	0.2
2260.923369	0.683659931	5	0.00749	0.81	51.79840715	35.3243425	0.2
2261.123369	0.683932118	5	0.00765	0.828	51.81303026	35.34652746	0.2
2261.323369	0.684202478	5	0.00781	0.846	51.82765337	35.36868056	0.2
2261.523369	0.684472436	5	0.00798	0.865	51.84227648	35.39080237	0.2
2261.723369	0.684743343	5	0.00814	0.884	51.85689959	35.41288773	0.2
2261.923369	0.685014377	5	0.00832	0.903	51.8715227	35.43494104	0.2
2262.123369	0.685286059	5	0.00849	0.923	51.88614581	35.45695973	0.2
2262.323369	0.685557149	5	0.00867	0.943	51.90076892	35.47894354	0.2
2262.523369	0.685829708	5	0.00885	0.964	51.91539203	35.5008894	0.2
2262.723369	0.686099714	5	0.00903	0.985	51.93001514	35.52280094	0.2
2262.923369	0.686369966	5	0.00922	1.01	51.94463825	35.5446755	0.2
2263.123369	0.686641206	5	0.00941	1.03	51.95926136	35.5665119	0.2
2263.323369	0.686912104	5	0.00961	1.05	51.97388447	35.58830832	0.2
2263.523369	0.687183863	5	0.00981	1.07	51.98850758	35.61006436	0.2
2263.723369	0.687454114	5	0.01	1.1	52.00313069	35.63178299	0.2
2263.923369	0.687728995	5	0.0102	1.12	52.0177538	35.65345508	0.2
2264.123369	0.687997829	5	0.0104	1.15	52.03237691	35.67509198	0.2
2264.323369	0.688266846	5	0.0107	1.17	52.04700002	35.696686	0.2
2264.523369	0.688539878	5	0.0109	1.2	52.06162312	35.71823342	0.2
2264.723369	0.68881145	5	0.0111	1.22	52.07624623	35.73973609	0.2
2264.923369	0.689082957	5	0.0113	1.25	52.09086934	35.76119666	0.2
2265.123369	0.689354862	5	0.0116	1.28	52.10549245	35.78261082	0.2
2265.323369	0.689625027	5	0.0118	1.3	52.12011556	35.80398086	0.2
2265.523369	0.689894841	5	0.012	1.33	52.13473867	35.82530298	0.2
2265.723369	0.690166385	5	0.0123	1.36	52.14936178	35.84657826	0.2
2265.923369	0.69043881	5	0.0126	1.39	52.16398488	35.86780389	0.2
2266.123369	0.690711827	5	0.0128	1.42	52.17860799	35.88897331	0.2
2266.323369	0.690983249	5	0.0131	1.45	52.1932311	35.91009871	0.2
2266.523369	0.691256175	5	0.0133	1.49	52.20785421	35.93116824	0.2
2266.723369	0.691526121	5	0.0136	1.52	52.22247732	35.95218846	0.2
2266.923369	0.691800217	5	0.0139	1.55	52.23710042	35.97314752	0.2
2267.123369	0.692074225	5	0.0142	1.59	52.25172353	35.99405792	0.2
2267.323369	0.692338961	5	0.0145	1.62	52.26634664	36.01491945	0.2
2267.523369	0.692619398	5	0.0148	1.66	52.28096975	36.03570967	0.2
2267.723369	0.692895495	5	0.0151	1.69	52.29559286	36.05644467	0.2
2267.923369	0.693164769	5	0.0154	1.73	52.31021596	36.07712561	0.2
2268.123369	0.693439188	5	0.0157	1.77	52.32483907	36.09773638	0.2
2268.323369	0.6937241	5	0.016	1.81	52.33946218	36.11826657	0.2
2268.523369	0.694005151	5	0.0163	1.85	52.35408529	36.13871669	0.2
2268.723369	0.694297324	5	0.0167	1.9	52.36870839	36.15908767	0.2
2268.923369	0.694573368	5	0.017	1.94	52.3833315	36.17941043	0.2
2269.123369	0.69483814	5	0.0174	1.98	52.39795461	36.19968213	0.2
2269.323369	0.695120512	5	0.0177	2.03	52.41257771	36.21986293	0.2
2269.523369	0.695395644	5	0.0181	2.07	52.42720082	36.23998847	0.2
2269.723369	0.695661798	5	0.0185	2.11	52.44182393	36.26005895	0.2
2269.923369	0.695928088	5	0.0189	2.16	52.45644703	36.2799548	0.2
2270.123369	0.696290036	5	0.0193	2.22	52.47107014	36.29966482	0.2
2270.323369	0.69660734	5	0.0197	2.28	52.48569325	36.31934588	0.2
2270.523369	0.696892139	5	0.0201	2.33	52.50031635	36.33896007	0.2
2270.723369	0.697162345	5	0.0205	2.38	52.51493946	36.35848564	0.2
2270.923369	0.69745757	5	0.0209	2.44	52.52956257	36.37788221	0.2
2271.123369	0.697778698	5	0.0214	2.5	52.54418567	36.39720868	0.2
2271.323369	0.698024738	5	0.0218	2.55	52.55880878	36.41655801	0.2
2271.523369	0.698251661	5	0.0223	2.6	52.57343189	36.43587333	0.2
2271.723369	0.698494358	5	0.0227	2.65	52.58805499	36.45512577	0.2
2271.923369	0.698724192	5	0.0232	2.7	52.6026781	36.47434615	0.2
2272.123369	0.698961329	5	0.0236	2.75	52.6173012	36.49350635	0.2
2272.323369	0.699191111	5	0.0241	2.8	52.63192431	36.51253357	0.2
2272.523369	0.699513087	5	0.0246	2.87	52.64654742	36.53141913	0.2
2272.723369	0.699776906	5	0.0251	2.94	52.66117052	36.55029321	0.2
2272.923369	0.700025368	5	0.0256	2.99	52.67579363	36.56908666	0.2
2273.123369	0.700278479	5	0.0261	3.06	52.69041673	36.58782293	0.2
2273.323369	0.700552073	5	0.0266	3.12	52.70503984	36.6063941	0.2
2273.523369	0.700858316	5	0.0271	3.2	52.71966294	36.62487444	0.2
2273.723369	0.701108672	5	0.0277	3.26	52.73428605	36.6433461	0.2
2273.923369	0.701338855	5	0.0282	3.33	52.733555	36.66174209	0.2
2274.123369	0.701160975	5	0.0287	3.28	52.7335551	36.65528513	0.2
2274.323369	0.701008015	5	0.0292	3.24	52.7335552	36.650052	0.2
2274.523369	0.700871526	5	0.0298	3.2	52.73355529	36.64484294	0.2
2274.723369	0.700646739	5	0.0303	3.14	52.73355539	36.63974678	0.2
2274.923369	0.700514892	5	0.0308	3.11	52.73355549	36.63466923	0.2
2275.123369	0.700331602	5	0.0313	3.07	52.73355559	36.6296756	0.2
2275.323369	0.700182261	5	0.0318	3.03	52.73355569	36.62472026	0.2
2275.523369	0.700017166	5	0.0323	2.99	52.73355579	36.61981802	0.2
2275.723369	0.699895572	5	0.0328	2.96	52.73355588	36.61492891	0.2
2275.923369	0.699765078	5	0.0332	2.93	52.73355598	36.61008162	0.2
2276.123369	0.699626305	5	0.0337	2.9	52.73355608	36.60526648	0.2
2276.323369	0.699473222	5	0.0342	2.86	52.73355618	36.6005047	0.2
2276.523369	0.699292741	5	0.0347	2.82	52.73355628	36.59581466	0.2
2276.723369	0.699109435	5	0.0351	2.78	52.73355637	36.59120345	0.2
2276.923369	0.698986165	5	0.0356	2.75	52.73355647	36.58662033	0.2
2277.123369	0.698872098	5	0.036	2.73	52.73355657	36.582058	0.2
2277.323369	0.698772816	5	0.0365	2.7	52.73355667	36.57750609	0.2
2277.523369	0.698636904	5	0.037	2.68	52.73355676	36.5729944	0.2
2277.723369	0.698536943	5	0.0374	2.65	52.73355686	36.56848746	0.2
2277.923369	0.698411545	5	0.0379	2.63	52.73355696	36.56401516	0.2
2278.123369	0.698301762	5	0.0383	2.6	52.73355706	36.55956163	0.2
2278.323369	0.69816807	5	0.0387	2.58	52.73355715	36.55514705	0.2
2278.523369	0.69805184	5	0.0392	2.55	52.73355725	36.55075292	0.2
2278.723369	0.697936445	5	0.0396	2.53	52.73355735	36.54638734	0.2
2278.923369	0.697828799	5	0.0401	2.51	52.73355744	36.54203325	0.2
2279.123369	0.697718384	5	0.0405	2.48	52.73355754	36.53770722	0.2
2279.323369	0.697616744	5	0.0409	2.46	52.73355764	36.53339931	0.2
2279.523369	0.697494289	5	0.0413	2.44	52.73355773	36.52911831	0.2
2279.723369	0.697398278	5	0.0418	2.42	52.73355783	36.52484117	0.2
2279.923369	0.697276351	5	0.0422	2.4	52.73355793	36.52061129	0.2
2280.123369	0.697124289	5	0.0426	2.37	52.73355802	36.51644051	0.2
2280.323369	0.696991483	5	0.043	2.34	52.73355812	36.51231062	0.2
2280.523369	0.696856349	5	0.0434	2.32	52.73355822	36.50823337	0.2
2280.723369	0.696733602	5	0.0438	2.3	52.73355831	36.5041903	0.2
2280.923369	0.69661205	5	0.0442	2.28	52.73355841	36.50018385	0.2
2281.123369	0.696484927	5	0.0446	2.25	52.7335585	36.49622258	0.2
2281.323369	0.696346543	5	0.045	2.23	52.7335586	36.49231565	0.2
2281.523369	0.696169499	5	0.0454	2.2	52.7335587	36.48850487	0.2
2281.723369	0.696024033	5	0.0458	2.17	52.73355879	36.48475558	0.2
2281.923369	0.695917706	5	0.0462	2.15	52.73355889	36.48103513	0.2
2282.123369	0.695812582	5	0.0465	2.13	52.73355898	36.47734012	0.2
2282.323369	0.695706635	5	0.0469	2.12	52.73355908	36.4736754	0.2
2282.523369	0.695606372	5	0.0473	2.1	52.73355917	36.4700346	0.2
2282.723369	0.695500755	5	0.0476	2.08	52.73355927	36.46643127	0.2
2282.923369	0.695392403	5	0.048	2.06	52.73355937	36.46285686	0.2
2283.123369	0.695289528	5	0.0483	2.05	52.73355946	36.45931378	0.2
2283.323369	0.695187231	5	0.0487	2.03	52.73355956	36.4557943	0.2
2283.523369	0.695068965	5	0.049	2.01	52.73355965	36.45232939	0.2
2283.723369	0.694977234	5	0.0494	1.99	52.73355975	36.44887753	0.2
2283.923369	0.694871319	5	0.0497	1.98	52.73355984	36.4454696	0.2
2284.123369	0.694781572	5	0.05	1.96	52.73355994	36.44207656	0.2
2284.323369	0.694689627	5	0.0504	1.95	52.73356003	36.4387116	0.2
2284.523369	0.694600396	5	0.0507	1.94	52.73356013	36.43536105	0.2
2284.723369	0.694515134	5	0.0511	1.92	52.73356022	36.43203339	0.2
2284.923369	0.694427324	5	0.0514	1.91	52.73356032	36.42872021	0.2
2285.123369	0.694339588	5	0.0517	1.9	52.73356041	36.42543288	0.2
2285.323369	0.694253293	5	0.052	1.88	52.73356051	36.42216359	0.2
2285.523369	0.694162908	5	0.0524	1.87	52.7335606	36.41891899	0.2
2285.723369	0.694086223	5	0.0527	1.86	52.73356069	36.41568735	0.2
2285.923369	0.693995804	5	0.053	1.84	52.73356079	36.41247959	0.2
2286.123369	0.693915931	5	0.0533	1.83	52.73356088	36.40928619	0.2
2286.323369	0.693833219	5	0.0536	1.82	52.73356098	36.40611349	0.2
2286.523369	0.693752246	5	0.054	1.81	52.73356107	36.40295363	0.2
2286.723369	0.693666243	5	0.0543	1.8	52.73356117	36.39981562	0.2
2286.923369	0.693594477	5	0.0546	1.79	52.73356126	36.39668633	0.2
2287.123369	0.693509906	5	0.0549	1.77	52.73356135	36.39358292	0.2
2287.323369	0.693435025	5	0.0552	1.76	52.73356145	36.39049122	0.2
2287.523369	0.693353395	5	0.0555	1.75	52.73356154	36.38742174	0.2
2287.723369	0.693277508	5	0.0558	1.74	52.73356163	36.38436468	0.2
2287.923369	0.693195001	5	0.0561	1.73	52.73356173	36.38133353	0.2
2288.123369	0.693124004	5	0.0564	1.72	52.73356182	36.37830862	0.2
2288.323369	0.693041653	5	0.0567	1.71	52.73356192	36.37530947	0.2
2288.523369	0.692968052	5	0.057	1.7	52.73356201	36.37231605	0.2
2288.723369	0.692897026	5	0.0573	1.69	52.7335621	36.36933523	0.2
2288.923369	0.692817755	5	0.0576	1.68	52.7335622	36.36637543	0.2
2289.123369	0.692742353	5	0.0579	1.67	52.73356229	36.3634357	0.2
2289.323369	0.692669864	5	0.0582	1.66	52.73356238	36.36050666	0.2
2289.523369	0.692595117	5	0.0585	1.65	52.73356247	36.35759457	0.2
2289.723369	0.692527913	5	0.0588	1.64	52.73356257	36.35469672	0.2
2289.923369	0.692448322	5	0.0591	1.63	52.73356266	36.35181646	0.2
2290.123369	0.692375195	5	0.0594	1.62	52.73356275	36.34894535	0.2
2290.323369	0.692305319	5	0.0596	1.61	52.73356285	36.34609191	0.2
2290.523369	0.692235738	5	0.0599	1.6	52.73356294	36.34325145	0.2
2290.723369	0.69216305	5	0.0602	1.59	52.73356303	36.34042437	0.2
2290.923369	0.692095502	5	0.0605	1.58	52.73356312	36.33760882	0.2
2291.123369	0.692026226	5	0.0608	1.57	52.73356322	36.33481206	0.2
2291.323369	0.691955135	5	0.0611	1.57	52.73356331	36.33202699	0.2
2291.523369	0.691884285	5	0.0613	1.56	52.7335634	36.32925693	0.2
2291.723369	0.691817377	5	0.0616	1.55	52.73356349	36.32649887	0.2
2291.923369	0.691749605	5	0.0619	1.54	52.73356359	36.32375753	0.2
2292.123369	0.691688459	5	0.0622	1.53	52.73356368	36.3210181	0.2
2292.323369	0.69161498	5	0.0624	1.52	52.73356377	36.31829992	0.2
2292.523369	0.691546399	5	0.0627	1.52	52.73356386	36.31559486	0.2
2292.723369	0.691484633	5	0.063	1.51	52.73356395	36.31290101	0.2
2292.923369	0.691413568	5	0.0632	1.5	52.73356405	36.31022741	0.2
2293.123369	0.691354129	5	0.0635	1.49	52.73356414	36.30755189	0.2
2293.323369	0.691285722	5	0.0638	1.48	52.73356423	36.30490165	0.2
2293.523369	0.691221583	5	0.064	1.48	52.73356432	36.30225976	0.2
2293.723369	0.691154658	5	0.0643	1.47	52.73356441	36.29963333	0.2
2293.923369	0.691092642	5	0.0646	1.46	52.7335645	36.29701139	0.2
2294.123369	0.691028499	5	0.0648	1.45	52.73356459	36.29440404	0.2
2294.323369	0.690966331	5	0.0651	1.45	52.73356469	36.29180909	0.2
2294.523369	0.690900318	5	0.0653	1.44	52.73356478	36.28922835	0.2
2294.723369	0.690839622	5	0.0656	1.43	52.73356487	36.28665521	0.2
2294.923369	0.690775797	5	0.0658	1.42	52.73356496	36.28409554	0.2
2295.123369	0.690717983	5	0.0661	1.42	52.73356505	36.28154415	0.2
2295.323369	0.690653874	5	0.0664	1.41	52.73356514	36.27900675	0.2
2295.523369	0.690592468	5	0.0666	1.4	52.73356523	36.27648039	0.2
2295.723369	0.690535306	5	0.0669	1.4	52.73356532	36.27396107	0.2
2295.923369	0.690472864	5	0.0671	1.39	52.73356541	36.27145669	0.2
2296.123369	0.690412811	5	0.0674	1.38	52.73356551	36.26896261	0.2
2296.323369	0.690352339	5	0.0676	1.38	52.7335656	36.26648259	0.2
2296.523369	0.690294588	5	0.0679	1.37	52.73356569	36.26400781	0.2
2296.723369	0.690233992	5	0.0681	1.36	52.73356578	36.26154404	0.2
2296.923369	0.69017335	5	0.0683	1.36	52.73356587	36.25909544	0.2
2297.123369	0.690117381	5	0.0686	1.35	52.73356596	36.25665159	0.2
2297.323369	0.690056659	5	0.0688	1.34	52.73356605	36.25422245	0.2
2297.523369	0.689998816	5	0.0691	1.34	52.73356614	36.2518017	0.2
2297.723369	0.689943249	5	0.0693	1.33	52.73356623	36.24938739	0.2
2297.923369	0.689886769	5	0.0696	1.33	52.73356632	36.24698497	0.2
2298.123369	0.689828772	5	0.0698	1.32	52.73356641	36.2445922	0.2
2298.323369	0.68977182	5	0.07	1.31	52.7335665	36.24221139	0.2
2298.523369	0.689716842	5	0.0703	1.31	52.73356659	36.23983785	0.2
2298.723369	0.689660561	5	0.0705	1.3	52.73356668	36.237475	0.2
2298.923369	0.689603129	5	0.0707	1.3	52.73356677	36.23512447	0.2
2299.123369	0.689546808	5	0.071	1.29	52.73356686	36.23278337	0.2
2299.323369	0.689493137	5	0.0712	1.29	52.73356695	36.23044809	0.2
2299.523369	0.689435665	5	0.0714	1.28	52.73356704	36.2281247	0.2
2299.723369	0.689381409	5	0.0717	1.27	52.73356713	36.22581041	0.2
2299.923369	0.689326994	5	0.0719	1.27	52.73356722	36.2235056	0.2
2300.123369	0.689275525	5	0.0721	1.26	52.73356731	36.22120527	0.2
2300.323369	0.689219956	5	0.0724	1.26	52.73356739	36.21891457	0.2
2300.523369	0.689166627	5	0.0726	1.25	52.73356748	36.21663466	0.2
2300.723369	0.68911247	5	0.0728	1.25	52.73356757	36.21436498	0.2
2300.923369	0.689063028	5	0.073	1.24	52.73356766	36.21209661	0.2
2301.123369	0.689007892	5	0.0733	1.24	52.73356775	36.20984449	0.2
2301.323369	0.68895396	5	0.0735	1.23	52.73356784	36.20759893	0.2
2301.523369	0.688902223	5	0.0737	1.23	52.73356793	36.20535927	0.2
2301.723369	0.688848949	5	0.0739	1.22	52.73356802	36.20313201	0.2
2301.923369	0.688797689	5	0.0742	1.22	52.73356811	36.20090977	0.2
2302.123369	0.688744513	5	0.0744	1.21	52.7335682	36.1986995	0.2
2302.323369	0.688692275	5	0.0746	1.21	52.73356828	36.19649679	0.2
2302.523369	0.688641882	5	0.0748	1.2	52.73356837	36.19430286	0.2
2302.723369	0.688593199	5	0.075	1.2	52.73356846	36.1921148	0.2
2302.923369	0.688540069	5	0.0753	1.19	52.73356855	36.18993635	0.2
2303.123369	0.688491691	5	0.0755	1.19	52.73356864	36.18776265	0.2
2303.323369	0.688440248	5	0.0757	1.18	52.73356873	36.18560009	0.2
2303.523369	0.688389876	5	0.0759	1.18	52.73356881	36.18344494	0.2
2303.723369	0.688341101	5	0.0761	1.17	52.7335689	36.1812969	0.2
2303.923369	0.68828819	5	0.0763	1.17	52.73356899	36.17915992	0.2
2304.123369	0.688241663	5	0.0766	1.16	52.73356908	36.17702673	0.2
2304.323369	0.688190327	5	0.0768	1.16	52.73356917	36.17490483	0.2
2304.523369	0.688142079	5	0.077	1.15	52.73356925	36.17278874	0.2
2304.723369	0.688094663	5	0.0772	1.15	52.73356934	36.17067776	0.2
2304.923369	0.688044054	5	0.0774	1.14	52.73356943	36.16857861	0.2
2305.123369	0.687997058	5	0.0776	1.14	52.73356952	36.16648042	0.2
2305.323369	0.687950259	5	0.0778	1.14	52.7335696	36.1643923	0.2
2305.523369	0.68789955	5	0.078	1.13	52.73356969	36.16231618	0.2
2305.723369	0.687853035	5	0.0782	1.13	52.73356978	36.16024299	0.2
2305.923369	0.687805595	5	0.0784	1.12	52.73356987	36.15817701	0.2
2306.123369	0.687756278	5	0.0786	1.12	52.73356995	36.15611959	0.2
2306.323369	0.68770981	5	0.0789	1.11	52.73357004	36.15406928	0.2
2306.523369	0.687665518	5	0.0791	1.11	52.73357013	36.15202168	0.2
2306.723369	0.687618023	5	0.0793	1.11	52.73357022	36.14998336	0.2
2306.923369	0.687569488	5	0.0795	1.1	52.7335703	36.14795592	0.2
2307.123369	0.687524455	5	0.0797	1.1	52.73357039	36.14593135	0.2
2307.323369	0.687477902	5	0.0799	1.09	52.73357048	36.14391525	0.2
2307.523369	0.687432198	5	0.0801	1.09	52.73357056	36.14190429	0.2
2307.723369	0.687385084	5	0.0803	1.09	52.73357065	36.13990106	0.2
2307.923369	0.687340117	5	0.0805	1.08	52.73357074	36.13790315	0.2
2308.123369	0.687293347	5	0.0807	1.08	52.73357082	36.13591549	0.2
2308.323369	0.687249461	5	0.0809	1.07	52.73357091	36.13393175	0.2
2308.523369	0.687204895	5	0.0811	1.07	52.733571	36.13195503	0.2
2308.723369	0.687159412	5	0.0813	1.07	52.73357108	36.12998623	0.2
2308.923369	0.687115668	5	0.0815	1.06	52.73357117	36.12802008	0.2
2309.123369	0.687070293	5	0.0817	1.06	52.73357126	36.12606431	0.2
2309.323369	0.687025112	5	0.0818	1.06	52.73357134	36.1241136	0.2
2309.523369	0.686983757	5	0.082	1.05	52.73357143	36.12216721	0.2
2309.723369	0.68693814	5	0.0822	1.05	52.73357151	36.12023051	0.2
2309.923369	0.686893639	5	0.0824	1.04	52.7335716	36.1182997	0.2
2310.123369	0.686850609	5	0.0826	1.04	52.73357169	36.11637363	0.2
2310.323369	0.686807651	5	0.0828	1.04	52.73357177	36.11445362	0.2
2310.523369	0.686762534	5	0.083	1.03	52.73357186	36.11254143	0.2
2310.723369	0.686720574	5	0.0832	1.03	52.73357194	36.11063261	0.2
2310.923369	0.686675651	5	0.0834	1.03	52.73357203	36.10873264	0.2
2311.123369	0.686634323	5	0.0836	1.02	52.73357212	36.10683616	0.2
2311.323369	0.686590674	5	0.0838	1.02	52.7335722	36.10494805	0.2
2311.523369	0.686549896	5	0.084	1.02	52.73357229	36.10306317	0.2
2311.723369	0.686507054	5	0.0841	1.01	52.73357237	36.10118573	0.2
2311.923369	0.686464676	5	0.0843	1.01	52.73357246	36.09931381	0.2
2312.123369	0.686422022	5	0.0845	1.01	52.73357254	36.09744875	0.2
2312.323369	0.68637946	5	0.0847	1	52.73357263	36.0955876	0.2
2312.523369	0.686337183	5	0.0849	0.998	52.73357271	36.09373389	0.2
2312.723369	0.686296717	5	0.0851	0.995	52.7335728	36.09188242	0.2
2312.923369	0.68625644	5	0.0853	0.992	52.73357288	36.09003832	0.2
2313.123369	0.686214465	5	0.0854	0.989	52.73357297	36.0882014	0.2
2313.323369	0.686172473	5	0.0856	0.985	52.73357305	36.08636935	0.2
2313.523369	0.686132341	5	0.0858	0.982	52.73357314	36.08454251	0.2
2313.723369	0.68609032	5	0.086	0.979	52.73357322	36.08272234	0.2
2313.923369	0.686051902	5	0.0862	0.976	52.73357331	36.0809036	0.2
2314.123369	0.68600838	5	0.0863	0.973	52.73357339	36.07909616	0.2
2314.323369	0.685968543	5	0.0865	0.969	52.73357348	36.07729112	0.2
2314.523369	0.685928246	5	0.0867	0.966	52.73357356	36.0754923	0.2
2314.723369	0.685888662	5	0.0869	0.963	52.73357365	36.07369801	0.2
2314.923369	0.685848961	5	0.0871	0.96	52.73357373	36.07190955	0.2
2315.123369	0.685807642	5	0.0872	0.957	52.73357382	36.07012664	0.2
2315.323369	0.685768165	5	0.0874	0.954	52.7335739	36.0683487	0.2
2315.523369	0.685728358	5	0.0876	0.951	52.73357398	36.06657614	0.2
2315.723369	0.685688913	5	0.0878	0.948	52.73357407	36.06480793	0.2
2315.923369	0.685650021	5	0.088	0.945	52.73357415	36.06304471	0.2
2316.123369	0.685610868	5	0.0881	0.942	52.73357424	36.06128673	0.2
2316.323369	0.685572799	5	0.0883	0.939	52.73357432	36.05953342	0.2
2316.523369	0.685532929	5	0.0885	0.936	52.7335744	36.05778714	0.2
2316.723369	0.685494713	5	0.0887	0.933	52.73357449	36.05604429	0.2
2316.923369	0.685455579	5	0.0888	0.93	52.73357457	36.05430643	0.2
2317.123369	0.68541637	5	0.089	0.928	52.73357466	36.05257364	0.2
2317.323369	0.685377951	5	0.0892	0.925	52.73357474	36.0508468	0.2
2317.523369	0.685340369	5	0.0893	0.922	52.73357482	36.04912304	0.2
2317.723369	0.685303772	5	0.0895	0.919	52.73357491	36.04740379	0.2
2317.923369	0.685264638	5	0.0897	0.916	52.73357499	36.04569147	0.2
2318.123369	0.685226123	5	0.0899	0.914	52.73357507	36.0439824	0.2
2318.323369	0.685187824	5	0.09	0.911	52.73357516	36.04227974	0.2
2318.523369	0.685150745	5	0.0902	0.908	52.73357524	36.04058071	0.2
2318.723369	0.68511267	5	0.0904	0.905	52.73357532	36.03888697	0.2
2318.923369	0.685075273	5	0.0905	0.903	52.73357541	36.0371973	0.2
2319.123369	0.685039559	5	0.0907	0.9	52.73357549	36.0355113	0.2
2319.323369	0.68500082	5	0.0909	0.897	52.73357557	36.03383255	0.2
2319.523369	0.684964237	5	0.091	0.895	52.73357565	36.03215641	0.2
2319.723369	0.684927397	5	0.0912	0.892	52.73357574	36.03048606	0.2
2319.923369	0.684891666	5	0.0914	0.889	52.73357582	36.02881896	0.2
2320.123369	0.684854952	5	0.0915	0.887	52.7335759	36.02715745	0.2
2320.323369	0.68481784	5	0.0917	0.884	52.73357599	36.02550072	0.2
2320.523369	0.684781664	5	0.0919	0.882	52.73357607	36.02384795	0.2
2320.723369	0.684745624	5	0.092	0.879	52.73357615	36.02220016	0.2
2320.923369	0.684709432	5	0.0922	0.877	52.73357623	36.02055706	0.2
2321.123369	0.684672206	5	0.0924	0.874	52.73357632	36.01891738	0.2
2321.323369	0.684636929	5	0.0925	0.871	52.7335764	36.01728189	0.2
2321.523369	0.684601574	5	0.0927	0.869	52.73357648	36.0156509	0.2
2321.723369	0.684565109	5	0.0929	0.866	52.73357656	36.01402547	0.2
2321.923369	0.684529896	5	0.093	0.864	52.73357665	36.01240241	0.2
2322.123369	0.684493629	5	0.0932	0.862	52.73357673	36.01078612	0.2
2322.323369	0.68445889	5	0.0933	0.859	52.73357681	36.00917217	0.2
2322.523369	0.684423052	5	0.0935	0.857	52.73357689	36.00756415	0.2
2322.723369	0.684388285	5	0.0937	0.854	52.73357697	36.00595937	0.2
2322.923369	0.684352245	5	0.0938	0.852	52.73357706	36.00435971	0.2
2323.123369	0.684317276	5	0.094	0.849	52.73357714	36.00276322	0.2
2323.323369	0.684281753	5	0.0941	0.847	52.73357722	36.00117104	0.2
2323.523369	0.684247986	5	0.0943	0.845	52.7335773	35.99958236	0.2
2323.723369	0.684212321	5	0.0945	0.842	52.73357738	35.99799926	0.2
2323.923369	0.684178197	5	0.0946	0.84	52.73357746	35.99641933	0.2
2324.123369	0.684143264	5	0.0948	0.838	52.73357755	35.99484385	0.2
2324.323369	0.684109314	5	0.0949	0.835	52.73357763	35.99327151	0.2
2324.523369	0.684075082	5	0.0951	0.833	52.73357771	35.99170314	0.2
2324.723369	0.684041828	5	0.0952	0.831	52.73357779	35.99013807	0.2
2324.923369	0.684007217	5	0.0954	0.829	52.73357787	35.98857924	0.2
2325.123369	0.683972735	5	0.0956	0.826	52.73357795	35.98702309	0.2
2325.323369	0.683938381	5	0.0957	0.824	52.73357803	35.98547213	0.2
2325.523369	0.683905136	5	0.0959	0.822	52.73357811	35.983924	0.2
2325.723369	0.683870956	5	0.096	0.82	52.7335782	35.98238082	0.2
2325.923369	0.683837367	5	0.0962	0.817	52.73357828	35.9808408	0.2
2326.123369	0.683805033	5	0.0963	0.815	52.73357836	35.97930349	0.2
2326.323369	0.683770703	5	0.0965	0.813	52.73357844	35.97777139	0.2
2326.523369	0.683737254	5	0.0966	0.811	52.73357852	35.97624249	0.2
2326.723369	0.683704643	5	0.0968	0.809	52.7335786	35.97471636	0.2
2326.923369	0.683671312	5	0.0969	0.807	52.73357868	35.97319538	0.2
2327.123369	0.68363873	5	0.0971	0.805	52.73357876	35.97167595	0.2
2327.323369	0.683605356	5	0.0972	0.802	52.73357884	35.97016318	0.2
2327.523369	0.683572559	5	0.0974	0.8	52.73357892	35.96865313	0.2
2327.723369	0.683539394	5	0.0975	0.798	52.733579	35.96714767	0.2
2327.923369	0.683507634	5	0.0977	0.796	52.73357908	35.9656441	0.2
2328.123369	0.68347462	5	0.0978	0.794	52.73357916	35.96414557	0.2
2328.323369	0.683442181	5	0.098	0.792	52.73357924	35.96265066	0.2
2328.523369	0.683409375	5	0.0981	0.79	52.73357932	35.96115985	0.2
2328.723369	0.683378059	5	0.0983	0.788	52.7335794	35.95967118	0.2
2328.923369	0.68334535	5	0.0984	0.786	52.73357948	35.95818713	0.2
2329.123369	0.683313698	5	0.0986	0.784	52.73357956	35.95670523	0.2
2329.323369	0.683281206	5	0.0987	0.782	52.73357964	35.95522872	0.2
2329.523369	0.68324935	5	0.0989	0.78	52.73357972	35.95375474	0.2
2329.723369	0.683217875	5	0.099	0.778	52.7335798	35.95228402	0.2
2329.923369	0.683185285	5	0.0992	0.776	52.73357988	35.95081843	0.2
2330.123369	0.683153588	5	0.0993	0.774	52.73357996	35.94935508	0.2
2330.323369	0.683122902	5	0.0995	0.772	52.73358004	35.9478942	0.2
2330.523369	0.683091414	5	0.0996	0.77	52.73358012	35.94643814	0.2
2330.723369	0.683059602	5	0.0998	0.768	52.7335802	35.94498547	0.2
2330.923369	0.683027832	5	0.0999	0.766	52.73358028	35.94353623	0.2
2331.123369	0.682996642	5	0.100051	0.764	52.73358036	35.94208897	0.2
2331.323369	0.682965381	5	0.100195	0.762	52.73358044	35.94064668	0.2
2331.523369	0.682934787	5	0.100339	0.76	52.73358052	35.93920617	0.2
2331.723369	0.682903764	5	0.100482	0.759	52.7335806	35.93777001	0.2
2331.923369	0.682872858	5	0.100626	0.757	52.73358068	35.9363376	0.2
2332.123369	0.682841544	5	0.100769	0.755	52.73358075	35.93490831	0.2
2332.323369	0.68281087	5	0.100911	0.753	52.73358083	35.93348204	0.2
2332.523369	0.682780629	5	0.101054	0.751	52.73358091	35.93205864	0.2
2332.723369	0.682750465	5	0.101196	0.749	52.73358099	35.93063808	0.2
2332.923369	0.682720369	5	0.101338	0.748	52.73358107	35.92922029	0.2
2333.123369	0.682689528	5	0.101479	0.746	52.73358115	35.92780753	0.2
2333.323369	0.682658729	5	0.10162	0.744	52.73358123	35.92639806	0.2
2333.523369	0.682628068	5	0.10176	0.742	52.73358131	35.92499172	0.2
2333.723369	0.68259826	5	0.101901	0.74	52.73358138	35.92358767	0.2
2333.923369	0.682568204	5	0.102041	0.739	52.73358146	35.92218679	0.2
2334.123369	0.682537911	5	0.102181	0.737	52.73358154	35.92078979	0.2
2334.323369	0.682507767	5	0.10232	0.735	52.73358162	35.91939633	0.2
2334.523369	0.682478713	5	0.102459	0.733	52.7335817	35.91800449	0.2
2334.723369	0.682448879	5	0.102598	0.731	52.73358178	35.91661628	0.2
2334.923369	0.682418784	5	0.102736	0.73	52.73358185	35.91523237	0.2
2335.123369	0.682389493	5	0.102875	0.728	52.73358193	35.91384995	0.2
2335.323369	0.682359152	5	0.103012	0.726	52.73358201	35.91247264	0.2
2335.523369	0.682330067	5	0.10315	0.725	52.73358209	35.91109714	0.2
2335.723369	0.682300204	5	0.103287	0.723	52.73358217	35.90972509	0.2
2335.923369	0.682270872	5	0.103424	0.721	52.73358225	35.90835567	0.2
2336.123369	0.682241608	5	0.103561	0.719	52.73358232	35.90698965	0.2
2336.323369	0.682212393	5	0.103697	0.718	52.7335824	35.90562669	0.2
2336.523369	0.682183284	5	0.103833	0.716	52.73358248	35.90426671	0.2
2336.723369	0.682154239	5	0.103969	0.714	52.73358256	35.90290969	0.2
2336.923369	0.682125637	5	0.104104	0.713	52.73358263	35.90155527	0.2
2337.123369	0.682096346	5	0.104239	0.711	52.73358271	35.90020376	0.2
2337.323369	0.68206746	5	0.104374	0.71	52.73358279	35.89885469	0.2
2337.523369	0.682039078	5	0.104509	0.708	52.73358287	35.89750821	0.2
2337.723369	0.682010736	5	0.104643	0.706	52.73358294	35.89616465	0.2
2337.923369	0.681981351	5	0.104777	0.705	52.73358302	35.89482602	0.2
2338.123369	0.681953204	5	0.104911	0.703	52.7335831	35.89348905	0.2
2338.323369	0.68192471	5	0.105044	0.701	52.73358318	35.89215543	0.2
2338.523369	0.681895913	5	0.105177	0.7	52.73358325	35.89082502	0.2
2338.723369	0.681867573	5	0.10531	0.698	52.73358333	35.88949662	0.2
2338.923369	0.681839263	5	0.105443	0.697	52.73358341	35.88817107	0.2
2339.123369	0.681811451	5	0.105575	0.695	52.73358348	35.88684793	0.2
2339.323369	0.681782892	5	0.105707	0.694	52.73358356	35.88552846	0.2
2339.523369	0.681754782	5	0.105839	0.692	52.73358364	35.88421134	0.2
2339.723369	0.681726797	5	0.10597	0.69	52.73358371	35.8828974	0.2
2339.923369	0.681698892	5	0.106101	0.689	52.73358379	35.88158581	0.2
2340.123369	0.68167138	5	0.106232	0.687	52.73358387	35.88027699	0.2
2340.323369	0.681643198	5	0.106363	0.686	52.73358394	35.87897091	0.2
2340.523369	0.681615406	5	0.106493	0.684	52.73358402	35.87766759	0.2
2340.723369	0.681587737	5	0.106623	0.683	52.7335841	35.87636697	0.2
2340.923369	0.681560466	5	0.106753	0.681	52.73358417	35.87506915	0.2
2341.123369	0.681532538	5	0.106883	0.68	52.73358425	35.87377482	0.2
2341.323369	0.681505445	5	0.107012	0.678	52.73358433	35.87248238	0.2
2341.523369	0.681477647	5	0.107141	0.677	52.7335844	35.8711934	0.2
2341.723369	0.681450321	5	0.107269	0.675	52.73358448	35.86990662	0.2
2341.923369	0.681423384	5	0.107398	0.674	52.73358455	35.86862172	0.2
2342.123369	0.681395791	5	0.107526	0.672	52.73358463	35.86734029	0.200016082
2342.323385	0.681369301	5	0.107654	0.671	52.73358471	35.86606076	0.200081492
2342.523466	0.681342777	5	0.107782	0.67	52.73358478	35.86478385	0.200187858
2342.723654	0.68131604	5	0.107909	0.668	52.73358486	35.8635094	0.20034356
2342.923998	0.681289958	5	0.108037	0.667	52.73358493	35.86223619	0.200533525
2343.124531	0.681264215	5	0.108164	0.665	52.73358501	35.86096424	0.200770951
2343.325302	0.681238774	5	0.108291	0.664	52.73358509	35.85969271	0.2010358
2343.526338	0.681213134	5	0.108418	0.663	52.73358516	35.85842263	0.201341085
2343.727679	0.681188521	5	0.108545	0.661	52.73358524	35.85715272	0.201681472
2343.929361	0.681163374	5	0.108672	0.66	52.73358531	35.85588372	0.202054437
2344.131415	0.681138822	5	0.108799	0.659	52.73358539	35.85461468	0.202459059
2344.333874	0.68111445	5	0.108926	0.657	52.73358547	35.85334496	0.202904089
2344.536778	0.681090722	5	0.109053	0.656	52.73358554	35.85207486	0.203374694
2344.740153	0.681066734	5	0.10918	0.655	52.73358562	35.85080491	0.203850911
2344.944004	0.681042393	5	0.109307	0.654	52.7335857	35.84953481	0.204371412
2345.148375	0.681019046	5	0.109434	0.652	52.73358577	35.84826234	0.20492196
2345.353297	0.680995515	5	0.109561	0.651	52.73358585	35.84699002	0.2055099
2345.558807	0.680971829	5	0.109689	0.65	52.73358593	35.84571686	0.206117064
2345.764924	0.680948562	5	0.109816	0.649	52.73358601	35.84444196	0.206719329
2345.971643	0.680925261	5	0.109944	0.648	52.73358608	35.84316572	0.207367725
2346.179011	0.68090208	5	0.110072	0.646	52.73358616	35.84188729	0.208045362
2346.387056	0.680879163	5	0.1102	0.645	52.73358624	35.84060738	0.20875886
2346.595815	0.680856329	5	0.110328	0.644	52.73358632	35.83932553	0.20946156
2346.805277	0.680833854	5	0.110456	0.643	52.73358639	35.83804172	0.210218128
2347.015495	0.680810823	5	0.110585	0.642	52.73358647	35.83675615	0.210986688
2347.226482	0.680788558	5	0.110714	0.64	52.73358655	35.83546792	0.211770008
2347.438252	0.680766002	5	0.110843	0.639	52.73358663	35.83417686	0.212577245
2347.650829	0.680743443	5	0.110972	0.638	52.73358671	35.83288382	0.213386383
2347.864215	0.680720463	5	0.111102	0.637	52.73358679	35.83158828	0.214235864
2348.078451	0.680698055	5	0.111232	0.636	52.73358687	35.83029002	0.215110387
2348.293562	0.680675718	5	0.111362	0.635	52.73358695	35.82898865	0.216000562
2348.509562	0.680653348	5	0.111492	0.634	52.73358703	35.82768463	0.216908891
2348.726471	0.680631282	5	0.111623	0.632	52.73358711	35.82637776	0.217838895
2348.94431	0.680608846	5	0.111754	0.631	52.73358719	35.82506776	0.218812339
2349.163122	0.680587113	5	0.111885	0.63	52.73358727	35.82375336	0.219757461
2349.38288	0.680564834	5	0.112017	0.629	52.73358735	35.82243615	0.22073852
2349.603618	0.680542237	5	0.112149	0.628	52.73358743	35.82111641	0.221777378
2349.825396	0.68052037	5	0.112281	0.627	52.73358752	35.81979246	0.222780589
2350.048176	0.680498393	5	0.112414	0.626	52.7335876	35.81846441	0.223816756
2350.271993	0.680476229	5	0.112547	0.625	52.73358768	35.81713342	0.224887089
2350.49688	0.680454151	5	0.112681	0.624	52.73358776	35.81579904	0.225971925
2350.722852	0.68043251	5	0.112815	0.623	52.73358785	35.81445944	0.22707066
2350.949923	0.68040995	5	0.112949	0.621	52.73358793	35.81311727	0.228188935
2351.178112	0.680388277	5	0.113084	0.62	52.73358801	35.8117705	0.229355669
2351.407467	0.680365941	5	0.113219	0.619	52.7335881	35.81042035	0.230511254
2351.637979	0.680343447	5	0.113354	0.618	52.73358818	35.80906513	0.231645623
2351.869624	0.680321551	5	0.11349	0.617	52.73358827	35.80770543	0.232867716
2352.102492	0.680299103	5	0.113627	0.616	52.73358835	35.80634257	0.234058755
2352.336551	0.68027769	5	0.113763	0.615	52.73358844	35.80497352	0.235307876
2352.571858	0.680255637	5	0.113901	0.614	52.73358852	35.80360117	0.236527147
2352.808386	0.680232503	5	0.114038	0.613	52.73358861	35.80222521	0.237832063
2353.046218	0.680211029	5	0.114177	0.612	52.7335887	35.80084251	0.239071895
2353.28529	0.680189335	5	0.114315	0.611	52.73358878	35.79945495	0.240356577
2353.525646	0.68016596	5	0.114454	0.609	52.73358887	35.79806419	0.241687282
2353.767333	0.680143578	5	0.114594	0.608	52.73358896	35.79666842	0.243061024
2354.010394	0.680122106	5	0.114734	0.607	52.73358905	35.79526661	0.244407678
2354.254802	0.680099109	5	0.114875	0.606	52.73358914	35.79386092	0.245728239
2354.50053	0.680076851	5	0.115016	0.605	52.73358923	35.79244945	0.247117605
2354.747648	0.680054491	5	0.115158	0.604	52.73358932	35.79103321	0.24853944
2354.996187	0.680032151	5	0.1153	0.603	52.73358941	35.7896116	0.249961283
2355.246149	0.68000963	5	0.115442	0.602	52.7335895	35.78818486	0.25139544
2355.497544	0.679986627	5	0.115586	0.601	52.73358959	35.78675273	0.252853793
2355.750398	0.679964471	5	0.11573	0.6	52.73358968	35.7853147	0.254330929
2356.004729	0.679941805	5	0.115874	0.599	52.73358977	35.78387115	0.255824221
2356.260553	0.679919155	5	0.116019	0.597	52.73358986	35.78242195	0.257374742
2356.517928	0.679896565	5	0.116164	0.596	52.73358996	35.78096696	0.2589042
2356.776832	0.679873778	5	0.11631	0.595	52.73359005	35.77950632	0.26043547
2357.037268	0.679850443	5	0.116457	0.594	52.73359014	35.7780409	0.261958949
2357.299226	0.679827309	5	0.116604	0.593	52.73359024	35.776569	0.263547338
2357.562774	0.67980518	5	0.116752	0.592	52.73359033	35.77509078	0.265163403
2357.827937	0.679782005	5	0.116901	0.591	52.73359043	35.77360626	0.266778794
2358.094716	0.679759086	5	0.11705	0.59	52.73359052	35.77211626	0.268408232
2358.363124	0.679735509	5	0.117199	0.589	52.73359062	35.77062091	0.270105522
2358.63323	0.679712233	5	0.117349	0.588	52.73359071	35.76911813	0.271734578
2358.904964	0.679688689	5	0.1175	0.587	52.73359081	35.76761005	0.273451925
2359.178416	0.679665634	5	0.117652	0.585	52.73359091	35.76609588	0.275199204
2359.453615	0.67964195	5	0.117804	0.584	52.73359101	35.76457587	0.276843609
2359.730459	0.679618903	5	0.117956	0.583	52.7335911	35.76304812	0.278641559
2360.009101	0.679594746	5	0.11811	0.582	52.7335912	35.76151601	0.28036696
2360.289468	0.679571272	5	0.118264	0.581	52.7335913	35.75997633	0.282124748
2360.571592	0.679547809	5	0.118418	0.58	52.7335914	35.75843029	0.283938293
2360.855531	0.679523616	5	0.118573	0.579	52.7335915	35.75687848	0.285812771
2361.141343	0.679499538	5	0.118729	0.578	52.7335916	35.75531988	0.287665091
2361.429008	0.679476406	5	0.118886	0.577	52.73359171	35.75375258	0.28946994
2361.718478	0.679451739	5	0.119043	0.576	52.73359181	35.75218059	0.291283554
2362.009762	0.679427735	5	0.119201	0.574	52.73359191	35.75060088	0.29324511
2362.303007	0.679402945	5	0.11936	0.573	52.73359201	35.74901593	0.295177302
2362.598184	0.679379327	5	0.119519	0.572	52.73359212	35.74742186	0.297022245
2362.895207	0.679354642	5	0.119679	0.571	52.73359222	35.74582238	0.298956612
2363.194163	0.679329163	5	0.11984	0.57	52.73359233	35.74421666	0.301008806
2363.495172	0.679305899	5	0.120001	0.569	52.73359243	35.74260147	0.302996414
2363.798168	0.679280728	5	0.120163	0.568	52.73359254	35.74098127	0.303344131
2364.101513	0.679247023	5	0.120325	0.566	52.73359264	35.73936265	0.306922615
2364.408435	0.679230591	5	0.120489	0.565	52.73359275	35.73772674	0.309728035
2364.718163	0.679209016	5	0.120654	0.564	52.73359286	35.73608021	0.311042641
2365.029206	0.679180402	5	0.120819	0.563	52.73359297	35.73443032	0.312843324
2365.342049	0.679153184	5	0.120984	0.562	52.73359308	35.73277427	0.315267499
2365.657317	0.679130518	5	0.121151	0.561	52.73359319	35.73110955	0.317499642
2365.974816	0.679106108	5	0.121318	0.56	52.7335933	35.72943713	0.319428433
2366.294245	0.679078197	5	0.121486	0.559	52.73359341	35.72776063	0.321587373
2366.615832	0.679052586	5	0.121654	0.557	52.73359352	35.7260734	0.323789758
2366.939622	0.679027136	5	0.121824	0.556	52.73359363	35.72438025	0.326033977
2367.265656	0.679001491	5	0.121994	0.555	52.73359374	35.72267897	0.328228106
2367.593884	0.678975565	5	0.122165	0.554	52.73359386	35.72097058	0.330371586
2367.924256	0.678949345	5	0.122336	0.553	52.73359397	35.71925466	0.33271688
2368.256972	0.678922548	5	0.122509	0.552	52.73359408	35.71753018	0.334989207
2368.591962	0.678896623	5	0.122682	0.551	52.7335942	35.71579766	0.337168837
2368.929131	0.678870074	5	0.122856	0.549	52.73359432	35.71405725	0.339470322
2369.268601	0.678843682	5	0.123031	0.548	52.73359443	35.71231002	0.341903075
2369.610504	0.678816082	5	0.123206	0.547	52.73359455	35.71055625	0.34418366
2369.954688	0.678789452	5	0.123382	0.546	52.73359467	35.70879403	0.346608961
2370.301297	0.67876267	5	0.12356	0.545	52.73359479	35.70702212	0.349002892
2370.650299	0.678735016	5	0.123737	0.543	52.7335949	35.70524457	0.351343537
2371.001643	0.678707411	5	0.123916	0.542	52.73359502	35.70345889	0.353792648
2371.355436	0.678680182	5	0.124095	0.541	52.73359514	35.70166566	0.356226186
2371.711662	0.678653108	5	0.124276	0.54	52.73359527	35.69986407	0.358606238
2372.070268	0.678624436	5	0.124456	0.539	52.73359539	35.69805471	0.361086869
2372.431355	0.678597947	5	0.124638	0.538	52.73359551	35.69623671	0.363620793
2372.794976	0.678569368	5	0.124821	0.536	52.73359563	35.69441231	0.366204413
2373.16118	0.678541081	5	0.125004	0.535	52.73359576	35.69257834	0.36872391
2373.529904	0.678513237	5	0.125188	0.534	52.73359588	35.69073682	0.371249682
2373.901154	0.678484724	5	0.125373	0.533	52.73359601	35.68888656	0.373765621
2374.274919	0.678455371	5	0.125559	0.531	52.73359613	35.6870299	0.376443867
2374.651363	0.678429755	5	0.125746	0.53	52.73359626	35.68516116	0.379085401
2375.030449	0.678399969	5	0.125933	0.529	52.73359638	35.6832883	0.381679604
2375.412128	0.678370324	5	0.126121	0.528	52.73359651	35.68140749	0.384354977
2375.796483	0.678342408	5	0.126311	0.527	52.73359664	35.67951631	0.386937235
2376.18342	0.678311019	5	0.1265	0.525	52.73359677	35.67762017	0.389688771
2376.573109	0.678282475	5	0.126691	0.524	52.7335969	35.67571303	0.392474462
2376.965584	0.678252716	5	0.126882	0.523	52.73359703	35.67379789	0.395175441
2377.360759	0.678222296	5	0.127075	0.522	52.73359716	35.67187568	0.39778073
2377.75854	0.678192192	5	0.127268	0.52	52.73359729	35.66994329	0.400560099
2378.1591	0.678162792	5	0.127462	0.519	52.73359743	35.66800372	0.403409643
2378.56251	0.678133688	5	0.127657	0.518	52.73359756	35.66605468	0.406210095
2378.96872	0.678102446	5	0.127852	0.517	52.73359769	35.66409991	0.4090796
2379.377799	0.678072738	5	0.128049	0.515	52.73359783	35.66213561	0.411850115
2379.789649	0.678041754	5	0.128246	0.514	52.73359796	35.66016279	0.414806104
2380.204455	0.678009627	5	0.128444	0.513	52.7335981	35.65818381	0.417680401
2380.622136	0.677980548	5	0.128643	0.512	52.73359824	35.65619309	0.420462432
2381.042598	0.677947926	5	0.128843	0.51	52.73359838	35.65419662	0.423497658
2381.466096	0.677915935	5	0.129043	0.509	52.73359851	35.65219066	0.426485729
2381.892582	0.677885519	5	0.129245	0.508	52.73359865	35.65017483	0.429388145
2382.32197	0.677853324	5	0.129447	0.506	52.73359879	35.64815222	0.432302976
2382.754273	0.677822876	5	0.129651	0.505	52.73359893	35.64611975	0.435318112
2383.189591	0.677788955	5	0.129854	0.504	52.73359908	35.64408342	0.438353227
2383.627944	0.677757737	5	0.130059	0.503	52.73359922	35.64203545	0.441370369
2384.069315	0.677724708	5	0.130265	0.501	52.73359936	35.63998024	0.444404913
2384.513719	0.677692678	5	0.130471	0.5	52.7335995	35.63791622	0.447393936
2384.961113	0.677661047	5	0.130678	0.499	52.73359965	35.6358421	0.45059829
2385.411712	0.677626619	5	0.130886	0.497	52.73359979	35.63376301	0.453607496
2385.865319	0.677594352	5	0.131095	0.496	52.73359994	35.63167447	0.456751805
2386.322071	0.677559969	5	0.131305	0.495	52.73360009	35.62957835	0.459923071
2386.781994	0.677527271	5	0.131516	0.493	52.73360023	35.62747177	0.463060733
2387.245055	0.67749349	5	0.131727	0.492	52.73360038	35.62535686	0.466213658
2387.711268	0.67745964	5	0.131939	0.491	52.73360053	35.62323679	0.467009291
2388.178278	0.677414629	5	0.132151	0.489	52.73360068	35.62112023	0.472650098
2388.650928	0.677391377	5	0.132365	0.488	52.73360083	35.61898289	0.476734822
2389.127663	0.677361328	5	0.13258	0.487	52.73360098	35.61683193	0.479012645
2389.606675	0.677323218	5	0.132795	0.485	52.73360113	35.61467669	0.48190524
2390.088581	0.677288045	5	0.133011	0.484	52.73360129	35.61251683	0.485573016
2390.574154	0.677254037	5	0.133228	0.483	52.73360144	35.61034641	0.486221278
2391.060375	0.677205522	5	0.133444	0.481	52.73360159	35.6081849	0.49212643
2391.552501	0.677181588	5	0.133663	0.48	52.73360175	35.60599874	0.496420649
2392.048922	0.67715185	5	0.133883	0.479	52.7336019	35.60379916	0.498746666
2392.547669	0.677111457	5	0.134103	0.477	52.73360206	35.6015972	0.501693182
2393.049362	0.677073324	5	0.134324	0.476	52.73360222	35.59939172	0.505462646
2393.554824	0.677038339	5	0.134546	0.474	52.73360238	35.59717511	0.503747379
2394.058572	0.676983249	5	0.134766	0.472	52.73360253	35.59496948	0.512245419
2394.570817	0.676966823	5	0.134989	0.472	52.73360269	35.59273873	0.517642586
2395.08846	0.676939092	5	0.135214	0.471	52.73360285	35.59048777	0.518949012
2395.607409	0.676894829	5	0.135439	0.469	52.73360301	35.58823805	0.521593911
2396.129003	0.676852001	5	0.135664	0.467	52.73360318	35.58599054	0.525915809
2396.654918	0.67682003	5	0.135891	0.466	52.73360334	35.58372258	0.529623093
2397.184542	0.676782314	5	0.136118	0.465	52.7336035	35.58145026	0.532735191
2397.717277	0.676745786	5	0.136346	0.463	52.73360366	35.57916879	0.536112522
2398.253389	0.676705651	5	0.136575	0.462	52.73360383	35.57688658	0.540062978
2398.793452	0.67666942	5	0.136804	0.461	52.73360399	35.57459169	0.538876302
2399.332329	0.676611647	5	0.137032	0.459	52.73360416	35.57231266	0.546883462
2399.879212	0.676593091	5	0.137263	0.458	52.73360433	35.57000284	0.552152457
2400.431364	0.67656111	5	0.137495	0.457	52.73360449	35.56767997	0.55396322
2400.985328	0.676514839	5	0.137728	0.455	52.73360466	35.56535832	0.556858066
2401.542186	0.676475283	5	0.137961	0.454	52.73360483	35.56302858	0.561060647
2402.103246	0.676436499	5	0.138194	0.452	52.733605	35.56069184	0.561924142
2402.665171	0.676385422	5	0.138427	0.45	52.73360517	35.55836194	0.568183108
2403.233354	0.676356978	5	0.138662	0.449	52.73360534	35.55601235	0.572646253
2403.806	0.67632259	5	0.138899	0.448	52.73360551	35.55364928	0.575326176
2404.381326	0.676277574	5	0.139135	0.446	52.73360569	35.5512858	0.578607121
2404.959933	0.676236989	5	0.139372	0.445	52.73360586	35.54891294	0.571441721
2405.531375	0.676155795	5	0.139605	0.442	52.73360603	35.54658311	0.586300511
2406.117675	0.676157827	5	0.139844	0.442	52.7336062	35.54419894	0.593599431
2406.711275	0.676131749	5	0.140085	0.441	52.73360638	35.54178903	0.592777727
2407.304053	0.676073863	5	0.140324	0.439	52.73360656	35.53939415	0.595592216
2407.899645	0.676027517	5	0.140564	0.438	52.73360673	35.53699862	0.600785263
2408.50043	0.675992749	5	0.140805	0.436	52.73360691	35.53458624	0.60460888
2409.105039	0.675951009	5	0.141047	0.435	52.73360709	35.53216883	0.607715007
2409.712754	0.675906411	5	0.141289	0.433	52.73360727	35.52974971	0.611388876
2410.324143	0.675865841	5	0.141532	0.432	52.73360744	35.52732125	0.615223061
2410.939366	0.675824245	5	0.141775	0.431	52.73360762	35.52488867	0.618910565
2411.558276	0.675781553	5	0.142019	0.429	52.7336078	35.52244976	0.619118591
2412.177395	0.675725737	5	0.142262	0.427	52.73360798	35.52002044	0.626117978
2412.803513	0.675696595	5	0.142507	0.426	52.73360817	35.51756822	0.630883603
2413.434397	0.675657313	5	0.142753	0.425	52.73360835	35.51510948	0.633453908
2414.067851	0.675611036	5	0.142999	0.423	52.73360853	35.51264865	0.630206136
2414.698057	0.675541855	5	0.143243	0.421	52.73360871	35.51020857	0.634242947
2415.3323	0.675499005	5	0.143488	0.419	52.7336089	35.5077657	0.64296394
2415.975264	0.67547657	5	0.143735	0.419	52.73360908	35.50529124	0.650067703
2416.625331	0.675445141	5	0.143984	0.418	52.73360927	35.50280113	0.652132027
2417.277463	0.675395284	5	0.144233	0.416	52.73360945	35.50031223	0.654745891
2417.932209	0.675345277	5	0.144482	0.414	52.73360964	35.49782368	0.65882606
2418.591035	0.675301224	5	0.144731	0.413	52.73360983	35.49532867	0.662882086
2419.253917	0.675258217	5	0.144982	0.411	52.73361001	35.49282665	0.666450326
2419.920368	0.675213387	5	0.145233	0.41	52.7336102	35.49031867	0.669865698
2420.590233	0.675168615	5	0.145484	0.409	52.73361039	35.48780803	0.673623491
2421.263857	0.675125092	5	0.145735	0.407	52.73361058	35.48529158	0.677337671
2421.941195	0.675077711	5	0.145987	0.406	52.73361077	35.48277478	0.680945238
2422.62214	0.675031006	5	0.146239	0.404	52.73361096	35.4802551	0.684600522
2423.30674	0.67498541	5	0.146492	0.403	52.73361115	35.47772837	0.68819866
2423.994939	0.674939934	5	0.146745	0.401	52.73361134	35.47519697	0.691816154
2424.686755	0.674895734	5	0.146999	0.4	52.73361153	35.47265853	0.695479941
2425.382235	0.67484668	5	0.147252	0.398	52.73361173	35.47012412	0.694164603
2426.0764	0.674783402	5	0.147504	0.396	52.73361192	35.46760323	0.702637309
2426.779037	0.674755054	5	0.147759	0.395	52.73361211	35.46505626	0.707519499
2427.486556	0.674711048	5	0.148014	0.394	52.7336123	35.46250383	0.709830685
2428.196387	0.674659508	5	0.14827	0.392	52.7336125	35.45995193	0.713035137
2428.909422	0.674613108	5	0.148525	0.391	52.73361269	35.45739519	0.716935147
2429.626357	0.674565762	5	0.148781	0.389	52.73361289	35.45483878	0.717967182
2430.344325	0.674508696	5	0.149036	0.388	52.73361308	35.45228642	0.72299104
2431.067316	0.674465727	5	0.149292	0.386	52.73361328	35.44972725	0.728224416
2431.79554	0.674426666	5	0.14955	0.385	52.73361348	35.44715428	0.729886753
2432.525427	0.674372499	5	0.149806	0.383	52.73361367	35.44459227	0.734273102
2433.2597	0.674327938	5	0.150063	0.382	52.73361387	35.44202201	0.73835146
2433.998051	0.674278705	5	0.15032	0.38	52.73361407	35.43945316	0.73611204
2434.734163	0.674209642	5	0.150575	0.378	52.73361426	35.43690182	0.744941543
2435.479105	0.674181746	5	0.150833	0.378	52.73361446	35.43432333	0.749704568
2436.22881	0.674138317	5	0.151091	0.376	52.73361466	35.43173769	0.75188086
2436.98069	0.674082387	5	0.151349	0.375	52.73361486	35.42916152	0.755008726
2437.735699	0.674033112	5	0.151607	0.373	52.73361506	35.42658063	0.758739485
2438.494439	0.673983677	5	0.151865	0.372	52.73361526	35.42399769	0.762157425
2439.256596	0.673935643	5	0.152124	0.37	52.73361546	35.42141289	0.759456827
2440.016053	0.673866533	5	0.15238	0.368	52.73361566	35.41885145	0.768807464
2440.78486	0.673838297	5	0.152639	0.367	52.73361586	35.41626335	0.772151725
2441.557012	0.673786374	5	0.152898	0.366	52.73361606	35.41367774	0.772964876
2442.329977	0.673728195	5	0.153155	0.364	52.73361626	35.41110105	0.778747915
2443.108725	0.673686702	5	0.153414	0.363	52.73361646	35.4085097	0.780088556
2443.888813	0.673631279	5	0.153673	0.361	52.73361666	35.40592306	0.78528395
2444.674097	0.673585733	5	0.153932	0.36	52.73361686	35.40333473	0.788909677
2445.463007	0.673537922	5	0.154192	0.359	52.73361706	35.40073961	0.791741815
2446.254749	0.673488026	5	0.154451	0.357	52.73361727	35.39814651	0.794870999
2447.04962	0.67343517	5	0.15471	0.356	52.73361747	35.3955594	0.794573766
2447.844194	0.673375218	5	0.154968	0.354	52.73361767	35.39298002	0.801302503
2448.645496	0.673335342	5	0.155227	0.353	52.73361787	35.39038591	0.805080024
2449.450576	0.673286695	5	0.155486	0.351	52.73361808	35.38779279	0.805087135
2450.255663	0.673225093	5	0.155745	0.35	52.73361828	35.38521138	0.807106633
2451.06277	0.673169376	5	0.156002	0.348	52.73361848	35.38263489	0.812597908
2451.875368	0.673126665	5	0.156261	0.347	52.73361868	35.38004839	0.817372526
2452.69274	0.673081566	5	0.15652	0.346	52.73361889	35.37745664	0.819956866
2453.512697	0.673026835	5	0.156779	0.344	52.73361909	35.37487093	0.822628758
2454.335326	0.672976555	5	0.157038	0.343	52.73361929	35.37227892	0.825682833
2455.161009	0.672925014	5	0.157296	0.341	52.7336195	35.3696948	0.823545578
2455.984554	0.672859074	5	0.157553	0.34	52.7336197	35.36712788	0.827693082
2456.812247	0.672811727	5	0.15781	0.338	52.7336199	35.36455883	0.835344334
2457.647592	0.672774784	5	0.158069	0.337	52.73362011	35.3619725	0.837968857
2458.485561	0.672721244	5	0.158327	0.336	52.73362031	35.35939065	0.840088074
2459.325649	0.67266832	5	0.158585	0.334	52.73362052	35.35681044	0.837501192
2460.16315	0.672601147	5	0.158841	0.333	52.73362072	35.35425161	0.8458451
2461.008995	0.672562931	5	0.159098	0.332	52.73362092	35.35167858	0.849417228
2461.858412	0.672512544	5	0.159356	0.33	52.73362113	35.34910396	0.851350761
2462.709763	0.672459227	5	0.159613	0.329	52.73362133	35.34653005	0.853932314
2463.563695	0.672408788	5	0.159871	0.328	52.73362154	35.3439558	0.856747103
2464.420442	0.672353942	5	0.160127	0.326	52.73362174	35.34139379	0.854849741
2465.275292	0.672291582	5	0.160382	0.325	52.73362194	35.33884107	0.862057575
2466.13735	0.672250655	5	0.160638	0.323	52.73362215	35.33627986	0.86318709
2467.000537	0.672194077	5	0.160894	0.322	52.73362235	35.3337225	0.867262995
2467.8678	0.672148982	5	0.16115	0.321	52.73362255	35.33116082	0.869989734
2468.73779	0.672096813	5	0.161406	0.32	52.73362276	35.32860539	0.872321055
2469.610111	0.672043596	5	0.161661	0.318	52.73362296	35.32605366	0.871418197
2470.481529	0.671981802	5	0.161915	0.317	52.73362316	35.32351895	0.877325573
2471.358854	0.671937321	5	0.162169	0.315	52.73362337	35.32097466	0.880163076
2472.239017	0.67188571	5	0.162423	0.314	52.73362357	35.31843187	0.88215233
2473.12117	0.67183224	5	0.162677	0.313	52.73362377	35.31589371	0.88449664
2474.005666	0.671780116	5	0.162931	0.312	52.73362398	35.31335859	0.88686759
2474.892534	0.671727771	5	0.163184	0.31	52.73362418	35.31082642	0.889270152
2475.781804	0.671676291	5	0.163437	0.309	52.73362438	35.30829715	0.891552769
2476.673357	0.671623883	5	0.16369	0.308	52.73362459	35.30577151	0.893820906
2477.567178	0.671570901	5	0.163942	0.306	52.73362479	35.30325112	0.896071483
2478.463249	0.671520563	5	0.164194	0.305	52.73362499	35.30073051	0.896429308
2479.359679	0.671462253	5	0.164445	0.304	52.73362519	35.29822352	0.897422881
2480.257102	0.671405785	5	0.164695	0.302	52.73362539	35.2957231	0.902835489
2481.159937	0.671362351	5	0.164946	0.301	52.73362559	35.29321398	0.905099783
2482.065037	0.671310996	5	0.165196	0.3	52.7336258	35.29070877	0.906851582
2482.971888	0.671258854	5	0.165446	0.299	52.733626	35.28821064	0.908916887
2483.880805	0.67120631	5	0.165695	0.298	52.7336262	35.28571868	0.909310983
2484.790116	0.671148831	5	0.165943	0.296	52.7336264	35.28323713	0.913021761
2485.703138	0.67110209	5	0.166192	0.295	52.7336266	35.28074934	0.913040074
2486.616178	0.671044291	5	0.16644	0.294	52.7336268	35.27827614	0.916968746
2487.533147	0.670997347	5	0.166687	0.293	52.733627	35.27579925	0.919078434
2488.452225	0.670944439	5	0.166934	0.291	52.7336272	35.27332715	0.92080709
2489.373032	0.670893531	5	0.167181	0.29	52.7336274	35.27085798	0.922670659
2490.295703	0.670841215	5	0.167428	0.289	52.7336276	35.2683958	0.924553512
2491.220257	0.670790604	5	0.167674	0.288	52.7336278	35.26593643	0.925776039
2492.146033	0.670737327	5	0.167919	0.287	52.73362799	35.26348511	0.92815378
2493.074186	0.670685009	5	0.168163	0.285	52.73362819	35.26104011	0.929937898
2494.004124	0.670634138	5	0.168408	0.284	52.73362839	35.25859383	0.931661493
2494.935786	0.670582059	5	0.168652	0.283	52.73362859	35.25615759	0.933259273
2495.869045	0.670531448	5	0.168895	0.282	52.73362878	35.25372473	0.935060549
2496.804106	0.670478846	5	0.169138	0.281	52.73362898	35.25129825	0.936727158
2497.740833	0.670427846	5	0.16938	0.28	52.73362918	35.24887026	0.938349698
2498.679182	0.670375474	5	0.169622	0.278	52.73362937	35.24645445	0.939602095
2499.618784	0.670323613	5	0.169863	0.277	52.73362957	35.24404456	0.94150431
2500.560289	0.670274237	5	0.170104	0.276	52.73362976	35.24163601	0.943105895
2501.503395	0.6702207	5	0.170344	0.275	52.73362996	35.23923946	0.944608019
2502.448003	0.670171301	5	0.170583	0.274	52.73363015	35.23684227	0.946103042
2503.394106	0.670118344	5	0.170822	0.273	52.73363035	35.23445388	0.94757647
2504.341682	0.670068637	5	0.171061	0.272	52.73363054	35.23206902	0.949023077
2505.290705	0.670017054	5	0.171299	0.271	52.73363074	35.2296913	0.950443683
2506.241149	0.669967495	5	0.171536	0.269	52.73363093	35.22731668	0.951838816
2507.192988	0.669916027	5	0.171773	0.268	52.73363112	35.2249487	0.953208624
2508.146196	0.669865962	5	0.172009	0.267	52.73363131	35.2225862	0.954553278
2509.10075	0.669814143	5	0.172245	0.266	52.7336315	35.22023167	0.955785643
2510.056535	0.66976345	5	0.17248	0.265	52.7336317	35.21788074	0.957167923
2511.013703	0.669713272	5	0.172715	0.264	52.73363189	35.21553368	0.958453571
2511.972157	0.669663583	5	0.172949	0.263	52.73363208	35.21319397	0.959683942
2512.931841	0.669614205	5	0.173182	0.262	52.73363227	35.2108591	0.960885289
2513.892726	0.669562478	5	0.173415	0.261	52.73363246	35.20853453	0.96206798
2514.854794	0.66951186	5	0.173647	0.26	52.73363265	35.20621314	0.963279721
2515.818074	0.669461984	5	0.173878	0.259	52.73363283	35.20389754	0.964412064
2516.782486	0.669412667	5	0.17411	0.258	52.73363302	35.20158635	0.965557359
2517.748043	0.669363834	5	0.17434	0.257	52.73363321	35.19928223	0.966671743
2518.714715	0.669313471	5	0.17457	0.256	52.7336334	35.19698453	0.967743867
2519.682459	0.669264687	5	0.174799	0.255	52.73363358	35.19469239	0.968802388
2520.651261	0.66921396	5	0.175027	0.254	52.73363377	35.19240881	0.969822294
2521.621083	0.669165813	5	0.175256	0.253	52.73363395	35.19012728	0.970853776
2522.591937	0.669116349	5	0.175483	0.252	52.73363414	35.18785377	0.971846896
2523.563784	0.669066995	5	0.17571	0.251	52.73363432	35.1855862	0.972801017
2524.536585	0.66901738	5	0.175936	0.25	52.73363451	35.18332335	0.973766609
2525.510352	0.668969366	5	0.176162	0.249	52.73363469	35.18106466	0.974695654
2526.485047	0.668920017	5	0.176387	0.248	52.73363488	35.17881542	0.975602412
2527.46065	0.66887335	5	0.176612	0.247	52.73363506	35.17656937	0.976488535
2528.437138	0.668823705	5	0.176835	0.246	52.73363524	35.17433405	0.97584134
2529.41298	0.668773601	5	0.177058	0.245	52.73363542	35.17210486	0.978185868
2530.391166	0.668729315	5	0.177281	0.244	52.7336356	35.16987831	0.977300292
2531.368466	0.668676774	5	0.177502	0.243	52.73363578	35.16766487	0.979390787
2532.347857	0.668629076	5	0.177723	0.242	52.73363596	35.16545584	0.980667958
2533.328525	0.668583234	5	0.177944	0.241	52.73363614	35.16324749	0.981380603
2534.309905	0.668534441	5	0.178164	0.24	52.73363632	35.16104795	0.981124992
2535.29103	0.668485721	5	0.178383	0.239	52.7336365	35.15885423	0.982843411
2536.273874	0.668442172	5	0.178602	0.239	52.73363668	35.15666257	0.983581369
2537.257455	0.668393543	5	0.178821	0.238	52.73363685	35.15448202	0.984244735
2538.2417	0.668344782	5	0.179038	0.237	52.73363703	35.15230726	0.984029402
2539.225729	0.668296977	5	0.179255	0.236	52.73363721	35.15013762	0.985583594
2540.211313	0.668252113	5	0.179472	0.235	52.73363738	35.14797274	0.98539487
2541.196708	0.668201788	5	0.179687	0.234	52.73363756	35.145819	0.985518113
2542.182226	0.668154953	5	0.179902	0.233	52.73363773	35.14366847	0.987460719
2543.169686	0.668110668	5	0.180117	0.232	52.73363791	35.14152285	0.988046361
2544.157733	0.668063654	5	0.18033	0.231	52.73363808	35.13938529	0.988592905
2545.146326	0.668017722	5	0.180544	0.231	52.73363825	35.1372527	0.989148521
2546.135474	0.667970804	5	0.180757	0.23	52.73363842	35.13512435	0.989670989
2547.125145	0.667924559	5	0.180969	0.229	52.7336386	35.13300346	0.990198299
2548.115344	0.667878589	5	0.18118	0.228	52.73363877	35.13088941	0.990693092
2549.106037	0.667832647	5	0.181391	0.227	52.73363894	35.12878227	0.99118795
2550.097225	0.667786862	5	0.181601	0.226	52.73363911	35.12668128	0.991659341
2551.088884	0.667741177	5	0.181811	0.226	52.73363928	35.12458448	0.99211528
2552.080999	0.667695191	5	0.18202	0.225	52.73363945	35.12249597	0.992549045
2553.073548	0.667650244	5	0.182228	0.224	52.73363962	35.1204122	0.992975256
2554.066523	0.667605247	5	0.182436	0.223	52.73363978	35.11833413	0.992958442
2555.059482	0.667558615	5	0.182643	0.222	52.73363995	35.11626522	0.993789606
2556.053272	0.667515385	5	0.182849	0.221	52.73364012	35.11419978	0.994171957
2557.047443	0.667470522	5	0.183055	0.221	52.73364028	35.11214042	0.994539763
2558.041983	0.667425486	5	0.183261	0.22	52.73364045	35.11008557	0.994896619
2559.03688	0.667380668	5	0.183466	0.219	52.73364061	35.10803873	0.995228915
2560.032109	0.66733685	5	0.18367	0.218	52.73364078	35.10599749	0.99507752
2561.027186	0.667291718	5	0.183873	0.218	52.73364094	35.10396423	0.995813539
2562.023	0.667247022	5	0.184076	0.217	52.73364111	35.10193832	0.996180835
2563.019181	0.667203985	5	0.184278	0.216	52.73364127	35.09991346	0.996459055
2564.01564	0.667160054	5	0.18448	0.215	52.73364143	35.09789797	0.996733341
2565.012373	0.667116951	5	0.184681	0.215	52.73364159	35.09588767	0.99699609
2566.009369	0.667072049	5	0.184881	0.214	52.73364175	35.09388525	0.997252068
2567.006621	0.667028989	5	0.185081	0.213	52.73364191	35.0918854	0.99748427
2568.004106	0.666984584	5	0.18528	0.212	52.73364207	35.08989527	0.99771034
2569.001816	0.666942287	5	0.185479	0.212	52.73364223	35.08790724	0.997924603
2569.99974	0.666898176	5	0.185677	0.211	52.73364239	35.08592906	0.998130393
2570.997871	0.666855122	5	0.185874	0.21	52.73364255	35.08395526	0.998321357
2571.996192	0.666813687	5	0.186071	0.209	52.73364271	35.08198508	0.99849837
2572.994691	0.666769958	5	0.186267	0.209	52.73364286	35.08002409	0.998667235
2573.993358	0.666728321	5	0.186463	0.208	52.73364302	35.07806647	0.998829687
2574.992187	0.666684425	5	0.186658	0.207	52.73364318	35.07611855	0.99897565
2575.991163	0.666643001	5	0.186853	0.207	52.73364333	35.07417309	0.999108882
2576.990272	0.666599855	5	0.187046	0.206	52.73364349	35.07223561	0.999218094
2577.98949	0.66655777	5	0.18724	0.205	52.73364364	35.07030338	0.999351014
2578.988841	0.666516266	5	0.187432	0.204	52.73364379	35.06837645	0.999458497
2579.9883	0.666474451	5	0.187624	0.204	52.73364395	35.0664549	0.9995527
2580.987852	0.666433175	5	0.187816	0.203	52.7336441	35.06453896	0.999638843
2581.987491	0.66639073	5	0.188007	0.202	52.73364425	35.06263052	0.999715386
2582.987207	0.666349258	5	0.188197	0.202	52.7336444	35.06072705	0.999782467
2583.986989	0.666308406	5	0.188387	0.201	52.73364455	35.0588284	0.999840247
2584.986829	0.666267249	5	0.188576	0.2	52.7336447	35.05693661	0.999888876
2585.986718	0.66622578	5	0.188765	0.2	52.73364485	35.05505115	0.999929038
2586.986647	0.666186883	5	0.188953	0.199	52.733645	35.05316636	0.99995967
2587.986607	0.666144484	5	0.189141	0.198	52.73364515	35.05129317	0.999981604
2588.986588	0.666103783	5	0.189328	0.198	52.7336453	35.04942364	0.999994848
2589.986583	0.666063302	5	0.189514	0.197	52.73364545	35.04756024	0.999999961
2590.986583	0.666022479	5	0.1897	0.197	52.73364559	35.04570245	1
2591.986583	0.665982213	5	0.189885	0.196	52.73364574	35.04385027	1
2592.986583	0.665942131	5	0.19007	0.195	52.73364589	35.04200363	1
2593.986583	0.665902472	5	0.190254	0.195	52.73364603	35.04015972	1
2594.986583	0.66586306	5	0.190438	0.194	52.73364618	35.03832356	1
2595.986583	0.665822483	5	0.190621	0.193	52.73364632	35.03649336	1
2596.986583	0.665784386	5	0.190804	0.193	52.73364646	35.03466667	1
2597.986583	0.665744003	5	0.190986	0.192	52.73364661	35.03284858	1
2598.986583	0.665704177	5	0.191167	0.192	52.73364675	35.03103534	1
2599.986583	0.665665398	5	0.191348	0.191	52.73364689	35.0292256	1
2600.986583	0.665626407	5	0.191528	0.19	52.73364703	35.02742216	1
2601.986583	0.665588087	5	0.191708	0.19	52.73364717	35.02562323	1
2602.986583	0.665548281	5	0.191887	0.189	52.73364731	35.0238317	1
2603.986583	0.665510022	5	0.192066	0.189	52.73364745	35.02204291	1
2604.986583	0.665471069	5	0.192245	0.188	52.73364759	35.02026034	1
2605.986583	0.66543269	5	0.192422	0.187	52.73364773	35.01848288	1
2606.986583	0.66539522	5	0.1926	0.187	52.73364787	35.01670892	1
2607.986583	0.665356265	5	0.192776	0.186	52.733648	35.01494282	1
2608.986583	0.665318272	5	0.192953	0.186	52.73364814	35.01318059	1
2609.986583	0.665281193	5	0.193128	0.185	52.73364828	35.01142229	1
2610.986583	0.66524298	5	0.193304	0.185	52.73364841	35.00966953	1
2611.986583	0.665204928	5	0.193478	0.184	52.73364855	35.00792286	1
2612.986583	0.665167789	5	0.193653	0.184	52.73364868	35.00618	1
2613.986583	0.665130394	5	0.193827	0.183	52.73364882	35.004442	1
2614.986583	0.665093525	5	0.194	0.182	52.73364895	35.00270885	1
2615.986583	0.665055552	5	0.194173	0.182	52.73364909	35.00098163	1
2616.986583	0.665019652	5	0.194345	0.181	52.73364922	34.99925716	1
2617.986583	0.66498157	5	0.194517	0.181	52.73364935	34.9975406	1
2618.986583	0.664944752	5	0.194688	0.18	52.73364948	34.99582725	1
2619.986583	0.66490805	5	0.194859	0.18	52.73364962	34.99411807	1
2620.986583	0.664871453	5	0.19503	0.179	52.73364975	34.99241304	1
2621.986583	0.664835772	5	0.1952	0.179	52.73364988	34.9907127	1
2622.986583	0.664799386	5	0.195369	0.178	52.73365001	34.98901784	1
2623.986583	0.664762387	5	0.195538	0.178	52.73365014	34.98732883	1
2624.986583	0.664726611	5	0.195707	0.177	52.73365026	34.9856424	1
2625.986583	0.664690599	5	0.195875	0.177	52.73365039	34.98396106	1
2626.986583	0.664654324	5	0.196042	0.176	52.73365052	34.9822853	1
2627.986583	0.664618896	5	0.19621	0.176	52.73365065	34.98061172	1
2628.986583	0.664583584	5	0.196377	0.175	52.73365078	34.97894393	1
2629.986583	0.664548034	5	0.196543	0.175	52.7336509	34.97728056	1
2630.986583	0.664511759	5	0.196709	0.174	52.73365103	34.97562226	1
2631.986583	0.664476959	5	0.196874	0.174	52.73365115	34.97396756	1
2632.986583	0.664441144	5	0.197039	0.173	52.73365128	34.97231878	1
2633.986583	0.664405994	5	0.197204	0.173	52.7336514	34.97067366	1
2634.986583	0.66437094	5	0.197368	0.172	52.73365153	34.96903234	1
2635.986583	0.664336421	5	0.197532	0.172	52.73365165	34.96739526	1
2636.986583	0.664301184	5	0.197695	0.171	52.73365177	34.96576303	1
2637.986583	0.664266465	5	0.197858	0.171	52.7336519	34.96413456	1
2638.986583	0.664231783	5	0.19802	0.17	52.73365202	34.96250941	1
2639.986583	0.664197265	5	0.198182	0.17	52.73365214	34.96088893	1
2640.986583	0.664163706	5	0.198344	0.169	52.73365226	34.95927204	1
2641.986583	0.664128542	5	0.198505	0.169	52.73365238	34.95766216	1
2642.986583	0.664094657	5	0.198666	0.168	52.7336525	34.95605433	1
2643.986583	0.664060175	5	0.198826	0.168	52.73365262	34.95445162	1
2644.986583	0.664026173	5	0.198986	0.168	52.73365274	34.95285246	1
2645.986583	0.663992544	5	0.199146	0.167	52.73365286	34.95125755	1
2646.986583	0.663958751	5	0.199305	0.167	52.73365298	34.94966708	1
2647.986583	0.663924662	5	0.199463	0.166	52.7336531	34.94808016	1
2648.986583	0.663890973	5	0.199622	0.166	52.73365321	34.94649788	1
2649.986583	0.663857841	5	0.19978	0.165	52.73365333	34.94491897	1
2650.986583	0.663824059	5	0.199937	0.165	52.73365345	34.9433446	1
2651.986583	0.663791398	5	0.200094	0.164	52.73365356	34.94177276	1
2652.986583	0.663757802	5	0.200251	0.164	52.73365368	34.94020632	1
2653.986583	0.663724278	5	0.200407	0.164	52.7336538	34.93864427	1
2654.986583	0.663691902	5	0.200563	0.163	52.73365391	34.93708425	1
2655.986583	0.66365827	5	0.200719	0.163	52.73365403	34.93553048	1
2656.986583	0.663625573	5	0.200874	0.162	52.73365414	34.93397939	1
2657.986583	0.663592634	5	0.201028	0.162	52.73365425	34.93243165	1
2658.986583	0.663559884	5	0.201183	0.161	52.73365437	34.93088808	1
2659.986583	0.663527297	5	0.201337	0.161	52.73365448	34.92934821	1
2660.986583	0.663494782	5	0.20149	0.161	52.73365459	34.92781263	1
2661.986583	0.663462411	5	0.201644	0.16	52.7336547	34.92628075	1
2662.986583	0.663430022	5	0.201796	0.16	52.73365481	34.92475274	1
2663.986583	0.663397829	5	0.201949	0.159	52.73365493	34.92322835	1
2664.986583	0.663365656	5	0.202101	0.159	52.73365504	34.92170779	1
2665.986583	0.663333569	5	0.202253	0.159	52.73365515	34.92018998	1
2666.986583	0.663301593	5	0.202404	0.158	52.73365526	34.91867651	1
2667.986583	0.663270084	5	0.202555	0.158	52.73365537	34.91716638	1
2668.986583	0.663237913	5	0.202706	0.157	52.73365547	34.91566049	1
2669.986583	0.663206217	5	0.202856	0.157	52.73365558	34.9141582	1
2670.986583	0.663174909	5	0.203006	0.157	52.73365569	34.91265909	1
2671.986583	0.663143647	5	0.203156	0.156	52.7336558	34.91116262	1
2672.986583	0.663111874	5	0.203305	0.156	52.73365591	34.90967151	1
2673.986583	0.663080145	5	0.203454	0.155	52.73365601	34.9081835	1
2674.986583	0.663048877	5	0.203602	0.155	52.73365612	34.90669904	1
2675.986583	0.66301769	5	0.20375	0.155	52.73365623	34.90521806	1
2676.986583	0.662986523	5	0.203898	0.154	52.73365633	34.90374068	1
2677.986583	0.662955484	5	0.204045	0.154	52.73365644	34.90226629	1
2678.986583	0.662924831	5	0.204192	0.153	52.73365654	34.90079538	1
2679.986583	0.662893973	5	0.204339	0.153	52.73365665	34.89932788	1
2680.986583	0.662863157	5	0.204486	0.153	52.73365675	34.8978643	1
2681.986583	0.662832468	5	0.204632	0.152	52.73365685	34.89640406	1
2682.986583	0.66280213	5	0.204777	0.152	52.73365696	34.89494686	1
2683.986583	0.662770941	5	0.204923	0.152	52.73365706	34.89349425	1
2684.986583	0.66274076	5	0.205068	0.151	52.73365716	34.89204334	1
2685.986583	0.662710377	5	0.205212	0.151	52.73365726	34.89059661	1
2686.986583	0.662680346	5	0.205357	0.15	52.73365737	34.88915194	1
2687.986583	0.662649784	5	0.205501	0.15	52.73365747	34.88771209	1
2688.986583	0.662619617	5	0.205645	0.15	52.73365757	34.88627486	1
2689.986583	0.662589189	5	0.205788	0.149	52.73365767	34.88484188	1
2690.986583	0.662559496	5	0.205931	0.149	52.73365777	34.88341076	1
2691.986583	0.662529223	5	0.206074	0.149	52.73365787	34.88198386	1
2692.986583	0.662499521	5	0.206216	0.148	52.73365797	34.88055994	1
2693.986583	0.662469569	5	0.206358	0.148	52.73365807	34.87913963	1
2694.986583	0.662439869	5	0.2065	0.148	52.73365817	34.87772145	1
2695.986583	0.662410221	5	0.206642	0.147	52.73365826	34.87630737	1
2696.986583	0.662380994	5	0.206783	0.147	52.73365836	34.87489605	1
2697.986583	0.662351207	5	0.206923	0.147	52.73365846	34.87348879	1
2698.986583	0.662322133	5	0.207064	0.146	52.73365856	34.87208369	1
2699.986583	0.662292433	5	0.207204	0.146	52.73365865	34.8706827	1
2700.986583	0.66226319	5	0.207344	0.145	52.73365875	34.8692839	1
2701.986583	0.662233964	5	0.207484	0.145	52.73365885	34.86788828	1
2702.986583	0.662204814	5	0.207623	0.145	52.73365894	34.86649575	1
2703.986583	0.662175776	5	0.207762	0.144	52.73365904	34.86510642	1
2704.986583	0.662146775	5	0.2079	0.144	52.73365913	34.86372	1
2705.986583	0.662117905	5	0.208039	0.144	52.73365923	34.86233696	1
2706.986583	0.662089369	5	0.208177	0.143	52.73365932	34.8609566	1
2707.986583	0.662060288	5	0.208314	0.143	52.73365941	34.85958018	1
2708.986583	0.662031601	5	0.208452	0.143	52.73365951	34.85820628	1
2709.986583	0.66200297	5	0.208589	0.142	52.7336596	34.85683542	1
2710.986583	0.661974424	5	0.208726	0.142	52.73365969	34.85546754	1
2711.986583	0.661945917	5	0.208862	0.142	52.73365979	34.85410172	1
2712.986583	0.661917518	5	0.208999	0.142	52.73365988	34.85273971	1
2713.986583	0.661889127	5	0.209135	0.141	52.73365997	34.85138073	1
2714.986583	0.661860842	5	0.20927	0.141	52.73366006	34.8500246	1
2715.986583	0.66183291	5	0.209406	0.141	52.73366015	34.84867106	1
2716.986583	0.661804491	5	0.209541	0.14	52.73366024	34.84732117	1
2717.986583	0.661776688	5	0.209675	0.14	52.73366033	34.84597341	1
2718.986583	0.661748384	5	0.20981	0.14	52.73366042	34.84462922	1
2719.986583	0.661720441	5	0.209944	0.139	52.73366051	34.84328756	1
2720.986583	0.661692836	5	0.210078	0.139	52.7336606	34.84194834	1
2721.986583	0.661665289	5	0.210211	0.139	52.73366069	34.84061195	1
2722.986583	0.661637023	5	0.210345	0.138	52.73366078	34.83927961	1
2723.986583	0.661609576	5	0.210478	0.138	52.73366087	34.8379485	1
2724.986583	0.661582236	5	0.210611	0.138	52.73366096	34.83662056	1
2725.986583	0.661554129	5	0.210743	0.137	52.73366104	34.83529614	1
2726.986583	0.661526608	5	0.210875	0.137	52.73366113	34.83397425	1
2727.986583	0.661499187	5	0.211007	0.137	52.73366122	34.83265496	1
2728.986583	0.661471822	5	0.211139	0.137	52.7336613	34.83133857	1
2729.986583	0.661444468	5	0.21127	0.136	52.73366139	34.83002453	1
2730.986583	0.661417552	5	0.211402	0.136	52.73366148	34.82871311	1
2731.986583	0.661390051	5	0.211532	0.136	52.73366156	34.8274053	1
2732.986583	0.661362939	5	0.211663	0.135	52.73366165	34.82609938	1
2733.986583	0.66133588	5	0.211793	0.135	52.73366173	34.82479655	1
2734.986583	0.661308946	5	0.211923	0.135	52.73366182	34.82349629	1
2735.986583	0.661282241	5	0.212053	0.135	52.7336619	34.82219852	1
2736.986583	0.661255096	5	0.212183	0.134	52.73366199	34.82090373	1
2737.986583	0.661228319	5	0.212312	0.134	52.73366207	34.81961155	1
2738.986583	0.661201797	5	0.212441	0.134	52.73366215	34.81832173	1
2739.986583	0.661174856	5	0.212569	0.133	52.73366224	34.81703519	1
2740.986583	0.661148205	5	0.212698	0.133	52.73366232	34.81575098	1
2741.986583	0.661121642	5	0.212826	0.133	52.7336624	34.81446925	1
2742.986583	0.661095145	5	0.212954	0.133	52.73366248	34.81318978	1
2743.986583	0.661068818	5	0.213082	0.132	52.73366256	34.81191317	1
2744.986583	0.66104223	5	0.213209	0.132	52.73366265	34.81063914	1
2745.986583	0.661016212	5	0.213336	0.132	52.73366273	34.8093669	1
2746.986583	0.660989655	5	0.213463	0.131	52.73366281	34.80809847	1
2747.986583	0.660963445	5	0.21359	0.131	52.73366289	34.80683217	1
2748.986583	0.660937262	5	0.213716	0.131	52.73366297	34.80556844	1
2749.986583	0.6609112	5	0.213842	0.131	52.73366305	34.80430723	1
2750.986583	0.66088514	5	0.213968	0.13	52.73366313	34.80304856	1
2751.986583	0.660859118	5	0.214094	0.13	52.73366321	34.80179241	1
2752.986583	0.66083322	5	0.214219	0.13	52.73366329	34.80053866	1
2753.986583	0.660807583	5	0.214344	0.13	52.73366337	34.79928715	1
2754.986583	0.660781483	5	0.214469	0.129	52.73366344	34.79803842	1
2755.986583	0.660755747	5	0.214594	0.129	52.73366352	34.79679172	1
2756.986583	0.660730069	5	0.214718	0.129	52.7336636	34.79554782	1
2757.986583	0.660704359	5	0.214843	0.128	52.73366368	34.79430652	1
2758.986583	0.660678744	5	0.214966	0.128	52.73366375	34.79306766	1
2759.986583	0.660653463	5	0.21509	0.128	52.73366383	34.79183034	1
2760.986583	0.660627747	5	0.215214	0.128	52.73366391	34.79059661	1
2761.986583	0.660602318	5	0.215337	0.127	52.73366398	34.78936488	1
2762.986583	0.660577222	5	0.21546	0.127	52.73366406	34.78813512	1
2763.986583	0.660551571	5	0.215582	0.127	52.73366414	34.78690871	1
2764.986583	0.660526293	5	0.215705	0.127	52.73366421	34.78568417	1
2765.986583	0.660501167	5	0.215827	0.126	52.73366429	34.78446185	1
2766.986583	0.660475944	5	0.215949	0.126	52.73366436	34.78324215	1
2767.986583	0.660451093	5	0.216071	0.126	52.73366444	34.78202429	1
2768.986583	0.66042579	5	0.216192	0.126	52.73366451	34.78080935	1
2769.986583	0.660400753	5	0.216314	0.125	52.73366458	34.77959664	1
2770.986583	0.660375864	5	0.216435	0.125	52.73366466	34.77838606	1
2771.986583	0.660350898	5	0.216556	0.125	52.73366473	34.77717795	1
2772.986583	0.660326128	5	0.216676	0.125	52.7336648	34.77597196	1
2773.986583	0.660301333	5	0.216797	0.124	52.73366488	34.77476844	1
2774.986583	0.660276534	5	0.216917	0.124	52.73366495	34.77356684	1
2775.986583	0.660251894	5	0.217037	0.124	52.73366502	34.77236766	1
2776.986583	0.660227214	5	0.217156	0.124	52.73366509	34.77117094	1
2777.986583	0.660202622	5	0.217276	0.123	52.73366517	34.76997622	1
2778.986583	0.660178307	5	0.217395	0.123	52.73366524	34.76878368	1
2779.986583	0.66015364	5	0.217514	0.123	52.73366531	34.76759398	1
2780.986583	0.660129107	5	0.217633	0.123	52.73366538	34.76640594	1
2781.986583	0.660104781	5	0.217751	0.122	52.73366545	34.76522012	1
2782.986583	0.660080352	5	0.21787	0.122	52.73366552	34.76403649	1
2783.986583	0.660056089	5	0.217988	0.122	52.73366559	34.76285531	1
2784.986583	0.660031865	5	0.218106	0.122	52.73366566	34.76167633	1
2785.986583	0.660007655	5	0.218224	0.121	52.73366573	34.76049957	1
2786.986583	0.659983531	5	0.218341	0.121	52.7336658	34.75932502	1
2787.986583	0.659959451	5	0.218458	0.121	52.73366587	34.75815263	1
2788.986583	0.659935347	5	0.218575	0.121	52.73366594	34.7569821	1
2789.986583	0.659911423	5	0.218692	0.121	52.73366601	34.75581381	1
2790.986583	0.659887484	5	0.218809	0.12	52.73366608	34.75464793	1
2791.986583	0.659863591	5	0.218925	0.12	52.73366614	34.75348412	1
2792.986583	0.659839702	5	0.219041	0.12	52.73366621	34.75232247	1
2793.986583	0.659815925	5	0.219157	0.12	52.73366628	34.75116283	1
2794.986583	0.659792148	5	0.219273	0.119	52.73366635	34.75000552	1
2795.986583	0.659768421	5	0.219389	0.119	52.73366641	34.74885024	1
2796.986583	0.659744792	5	0.219504	0.119	52.73366648	34.74769704	1
2797.986583	0.659721187	5	0.219619	0.119	52.73366655	34.74654585	1
2798.986583	0.659697588	5	0.219734	0.118	52.73366661	34.74539691	1
2799.986583	0.659674057	5	0.219849	0.118	52.73366668	34.74424964	1
2800.986583	0.65965061	5	0.219963	0.118	52.73366674	34.74310479	1
2801.986583	0.659627147	5	0.220078	0.118	52.73366681	34.74196195	1
2802.986583	0.659603772	5	0.220192	0.118	52.73366688	34.74082111	1
2803.986583	0.659580442	5	0.220305	0.117	52.73366694	34.73968236	1
2804.986583	0.659557098	5	0.220419	0.117	52.733667	34.73854573	1
2805.986583	0.659533898	5	0.220533	0.117	52.73366707	34.73741103	1
2806.986583	0.659510635	5	0.220646	0.117	52.73366713	34.73627842	1
2807.986583	0.659487547	5	0.220759	0.117	52.7336672	34.7351477	1
2808.986583	0.659464574	5	0.220872	0.116	52.73366726	34.73401891	1
2809.986583	0.659441341	5	0.220985	0.116	52.73366733	34.73289253	1
2810.986583	0.659418325	5	0.221097	0.116	52.73366739	34.73176788	1
2811.986583	0.659395345	5	0.221209	0.116	52.73366745	34.73064507	1
2812.986583	0.659372624	5	0.221321	0.115	52.73366751	34.72952409	1
2813.986583	0.659349547	5	0.221433	0.115	52.73366758	34.72840564	1
2814.986583	0.659326682	5	0.221545	0.115	52.73366764	34.72728896	1
2815.986583	0.659303845	5	0.221656	0.115	52.7336677	34.72617391	1
2816.986583	0.659281125	5	0.221768	0.115	52.73366776	34.72506099	1
2817.986583	0.659258353	5	0.221879	0.114	52.73366782	34.72395017	1
2818.986583	0.659235649	5	0.22199	0.114	52.73366789	34.7228413	1
2819.986583	0.659213038	5	0.2221	0.114	52.73366795	34.7217343	1
2820.986583	0.65919047	5	0.222211	0.114	52.73366801	34.72062922	1
2821.986583	0.659167918	5	0.222321	0.114	52.73366807	34.71952612	1
2822.986583	0.659145407	5	0.222431	0.113	52.73366813	34.71842456	1
2823.986583	0.659122987	5	0.222541	0.113	52.73366819	34.71732513	1
2824.986583	0.659100539	5	0.222651	0.113	52.73366825	34.71622745	1
2825.986583	0.659078425	5	0.222761	0.113	52.73366831	34.71513148	1
2826.986583	0.659055812	5	0.22287	0.113	52.73366837	34.71403818	1
2827.986583	0.659033493	5	0.222979	0.112	52.73366843	34.71294645	1
2828.986583	0.659011311	5	0.223088	0.112	52.73366849	34.71185643	1
2829.986583	0.658989111	5	0.223197	0.112	52.73366855	34.71076805	1
2830.986583	0.658966936	5	0.223306	0.112	52.7336686	34.70968179	1
2831.986583	0.658944755	5	0.223414	0.112	52.73366866	34.70859721	1
2832.986583	0.658922674	5	0.223523	0.111	52.73366872	34.70751468	1
2833.986583	0.658900647	5	0.223631	0.111	52.73366878	34.70643401	1
2834.986583	0.658878841	5	0.223739	0.111	52.73366884	34.70535496	1
2835.986583	0.658856634	5	0.223846	0.111	52.73366889	34.70427829	1
2836.986583	0.658834767	5	0.223954	0.111	52.73366895	34.70320302	1
2837.986583	0.658812861	5	0.224061	0.11	52.73366901	34.70212971	1
2838.986583	0.658790991	5	0.224168	0.11	52.73366907	34.70105817	1
2839.986583	0.65876918	5	0.224275	0.11	52.73366912	34.69998851	1
2840.986583	0.658747414	5	0.224382	0.11	52.73366918	34.69892054	1
2841.986583	0.658725692	5	0.224489	0.11	52.73366924	34.69785432	1
2842.986583	0.658704003	5	0.224595	0.109	52.73366929	34.6967899	1
2843.986583	0.65868237	5	0.224701	0.109	52.73366935	34.69572721	1
2844.986583	0.658660766	5	0.224807	0.109	52.7336694	34.6946664	1
2845.986583	0.658639212	5	0.224913	0.109	52.73366946	34.6936073	1
2846.986583	0.658617907	5	0.225019	0.109	52.73366951	34.69254966	1
2847.986583	0.658596397	5	0.225125	0.109	52.73366957	34.69149418	1
2848.986583	0.658574695	5	0.22523	0.108	52.73366962	34.69044073	1
2849.986583	0.658553291	5	0.225335	0.108	52.73366968	34.68938865	1
2850.986583	0.658531948	5	0.22544	0.108	52.73366973	34.68833826	1
2851.986583	0.658510631	5	0.225545	0.108	52.73366979	34.68728957	1
2852.986583	0.658489461	5	0.22565	0.108	52.73366984	34.68624242	1
2853.986583	0.658468033	5	0.225754	0.107	52.73366989	34.68519757	1
2854.986583	0.658446835	5	0.225859	0.107	52.73366995	34.68415406	1
2855.986583	0.658425631	5	0.225963	0.107	52.73367	34.68311233	1
2856.986583	0.658404463	5	0.226067	0.107	52.73367005	34.68207232	1
2857.986583	0.658383403	5	0.226171	0.107	52.73367011	34.68103349	1
2858.986583	0.658362303	5	0.226275	0.106	52.73367016	34.67999686	1
2859.986583	0.658341259	5	0.226378	0.106	52.73367021	34.67896189	1
2860.986583	0.658320208	5	0.226481	0.106	52.73367026	34.67792864	1
2861.986583	0.658299271	5	0.226585	0.106	52.73367032	34.676897	1
2862.986583	0.658278343	5	0.226688	0.106	52.73367037	34.67586708	1
2863.986583	0.658257513	5	0.22679	0.106	52.73367042	34.67483831	1
2864.986583	0.658236584	5	0.226893	0.105	52.73367047	34.67381173	1
2865.986583	0.658215954	5	0.226996	0.105	52.73367052	34.67278648	1
2866.986583	0.658194968	5	0.227098	0.105	52.73367057	34.67176308	1
2867.986583	0.658174244	5	0.2272	0.105	52.73367062	34.67074114	1
2868.986583	0.658153494	5	0.227302	0.105	52.73367067	34.6697208	1
2869.986583	0.658133051	5	0.227404	0.105	52.73367072	34.66870205	1
2870.986583	0.658112183	5	0.227506	0.104	52.73367078	34.66768553	1
2871.986583	0.658091605	5	0.227607	0.104	52.73367083	34.66667029	1
2872.986583	0.658071019	5	0.227709	0.104	52.73367088	34.66565666	1
2873.986583	0.658050526	5	0.22781	0.104	52.73367092	34.66464457	1
2874.986583	0.658030016	5	0.227911	0.104	52.73367097	34.66363416	1
2875.986583	0.658009529	5	0.228012	0.104	52.73367102	34.66262547	1
2876.986583	0.657989076	5	0.228113	0.103	52.73367107	34.66161829	1
2877.986583	0.657968665	5	0.228213	0.103	52.73367112	34.66061269	1
2878.986583	0.657948331	5	0.228314	0.103	52.73367117	34.65960864	1
2879.986583	0.657927989	5	0.228414	0.103	52.73367122	34.6586062	1
2880.986583	0.657907694	5	0.228514	0.103	52.73367127	34.65760497	1
2881.986583	0.65788746	5	0.228614	0.103	52.73367132	34.65660563	1
2882.986583	0.657867224	5	0.228714	0.102	52.73367136	34.65560782	1
2883.986583	0.657846996	5	0.228813	0.102	52.73367141	34.65461139	1
2884.986583	0.657826866	5	0.228913	0.102	52.73367146	34.65361666	1
2885.986583	0.657806757	5	0.229012	0.102	52.73367151	34.65262357	1
2886.986583	0.657786688	5	0.229111	0.102	52.73367155	34.65163196	1
2887.986583	0.65776661	5	0.22921	0.102	52.7336716	34.65064202	1
2888.986583	0.657746571	5	0.229309	0.101	52.73367165	34.64965356	1
2889.986583	0.657726643	5	0.229408	0.101	52.7336717	34.6486665	1
2890.986583	0.657706629	5	0.229506	0.101	52.73367174	34.64768089	1
2891.986583	0.657686755	5	0.229605	0.101	52.73367179	34.6466969	1
2892.986583	0.657666838	5	0.229703	0.101	52.73367183	34.64571451	1
2893.986583	0.65764702	5	0.229801	0.101	52.73367188	34.64473358	1
2894.986583	0.65762717	5	0.229899	0.1	52.73367193	34.64375421	1
2895.986583	0.657607575	5	0.229997	0.1	52.73367197	34.64277603	1
2896.986583	0.657587625	5	0.230095	0.1	52.73367202	34.64179993	1
2897.986583	0.657567925	5	0.230192	0.0999	52.73367206	34.64082498	1
2898.986583	0.657548212	5	0.230289	0.0998	52.73367211	34.63985159	1
2899.986583	0.657528587	5	0.230387	0.0996	52.73367215	34.63887962	1
2900.986583	0.657508911	5	0.230484	0.0995	52.7336722	34.63790917	1
2901.986583	0.657489313	5	0.230581	0.0993	52.73367224	34.63694022	1
2902.986583	0.657469762	5	0.230677	0.0992	52.73367229	34.63597266	2
2904.986583	0.658126341	5	0.230876	0.105	52.73367238	34.63398895	2
2906.986583	0.658083197	5	0.231073	0.104	52.73367246	34.63201289	1
2907.986583	0.65737028	5	0.231169	0.0984	52.73367251	34.631053	1
2908.986583	0.657350933	5	0.231265	0.0982	52.73367255	34.63009437	2
2910.986583	0.65799931	5	0.231462	0.103	52.73367264	34.62813014	2
2912.986583	0.657957082	5	0.231658	0.103	52.73367272	34.62617151	1
2913.986583	0.657252436	5	0.231753	0.0974	52.73367277	34.62521911	1
2914.986583	0.657233273	5	0.231848	0.0973	52.73367281	34.62426909	2
2916.986583	0.657874138	5	0.232042	0.102	52.73367289	34.62232302	2
2918.986583	0.657832222	5	0.232236	0.102	52.73367298	34.62038285	1
2919.986583	0.657135779	5	0.232331	0.0965	52.73367302	34.6194401	1
2920.986583	0.657116802	5	0.232425	0.0964	52.73367306	34.61849861	2
2922.986583	0.657750159	5	0.232618	0.101	52.73367314	34.61657077	2
2924.986583	0.657708954	5	0.23281	0.101	52.73367322	34.61464813	1
2925.986583	0.657020255	5	0.232903	0.0957	52.73367326	34.61371347	1
2926.986583	0.657001424	5	0.232997	0.0955	52.73367331	34.61278046	2
2928.986583	0.657627878	5	0.233188	0.1	52.73367339	34.61086974	2
2930.986583	0.657586555	5	0.233378	0.1	52.73367347	34.60896501	1
2931.986583	0.656905834	5	0.233471	0.0948	52.73367351	34.60803904	1
2932.986583	0.656887212	5	0.233563	0.0946	52.73367355	34.60711424	2
2934.986583	0.657506124	5	0.233753	0.0994	52.73367362	34.60522153	2
2936.986583	0.657465645	5	0.233941	0.0991	52.7336737	34.6033346	1
2937.986583	0.656792546	5	0.234033	0.0939	52.73367374	34.60241667	2
2939.986583	0.657406019	5	0.234221	0.0987	52.73367382	34.60053757	2
2941.986583	0.657365869	5	0.234408	0.0983	52.7336739	34.59866485	2
2943.986583	0.657325865	5	0.234595	0.098	52.73367397	34.59679774	2
2945.986583	0.657286316	5	0.234781	0.0977	52.73367405	34.59493456	2
2947.986583	0.657246595	5	0.234967	0.0974	52.73367412	34.59307862	2
2949.986583	0.657206945	5	0.235152	0.0971	52.7336742	34.59122769	2
2951.986583	0.657167093	5	0.235337	0.0968	52.73367427	34.5893834	2
2953.986583	0.657127365	5	0.23552	0.0965	52.73367434	34.58754457	2
2955.986583	0.657088154	5	0.235704	0.0962	52.73367442	34.58571001	2
2957.986583	0.657049128	5	0.235887	0.0959	52.73367449	34.58388138	2
2959.986583	0.657010162	5	0.236069	0.0956	52.73367456	34.58205761	2
2961.986583	0.656971325	5	0.236251	0.0953	52.73367463	34.58023973	2
2963.986583	0.656932634	5	0.236432	0.095	52.7336747	34.5784266	2
2965.986583	0.656894074	5	0.236613	0.0947	52.73367477	34.57661878	2
2967.986583	0.65685637	5	0.236793	0.0944	52.73367484	34.57481564	2
2969.986583	0.656817653	5	0.236973	0.0941	52.73367491	34.57301831	2
2971.986583	0.656779797	5	0.237152	0.0938	52.73367498	34.57122617	2
2973.986583	0.656741971	5	0.237331	0.0935	52.73367505	34.56943942	2
2975.986583	0.656703129	5	0.237509	0.0933	52.73367511	34.56765777	2
2977.986583	0.656665663	5	0.237687	0.093	52.73367518	34.56588044	2
2979.986583	0.656627949	5	0.237864	0.0927	52.73367525	34.56410925	2
2981.986583	0.65659039	5	0.238041	0.0924	52.73367531	34.56234307	2
2983.986583	0.65655257	5	0.238217	0.0921	52.73367538	34.56058244	2
2985.986583	0.656515614	5	0.238393	0.0919	52.73367544	34.55882563	2
2987.986583	0.656478802	5	0.238568	0.0916	52.73367551	34.55707373	2
2989.986583	0.656440971	5	0.238742	0.0913	52.73367557	34.55532791	2
2991.986583	0.656403994	5	0.238917	0.0911	52.73367564	34.55358561	2
2993.986583	0.656367125	5	0.23909	0.0908	52.7336757	34.55184897	2
2995.986583	0.656330379	5	0.239263	0.0905	52.73367576	34.55011662	2
2997.986583	0.656294258	5	0.239436	0.0903	52.73367582	34.54838859	2
2999.986583	0.65625757	5	0.239609	0.09	52.73367588	34.54666662	2
3001.986583	0.656221209	5	0.23978	0.0897	52.73367594	34.54494901	2
3003.986583	0.656184906	5	0.239952	0.0895	52.73367601	34.54323625	2
3005.986583	0.656148724	5	0.240122	0.0892	52.73367607	34.54152817	2
3007.986583	0.656112344	5	0.240293	0.089	52.73367613	34.53982467	2
3009.986583	0.656076375	5	0.240463	0.0887	52.73367618	34.53812597	2
3011.986583	0.656040532	5	0.240632	0.0884	52.73367624	34.53643182	2
3013.986583	0.656004817	5	0.240801	0.0882	52.7336763	34.5347422	2
3015.986583	0.655969208	5	0.24097	0.0879	52.73367636	34.53305692	2
3017.986583	0.655933861	5	0.241138	0.0877	52.73367642	34.5313762	2
3019.986583	0.655898616	5	0.241305	0.0874	52.73367647	34.52969995	2
3021.986583	0.655863306	5	0.241472	0.0872	52.73367653	34.52802846	2
3023.986583	0.655827823	5	0.241639	0.0869	52.73367659	34.52636188	2
3025.986583	0.655792691	5	0.241805	0.0867	52.73367664	34.52469879	2
3027.986583	0.655757719	5	0.241971	0.0865	52.7336767	34.52304011	2
3029.986583	0.655723499	5	0.242137	0.0862	52.73367675	34.52138473	2
3031.986583	0.655688375	5	0.242302	0.086	52.73367681	34.51973529	2
3033.986583	0.6556534	5	0.242466	0.0857	52.73367686	34.51809071	2
3035.986583	0.655618824	5	0.24263	0.0855	52.73367691	34.5164499	2
3037.986583	0.655584689	5	0.242794	0.0853	52.73367697	34.51481292	2
3039.986583	0.655550006	5	0.242957	0.085	52.73367702	34.51318119	2
3041.986583	0.655515902	5	0.24312	0.0848	52.73367707	34.51155294	2
3043.986583	0.655481892	5	0.243282	0.0846	52.73367712	34.50992889	2
3045.986583	0.6554478	5	0.243444	0.0843	52.73367718	34.50830932	2
3047.986583	0.655413849	5	0.243606	0.0841	52.73367723	34.50669292	2
3049.986583	0.655379643	5	0.243767	0.0839	52.73367728	34.50508219	2
3051.986583	0.655345916	5	0.243928	0.0837	52.73367733	34.50347501	2
3053.986583	0.655312245	5	0.244088	0.0834	52.73367738	34.50187196	2
3055.986583	0.655278974	5	0.244248	0.0832	52.73367743	34.50027252	2
3057.986583	0.655245482	5	0.244408	0.083	52.73367748	34.49867716	2
3059.986583	0.655211785	5	0.244567	0.0828	52.73367753	34.4970868	2
3061.986583	0.655178455	5	0.244726	0.0825	52.73367757	34.49549956	2
3063.986583	0.655145446	5	0.244884	0.0823	52.73367762	34.4939164	2
3065.986583	0.655112171	5	0.245042	0.0821	52.73367767	34.49233735	2
3067.986583	0.655079297	5	0.245199	0.0819	52.73367772	34.49076179	2
3069.986583	0.655046226	5	0.245356	0.0817	52.73367777	34.48919111	2
3071.986583	0.655013414	5	0.245513	0.0815	52.73367781	34.48762417	2
3073.986583	0.654980679	5	0.245669	0.0813	52.73367786	34.48606107	2
3075.986583	0.65494833	5	0.245825	0.081	52.7336779	34.48450139	2
3077.986583	0.654916064	5	0.245981	0.0808	52.73367795	34.48294556	2
3079.986583	0.654883328	5	0.246136	0.0806	52.733678	34.48139399	2
3081.986583	0.654850777	5	0.246291	0.0804	52.73367804	34.47984654	2
3083.986583	0.654818607	5	0.246445	0.0802	52.73367808	34.47830241	2
3085.986583	0.654786143	5	0.246599	0.08	52.73367813	34.47676219	2
3087.986583	0.654754298	5	0.246753	0.0798	52.73367817	34.47522541	2
3089.986583	0.654722277	5	0.246906	0.0796	52.73367822	34.47369283	2
3091.986583	0.654690041	5	0.247059	0.0794	52.73367826	34.47216402	2
3093.986583	0.654658169	5	0.247212	0.0792	52.7336783	34.47063835	2
3095.986583	0.654626413	5	0.247364	0.079	52.73367835	34.46911686	2
3097.986583	0.654594746	5	0.247516	0.0788	52.73367839	34.46759902	2
3099.986583	0.654563293	5	0.247667	0.0786	52.73367843	34.46608466	2
3101.986583	0.654531637	5	0.247818	0.0784	52.73367847	34.46457435	2
3103.986583	0.654500225	5	0.247969	0.0782	52.73367851	34.46306739	2
3105.986583	0.65446889	5	0.248119	0.078	52.73367855	34.46156399	2
3107.986583	0.654437933	5	0.248269	0.0778	52.73367859	34.46006373	2
3109.986583	0.654406461	5	0.248419	0.0776	52.73367863	34.45856703	2
3111.986583	0.654375284	5	0.248568	0.0774	52.73367868	34.45707454	2
3113.986583	0.654344316	5	0.248717	0.0772	52.73367871	34.45558538	2
3115.986583	0.654313361	5	0.248866	0.077	52.73367875	34.45409991	2
3117.986583	0.654282519	5	0.249014	0.0768	52.73367879	34.45261737	2
3119.986583	0.654251747	5	0.249162	0.0766	52.73367883	34.45113831	2
3121.986583	0.654221005	5	0.249309	0.0765	52.73367887	34.4496632	2
3123.986583	0.654190706	5	0.249457	0.0763	52.73367891	34.44819102	2
3125.986583	0.654159907	5	0.249603	0.0761	52.73367895	34.4467232	2
3127.986583	0.654129445	5	0.24975	0.0759	52.73367899	34.44525842	2
3129.986583	0.654099339	5	0.249896	0.0757	52.73367902	34.44379605	2
3131.986583	0.6540688	5	0.250042	0.0755	52.73367906	34.44233834	2
3133.986583	0.654038568	5	0.250187	0.0754	52.7336791	34.44088317	2
3135.986583	0.654008652	5	0.250333	0.0752	52.73367913	34.43943137	2
3137.986583	0.653978267	5	0.250477	0.075	52.73367917	34.43798381	2
3139.986583	0.653948323	5	0.250622	0.0748	52.73367921	34.43653899	2
3141.986583	0.653918433	5	0.250766	0.0746	52.73367924	34.43509748	2
3143.986583	0.653888583	5	0.25091	0.0745	52.73367928	34.43365884	2
3145.986583	0.653858777	5	0.251053	0.0743	52.73367931	34.43222405	2
3147.986583	0.653829136	5	0.251197	0.0741	52.73367935	34.43079184	2
3149.986583	0.653799465	5	0.251339	0.0739	52.73367938	34.4293635	2
3151.986583	0.653769943	5	0.251482	0.0738	52.73367942	34.42793809	2
3153.986583	0.653740496	5	0.251624	0.0736	52.73367945	34.42651603	2
3155.986583	0.653711076	5	0.251766	0.0734	52.73367948	34.42509729	2
3157.986583	0.653681757	5	0.251908	0.0732	52.73367952	34.42368164	2
3159.986583	0.653652491	5	0.252049	0.0731	52.73367955	34.42226923	2
3161.986583	0.65362331	5	0.25219	0.0729	52.73367958	34.42085884	2
3163.986583	0.653594161	5	0.252331	0.0727	52.73367962	34.41945264	2
3165.986583	0.653565124	5	0.252471	0.0726	52.73367965	34.41804971	2
3167.986583	0.653536244	5	0.252611	0.0724	52.73367968	34.41664964	2
3169.986583	0.653507308	5	0.252751	0.0722	52.73367971	34.415252	2
3171.986583	0.653478478	5	0.25289	0.0721	52.73367975	34.4138582	2
3173.986583	0.653449723	5	0.253029	0.0719	52.73367978	34.41246743	2
3175.986583	0.653421006	5	0.253168	0.0717	52.73367981	34.41107939	2
3177.986583	0.653392415	5	0.253306	0.0716	52.73367981	34.4096947	2
3179.986583	0.653363792	5	0.253445	0.0714	52.73367981	34.40831315	2
3181.986583	0.653335339	5	0.253582	0.0712	52.73367981	34.40693458	2
3183.986583	0.653306967	5	0.25372	0.0711	52.73367981	34.40555894	2
3185.986583	0.65327857	5	0.253857	0.0709	52.73367981	34.40418637	2
3187.986583	0.653250308	5	0.253994	0.0707	52.73367981	34.40281676	2
3189.986583	0.65322211	5	0.254131	0.0706	52.73367981	34.40145009	2
3191.986583	0.65319411	5	0.254267	0.0704	52.73367981	34.40008613	2
3193.986583	0.653166186	5	0.254403	0.0703	52.73367981	34.39872485	2
3195.986583	0.653138171	5	0.254539	0.0701	52.73367981	34.39736649	2
3197.986583	0.653110158	5	0.254675	0.07	52.73367981	34.39601113	2
3199.986583	0.653082023	5	0.25481	0.0698	52.73367981	34.39465908	2
3201.986583	0.65305447	5	0.254945	0.0696	52.73367981	34.39330948	2
3203.986583	0.653027005	5	0.25508	0.0695	52.73367981	34.39196228	2
3205.986583	0.652999047	5	0.255214	0.0693	52.73367981	34.39061836	2
3207.986583	0.652971174	5	0.255348	0.0692	52.73367981	34.38927769	2
3209.986583	0.652943739	5	0.255482	0.069	52.73367981	34.38793965	2
3211.986583	0.652916071	5	0.255615	0.0689	52.73367981	34.38660472	2
3213.986583	0.652888709	5	0.255749	0.0687	52.73367981	34.3852725	2
3215.986583	0.652861292	5	0.255882	0.0686	52.73367981	34.38394315	2
3217.986583	0.652834043	5	0.256014	0.0684	52.73367981	34.3826165	2
3219.986583	0.652806765	5	0.256147	0.0683	52.73367981	34.38129269	2
3221.986583	0.652779787	5	0.256279	0.0681	52.73367981	34.37997131	2
3223.986583	0.652752429	5	0.256411	0.068	52.73367981	34.37865307	2
3225.986583	0.652725628	5	0.256542	0.0678	52.73367981	34.37733716	2
3227.986583	0.652698416	5	0.256673	0.0677	52.73367981	34.37602432	2
3229.986583	0.652671782	5	0.256804	0.0675	52.73367981	34.37471371	2
3231.986583	0.652644581	5	0.256935	0.0674	52.73367981	34.37340634	2
3233.986583	0.652617765	5	0.257066	0.0673	52.73367981	34.37210167	2
3235.986583	0.652591042	5	0.257196	0.0671	52.73367981	34.37079964	2
3237.986583	0.65256459	5	0.257326	0.067	52.73367981	34.36949988	2
3239.986583	0.65253771	5	0.257456	0.0668	52.73367981	34.36820319	2
3241.986583	0.65251113	5	0.257585	0.0667	52.73367981	34.36690917	2
3243.986583	0.652484632	5	0.257714	0.0665	52.73367981	34.36561776	2
3245.986583	0.652458188	5	0.257843	0.0664	52.73367981	34.36432896	2
3247.986583	0.652431794	5	0.257972	0.0663	52.73367981	34.36304278	2
3249.986583	0.652405552	5	0.2581	0.0661	52.73367981	34.36175906	2
3251.986583	0.652379227	5	0.258228	0.066	52.73367981	34.360478	2
3253.986583	0.652353203	5	0.258356	0.0658	52.73367981	34.3591992	2
3255.986583	0.652326805	5	0.258483	0.0657	52.73367981	34.35792335	2
3257.986583	0.652300934	5	0.258611	0.0656	52.73367981	34.35664967	2
3259.986583	0.652274622	5	0.258738	0.0654	52.73367981	34.35537898	2
3261.986583	0.652248635	5	0.258865	0.0653	52.73367981	34.35411082	2
3263.986583	0.652222737	5	0.258991	0.0652	52.73367981	34.35284514	2
3265.986583	0.652196849	5	0.259118	0.065	52.73367981	34.35158199	2
3267.986583	0.652171112	5	0.259244	0.0649	52.73367981	34.35032121	2
3269.986583	0.652145264	5	0.25937	0.0648	52.73367981	34.34906307	2
3271.986583	0.652119653	5	0.259495	0.0646	52.73367981	34.34780725	2
3273.986583	0.652094411	5	0.259621	0.0645	52.73367981	34.34655322	2
3275.986583	0.652068247	5	0.259746	0.0644	52.73367981	34.34530257	2
3277.986583	0.652042993	5	0.25987	0.0642	52.73367981	34.3440539	2
3279.986583	0.652017231	5	0.259995	0.0641	52.73367981	34.34280812	2
3281.986583	0.651991826	5	0.260119	0.064	52.73367981	34.34156473	2
3283.986583	0.651966496	5	0.260243	0.0638	52.73367981	34.34032368	2
3285.986583	0.651941088	5	0.260367	0.0637	52.73367981	34.33908519	2
3287.986583	0.651915838	5	0.260491	0.0636	52.73367981	34.33784906	2
3289.986583	0.651890851	5	0.260614	0.0635	52.73367981	34.33661495	2
3291.986583	0.651865446	5	0.260737	0.0633	52.73367981	34.33538362	2
3293.986583	0.651840371	5	0.26086	0.0632	52.73367981	34.3341546	2
3295.986583	0.651815492	5	0.260983	0.0631	52.73367981	34.33292765	2
3297.986583	0.651790272	5	0.261105	0.0629	52.73367981	34.3317034	2
3299.986583	0.65176528	5	0.261228	0.0628	52.73367981	34.33048156	2
3301.986583	0.651740383	5	0.26135	0.0627	52.73367981	34.32926206	2
3303.986583	0.651715602	5	0.261471	0.0626	52.73367981	34.32804477	2
3305.986583	0.651690691	5	0.261593	0.0624	52.73367981	34.32682999	2
3307.986583	0.651666223	5	0.261714	0.0623	52.73367981	34.32561706	2
3309.986583	0.651641318	5	0.261835	0.0622	52.73367981	34.32440677	2
3311.986583	0.651616622	5	0.261956	0.0621	52.73367981	34.32319886	2
3313.986583	0.651592056	5	0.262077	0.062	52.73367981	34.3219932	2
3315.986583	0.651567487	5	0.262197	0.0618	52.73367981	34.32078985	2
3317.986583	0.651542989	5	0.262317	0.0617	52.73367981	34.31958877	2
3319.986583	0.65151902	5	0.262437	0.0616	52.73367981	34.31838916	2
3321.986583	0.651494163	5	0.262557	0.0615	52.73367981	34.31719256	2
3323.986583	0.651470024	5	0.262676	0.0614	52.73367981	34.31599786	2
3325.986583	0.651445488	5	0.262795	0.0612	52.73367981	34.31480578	2
3327.986583	0.65142124	5	0.262914	0.0611	52.73367981	34.31361594	2
3329.986583	0.651397077	5	0.263033	0.061	52.73367981	34.31242826	2
3331.986583	0.6513729	5	0.263152	0.0609	52.73367981	34.31124284	2
3333.986583	0.651348822	5	0.26327	0.0608	52.73367981	34.31005959	2
3335.986583	0.651324731	5	0.263388	0.0606	52.73367981	34.30887859	2
3337.986583	0.651300747	5	0.263506	0.0605	52.73367981	34.30769976	2
3339.986583	0.651276828	5	0.263624	0.0604	52.73367981	34.30652304	2
3341.986583	0.651252918	5	0.263741	0.0603	52.73367981	34.30534849	2
3343.986583	0.651229051	5	0.263858	0.0602	52.73367981	34.30417612	2
3345.986583	0.651205273	5	0.263975	0.0601	52.73367981	34.30300585	2
3347.986583	0.651181399	5	0.264092	0.06	52.73367981	34.3018379	2
3349.986583	0.651157694	5	0.264209	0.0598	52.73367981	34.30067208	2
3351.986583	0.651134295	5	0.264325	0.0597	52.73367981	34.29950792	2
3353.986583	0.651110482	5	0.264441	0.0596	52.73367981	34.2983462	2
3355.986583	0.651086852	5	0.264557	0.0595	52.73367981	34.29718668	2
3357.986583	0.651063338	5	0.264673	0.0594	52.73367981	34.29602923	2
3359.986583	0.651040017	5	0.264788	0.0593	52.73367981	34.29487361	2
3361.986583	0.651016406	5	0.264904	0.0592	52.73367981	34.29372036	2
3363.986583	0.650993035	5	0.265019	0.0591	52.73367981	34.29256916	2
3365.986583	0.650969648	5	0.265134	0.0589	52.73367981	34.29142009	2
3367.986583	0.650946361	5	0.265249	0.0588	52.73367981	34.29027308	2
3369.986583	0.650923094	5	0.265363	0.0587	52.73367981	34.28912813	2
3371.986583	0.650899903	5	0.265477	0.0586	52.73367981	34.28798521	2
3373.986583	0.650876671	5	0.265591	0.0585	52.73367981	34.28684445	2
3375.986583	0.650853602	5	0.265705	0.0584	52.73367981	34.28570563	2
3377.986583	0.650830545	5	0.265819	0.0583	52.73367981	34.28456881	2
3379.986583	0.650807471	5	0.265932	0.0582	52.73367981	34.28343409	2
3381.986583	0.650784473	5	0.266046	0.0581	52.73367981	34.2823014	2
3383.986583	0.650761581	5	0.266159	0.058	52.73367981	34.28117062	2
3385.986583	0.650738682	5	0.266272	0.0579	52.73367981	34.28004185	2
3387.986583	0.650715804	5	0.266384	0.0578	52.73367981	34.2789151	2
3389.986583	0.650692992	5	0.266497	0.0577	52.73367981	34.27779034	2
3391.986583	0.650670184	5	0.266609	0.0576	52.73367981	34.27666762	2
3393.986583	0.650647513	5	0.266721	0.0574	52.73367981	34.27554679	2
3395.986583	0.650624801	5	0.266833	0.0573	52.73367981	34.27442796	2
3397.986583	0.65060215	5	0.266945	0.0572	52.73367981	34.27331111	2
3399.986583	0.650579561	5	0.267056	0.0571	52.73367981	34.2721962	2
3401.986583	0.650557199	5	0.267168	0.057	52.73367981	34.2710829	2
3403.986583	0.650534463	5	0.267279	0.0569	52.73367981	34.26997191	2
3405.986583	0.650512228	5	0.26739	0.0568	52.73367981	34.26886244	2
3407.986583	0.650489562	5	0.2675	0.0567	52.73367981	34.2677553	2
3409.986583	0.650467215	5	0.267611	0.0566	52.73367981	34.26665001	2
3411.986583	0.650444845	5	0.267721	0.0565	52.73367981	34.26554667	2
3413.986583	0.650422566	5	0.267831	0.0564	52.73367981	34.26444519	2
3415.986583	0.650400254	5	0.267941	0.0563	52.73367981	34.26334569	2
3417.986583	0.650378062	5	0.268051	0.0562	52.73367981	34.26224803	2
3419.986583	0.650355876	5	0.268161	0.0561	52.73367981	34.26115227	2
3421.986583	0.650333745	5	0.26827	0.056	52.73367981	34.26005838	2
3423.986583	0.650311821	5	0.268379	0.0559	52.73367981	34.25896605	2
3425.986583	0.650289764	5	0.268488	0.0558	52.73367981	34.25787557	2
3427.986583	0.650267534	5	0.268597	0.0557	52.73367981	34.25678731	2
3429.986583	0.650245614	5	0.268706	0.0556	52.73367981	34.25570081	2
3431.986583	0.650223832	5	0.268814	0.0555	52.73367981	34.25461588	2
3433.986583	0.650201763	5	0.268923	0.0554	52.73367981	34.25353308	2
3435.986583	0.650179899	5	0.269031	0.0553	52.73367981	34.25245212	2
3437.986583	0.650158076	5	0.269139	0.0552	52.73367981	34.251373	2
3439.986583	0.650136305	5	0.269246	0.0551	52.73367981	34.25029569	2
3441.986583	0.650114558	5	0.269354	0.0551	52.73367981	34.2492202	2
3443.986583	0.650092873	5	0.269461	0.055	52.73367981	34.2481465	2
3445.986583	0.650071194	5	0.269568	0.0549	52.73367981	34.24707463	2
3447.986583	0.650049613	5	0.269675	0.0548	52.73367981	34.24600449	2
3449.986583	0.650027995	5	0.269782	0.0547	52.73367981	34.2449362	2
3451.986583	0.650006454	5	0.269889	0.0546	52.73367981	34.24386969	2
3453.986583	0.649985121	5	0.269995	0.0545	52.73367981	34.24280466	2
3455.986583	0.649963485	5	0.270102	0.0544	52.73367981	34.24174168	2
3457.986583	0.64994206	5	0.270208	0.0543	52.73367981	34.24068047	2
3459.986583	0.64992065	5	0.270314	0.0542	52.73367981	34.23962104	2
3461.986583	0.649899308	5	0.27042	0.0541	52.73367981	34.23856336	2
3463.986583	0.649877999	5	0.270525	0.054	52.73367981	34.23750741	2
3465.986583	0.649856714	5	0.270631	0.0539	52.73367981	34.23645322	2
3467.986583	0.649835643	5	0.270736	0.0538	52.73367981	34.23540048	2
3469.986583	0.649814275	5	0.270841	0.0537	52.73367981	34.23434975	2
3471.986583	0.649793111	5	0.270946	0.0537	52.73367981	34.23330074	2
3473.986583	0.649772006	5	0.27105	0.0536	52.73367981	34.23225341	2
3475.986583	0.649750877	5	0.271155	0.0535	52.73367981	34.23120787	2
3477.986583	0.64972983	5	0.271259	0.0534	52.73367981	34.23016402	2
3479.986583	0.64970902	5	0.271364	0.0533	52.73367981	34.22912152	2
3481.986583	0.64968804	5	0.271468	0.0532	52.73367981	34.2280807	2
3483.986583	0.649666883	5	0.271572	0.0531	52.73367981	34.22704193	2
3485.986583	0.649645984	5	0.271675	0.053	52.73367981	34.22600484	2
3487.986583	0.649625146	5	0.271779	0.0529	52.73367981	34.22496938	2
3489.986583	0.649604261	5	0.271882	0.0528	52.73367981	34.22393568	2
3491.986583	0.649583503	5	0.271985	0.0528	52.73367981	34.22290357	2
3493.986583	0.649562716	5	0.272089	0.0527	52.73367981	34.22187318	2
3495.986583	0.64954201	5	0.272191	0.0526	52.73367981	34.2208444	2
3497.986583	0.649521302	5	0.272294	0.0525	52.73367981	34.21981732	2
3499.986583	0.64950065	5	0.272397	0.0524	52.73367981	34.21879187	2
3501.986583	0.649480042	5	0.272499	0.0523	52.73367981	34.21776805	2
3503.986583	0.649459452	5	0.272601	0.0522	52.73367981	34.21674587	2
3505.986583	0.649438903	5	0.272703	0.0522	52.73367981	34.21572532	2
3507.986583	0.649418388	5	0.272805	0.0521	52.73367981	34.2147064	2
3509.986583	0.649397942	5	0.272907	0.052	52.73367981	34.21368905	2
3511.986583	0.649377515	5	0.273009	0.0519	52.73367981	34.21267328	2
3513.986583	0.649357262	5	0.27311	0.0518	52.73367981	34.21165884	2
3515.986583	0.649336674	5	0.273211	0.0517	52.73367981	34.21064637	2
3517.986583	0.649316337	5	0.273312	0.0516	52.73367981	34.2096355	2
3519.986583	0.649296037	5	0.273413	0.0516	52.73367981	34.20862621	2
3521.986583	0.649275785	5	0.273514	0.0515	52.73367981	34.20761847	2
3523.986583	0.649255532	5	0.273615	0.0514	52.73367981	34.20661234	2
3525.986583	0.649235344	5	0.273715	0.0513	52.73367981	34.20560777	2
3527.986583	0.649215163	5	0.273815	0.0512	52.73367981	34.20460479	2
3529.986583	0.649195026	5	0.273916	0.0511	52.73367981	34.20360338	2
3531.986583	0.649174934	5	0.274015	0.0511	52.73367981	34.20260351	2
3533.986583	0.649155044	5	0.274115	0.051	52.73367981	34.20160488	2
3535.986583	0.649134822	5	0.274215	0.0509	52.73367981	34.20060813	2
3537.986583	0.6491148	5	0.274315	0.0508	52.73367981	34.19961297	2
3539.986583	0.649094849	5	0.274414	0.0507	52.73367981	34.19861931	2
3541.986583	0.649074935	5	0.274513	0.0507	52.73367981	34.19762715	2
3543.986583	0.649055162	5	0.274612	0.0506	52.73367981	34.1966363	2
3545.986583	0.649035153	5	0.274711	0.0505	52.73367981	34.19564722	2
3547.986583	0.649015279	5	0.27481	0.0504	52.73367981	34.19465972	2
3549.986583	0.648995492	5	0.274908	0.0503	52.73367981	34.19367371	2
3551.986583	0.648975717	5	0.275007	0.0503	52.73367981	34.19268922	2
3553.986583	0.648956001	5	0.275105	0.0502	52.73367981	34.1917062	2
3555.986583	0.648936237	5	0.275203	0.0501	52.73367981	34.19072478	2
3557.986583	0.648916606	5	0.275301	0.05	52.73367981	34.18974479	2
3559.986583	0.648896932	5	0.275399	0.0499	52.73367981	34.18876635	2
3561.986583	0.648877363	5	0.275497	0.0499	52.73367981	34.18778932	2
3563.986583	0.648857738	5	0.275594	0.0498	52.73367981	34.18681386	2
3565.986583	0.6488382	5	0.275692	0.0497	52.73367981	34.18583987	2
3567.986583	0.648818718	5	0.275789	0.0496	52.73367981	34.1848673	2
3569.986583	0.648799215	5	0.275886	0.0496	52.73367981	34.18389623	2
3571.986583	0.648779734	5	0.275983	0.0495	52.73367981	34.18292668	2
3573.986583	0.648760323	5	0.27608	0.0494	52.73367981	34.18195858	2
3575.986583	0.648740952	5	0.276177	0.0493	52.73367981	34.1809919	2
3577.986583	0.648721616	5	0.276273	0.0492	52.73367981	34.18002664	2
3579.986583	0.648702274	5	0.27637	0.0492	52.73367981	34.17906285	2
3581.986583	0.648682971	5	0.276466	0.0491	52.73367981	34.17810052	2
3583.986583	0.64866369	5	0.276562	0.049	52.73367981	34.17713966	2
3585.986583	0.64864447	5	0.276658	0.0489	52.73367981	34.1761802	2
3587.986583	0.648625407	5	0.276754	0.0489	52.73367981	34.17522193	2
3589.986583	0.648606079	5	0.276849	0.0488	52.73367981	34.17426535	2
3591.986583	0.64858711	5	0.276945	0.0487	52.73367981	34.17330988	2
3593.986583	0.64856781	5	0.27704	0.0486	52.73367981	34.17235616	2
3595.986583	0.648548729	5	0.277135	0.0486	52.73367981	34.17140384	2
3597.986583	0.648529686	5	0.277231	0.0485	52.73367981	34.17045292	2
3599.986583	0.648510627	5	0.277325	0.0484	52.73367981	34.16950347	2
3601.986583	0.648491811	5	0.27742	0.0483	52.73367981	34.16855511	2
3603.986583	0.648472676	5	0.277515	0.0483	52.73367981	34.16760845	2
3605.986583	0.648453791	5	0.27761	0.0482	52.73367981	34.16666309	2
3607.986583	0.648434872	5	0.277704	0.0481	52.73367981	34.16571916	2
3609.986583	0.648416001	5	0.277798	0.0481	52.73367981	34.1647766	2
3611.986583	0.648397145	5	0.277892	0.048	52.73367981	34.16383544	2
3613.986583	0.648378327	5	0.277986	0.0479	52.73367981	34.16289567	2
3615.986583	0.648359532	5	0.27808	0.0478	52.73367981	34.16195728	2
3617.986583	0.648340782	5	0.278174	0.0478	52.73367981	34.16102026	2
3619.986583	0.648322046	5	0.278267	0.0477	52.73367981	34.16008461	2
3621.986583	0.64830335	5	0.278361	0.0476	52.73367981	34.15915032	2
3623.986583	0.648284659	5	0.278454	0.0476	52.73367981	34.15821743	2
3625.986583	0.648266049	5	0.278547	0.0475	52.73367981	34.15728583	2
3627.986583	0.648247443	5	0.27864	0.0474	52.73367981	34.15635558	2
3629.986583	0.648228832	5	0.278733	0.0473	52.73367981	34.15542672	2
3631.986583	0.648210304	5	0.278826	0.0473	52.73367981	34.15449915	2
3633.986583	0.64819177	5	0.278919	0.0472	52.73367981	34.15357294	2
3635.986583	0.64817325	5	0.279011	0.0471	52.73367981	34.1526481	2
3637.986583	0.6481548	5	0.279103	0.0471	52.73367981	34.15172456	2
3639.986583	0.648136397	5	0.279196	0.047	52.73367981	34.15080227	2
3641.986583	0.648117963	5	0.279288	0.0469	52.73367981	34.14988133	2
3643.986583	0.648099576	5	0.27938	0.0469	52.73367981	34.14896172	2
3645.986583	0.648081194	5	0.279471	0.0468	52.73367981	34.14804347	2
3647.986583	0.648062892	5	0.279563	0.0467	52.73367981	34.14712647	2
3649.986583	0.648044587	5	0.279655	0.0466	52.73367981	34.14621079	2
3651.986583	0.648026339	5	0.279746	0.0466	52.73367981	34.14529637	2
3653.986583	0.648008054	5	0.279838	0.0465	52.73367981	34.14438331	2
3655.986583	0.647989848	5	0.279929	0.0464	52.73367981	34.14347152	2
3657.986583	0.647971683	5	0.28002	0.0464	52.73367981	34.14256097	2
3659.986583	0.647953482	5	0.280111	0.0463	52.73367981	34.14165178	2
3661.986583	0.647935421	5	0.280201	0.0462	52.73367981	34.14074373	2
3663.986583	0.647917249	5	0.280292	0.0462	52.73367981	34.13983707	2
3665.986583	0.647899198	5	0.280383	0.0461	52.73367981	34.13893163	2
3667.986583	0.647881126	5	0.280473	0.046	52.73367981	34.13802749	2
3669.986583	0.647863118	5	0.280563	0.046	52.73367981	34.13712458	2
3671.986583	0.647845107	5	0.280654	0.0459	52.73367981	34.13622294	2
3673.986583	0.647827107	5	0.280744	0.0458	52.73367981	34.13532261	2
3675.986583	0.64780919	5	0.280833	0.0458	52.73367981	34.13442348	2
3677.986583	0.647791285	5	0.280923	0.0457	52.73367981	34.13352557	2
3679.986583	0.647773334	5	0.281013	0.0456	52.73367981	34.132629	2
3681.986583	0.6477555	5	0.281102	0.0456	52.73367981	34.13173362	2
3683.986583	0.647737632	5	0.281192	0.0455	52.73367981	34.13083953	2
3685.986583	0.647719796	5	0.281281	0.0455	52.73367981	34.12994671	2
3687.986583	0.647702075	5	0.28137	0.0454	52.73367981	34.129055	2
3689.986583	0.64768428	5	0.281459	0.0453	52.73367981	34.12816457	2
3691.986583	0.647666522	5	0.281548	0.0453	52.73367981	34.12727541	2
3693.986583	0.647648808	5	0.281637	0.0452	52.73367981	34.12638747	2
3695.986583	0.647631119	5	0.281726	0.0451	52.73367981	34.12550077	2
3697.986583	0.647613577	5	0.281814	0.0451	52.73367981	34.12461506	2
3699.986583	0.647595818	5	0.281903	0.045	52.73367981	34.12373079	2
3701.986583	0.647578219	5	0.281991	0.0449	52.73367981	34.1228477	2
3703.986583	0.647560638	5	0.282079	0.0449	52.73367981	34.12196582	2
3705.986583	0.647543144	5	0.282167	0.0448	52.73367981	34.12108503	2
3707.986583	0.647525566	5	0.282255	0.0448	52.73367981	34.12020552	2
3709.986583	0.647508068	5	0.282343	0.0447	52.73367981	34.11932718	2
3711.986583	0.647490564	5	0.282431	0.0446	52.73367981	34.11845008	2
3713.986583	0.647473136	5	0.282518	0.0446	52.73367981	34.11757411	2
3715.986583	0.647455666	5	0.282606	0.0445	52.73367981	34.11669939	2
3717.986583	0.647438241	5	0.282693	0.0444	52.73367981	34.11582589	2
3719.986583	0.647420861	5	0.28278	0.0444	52.73367981	34.11495357	2
3721.986583	0.647403507	5	0.282868	0.0443	52.73367981	34.11408242	2
3723.986583	0.647386208	5	0.282955	0.0443	52.73367981	34.11321239	2
3725.986583	0.647368891	5	0.283041	0.0442	52.73367981	34.11234354	2
3727.986583	0.647351589	5	0.283128	0.0441	52.73367981	34.11147589	2
3729.986583	0.647334333	5	0.283215	0.0441	52.73367981	34.1106094	2
3731.986583	0.64731722	5	0.283301	0.044	52.73367981	34.10974385	2
3733.986583	0.647299879	5	0.283388	0.044	52.73367981	34.10887969	2
3735.986583	0.647282667	5	0.283474	0.0439	52.73367981	34.10801673	2
3737.986583	0.647265552	5	0.28356	0.0438	52.73367981	34.10715485	2
3739.986583	0.647248379	5	0.283646	0.0438	52.73367981	34.10629418	2
3741.986583	0.647231392	5	0.283732	0.0437	52.73367981	34.10543442	2
3743.986583	0.647214195	5	0.283818	0.0437	52.73367981	34.10457601	2
3745.986583	0.647197126	5	0.283904	0.0436	52.73367981	34.10371873	2
3747.986583	0.647180114	5	0.28399	0.0435	52.73367981	34.10286255	2
3749.986583	0.647163097	5	0.284075	0.0435	52.73367981	34.10200749	2
3751.986583	0.647146077	5	0.28416	0.0434	52.73367981	34.10115362	2
3753.986583	0.647129115	5	0.284246	0.0434	52.73367981	34.10030085	2
3755.986583	0.647112135	5	0.284331	0.0433	52.73367981	34.09944928	2
3757.986583	0.647095265	5	0.284416	0.0432	52.73367981	34.09859874	2
3759.986583	0.647078386	5	0.284501	0.0432	52.73367981	34.09774927	2
3761.986583	0.647061418	5	0.284586	0.0431	52.73367981	34.09690109	2
3763.986583	0.647044599	5	0.28467	0.0431	52.73367981	34.09605397	2
3765.986583	0.647027782	5	0.284755	0.043	52.73367981	34.09520793	2
3767.986583	0.647011013	5	0.28484	0.0429	52.73367981	34.09436294	2
3769.986583	0.64699421	5	0.284924	0.0429	52.73367981	34.09351909	2
3771.986583	0.646977423	5	0.285008	0.0428	52.73367981	34.09267639	2
3773.986583	0.646960684	5	0.285092	0.0428	52.73367981	34.09183479	2
3775.986583	0.646943996	5	0.285176	0.0427	52.73367981	34.09099425	2
3777.986583	0.646927326	5	0.28526	0.0427	52.73367981	34.09015476	2
3779.986583	0.646910638	5	0.285344	0.0426	52.73367981	34.08931641	2
3781.986583	0.646894026	5	0.285428	0.0425	52.73367981	34.08847908	2
3783.986583	0.646877376	5	0.285512	0.0425	52.73367981	34.08764288	2
3785.986583	0.646860767	5	0.285595	0.0424	52.73367981	34.08680779	2
3787.986583	0.646844251	5	0.285678	0.0424	52.73367981	34.08597366	2
3789.986583	0.646827662	5	0.285762	0.0423	52.73367981	34.08514067	2
3791.986583	0.646811111	5	0.285845	0.0423	52.73367981	34.08430879	2
3793.986583	0.646794618	5	0.285928	0.0422	52.73367981	34.08347795	2
3795.986583	0.646778116	5	0.286011	0.0422	52.73367981	34.08264821	2
3797.986583	0.646761693	5	0.286094	0.0421	52.73367981	34.08181946	2
3799.986583	0.646745266	5	0.286177	0.042	52.73367981	34.08099174	2
3801.986583	0.646728807	5	0.286259	0.042	52.73367981	34.08016514	2
3803.986583	0.646712391	5	0.286342	0.0419	52.73367981	34.07933964	2
3805.986583	0.646696004	5	0.286424	0.0419	52.73367981	34.07851522	2
3807.986583	0.646679677	5	0.286507	0.0418	52.73367981	34.0776918	2
3809.986583	0.646663374	5	0.286589	0.0418	52.73367981	34.07686937	2
3811.986583	0.646647023	5	0.286671	0.0417	52.73367981	34.07604807	2
3813.986583	0.646630793	5	0.286753	0.0417	52.73367981	34.0752277	2
3815.986583	0.64661448	5	0.286835	0.0416	52.73367981	34.07440846	2
3817.986583	0.646598233	5	0.286917	0.0416	52.73367981	34.07359026	2
3819.986583	0.646582043	5	0.286999	0.0415	52.73367981	34.07277303	2
3821.986583	0.646565794	5	0.28708	0.0414	52.73367981	34.07195692	2
3823.986583	0.646549669	5	0.287162	0.0414	52.73367981	34.07114175	2
3825.986583	0.646533514	5	0.287243	0.0413	52.73367981	34.07032759	2
3827.986583	0.646517362	5	0.287324	0.0413	52.73367981	34.06951449	2
3829.986583	0.646501205	5	0.287406	0.0412	52.73367981	34.06870248	2
3831.986583	0.646485272	5	0.287487	0.0412	52.73367981	34.06789119	2
3833.986583	0.646469041	5	0.287568	0.0411	52.73367981	34.06708121	2
3835.986583	0.646453003	5	0.287649	0.0411	52.73367981	34.06627221	2
3837.986583	0.646436972	5	0.287729	0.041	52.73367981	34.06546423	2
3839.986583	0.646420986	5	0.28781	0.041	52.73367981	34.06465722	2
3841.986583	0.646404992	5	0.287891	0.0409	52.73367981	34.06385122	2
3843.986583	0.646389032	5	0.287971	0.0409	52.73367981	34.06304621	2
3845.986583	0.646373096	5	0.288052	0.0408	52.73367981	34.06224219	2
3847.986583	0.646357108	5	0.288132	0.0408	52.73367981	34.06143927	2
3849.986583	0.646341294	5	0.288212	0.0407	52.73367981	34.06063719	2
3851.986583	0.646325401	5	0.288292	0.0407	52.73367981	34.05983611	2
3853.986583	0.646309516	5	0.288372	0.0406	52.73367981	34.05903606	2
3855.986583	0.646293644	5	0.288452	0.0406	52.73367981	34.05823706	2
3857.986583	0.646277809	5	0.288532	0.0405	52.73367981	34.05743906	2
3859.986583	0.646262043	5	0.288612	0.0404	52.73367981	34.05664199	2
3861.986583	0.646246255	5	0.288691	0.0404	52.73367981	34.05584591	2
3863.986583	0.646230502	5	0.288771	0.0403	52.73367981	34.05505079	2
3865.986583	0.646214762	5	0.28885	0.0403	52.73367981	34.05425664	2
3867.986583	0.646199006	5	0.288929	0.0402	52.73367981	34.05346354	2
3869.986583	0.646183357	5	0.289009	0.0402	52.73367981	34.05267132	2
3871.986583	0.646167625	5	0.289088	0.0401	52.73367981	34.05188016	2
3873.986583	0.646151961	5	0.289167	0.0401	52.73367981	34.05108998	2
3875.986583	0.646136328	5	0.289246	0.04	52.73367981	34.05030076	2
3877.986583	0.646120843	5	0.289325	0.04	52.73367981	34.04951224	2
3879.986583	0.646105211	5	0.289403	0.0399	52.73367981	34.04872474	2
3881.986583	0.64608952	5	0.289482	0.0399	52.73367981	34.04793841	2
3883.986583	0.646073971	5	0.289561	0.0398	52.73367981	34.04715301	2
3885.986583	0.646058488	5	0.289639	0.0398	52.73367981	34.04636846	2
3887.986583	0.64604291	5	0.289717	0.0397	52.73367981	34.04558496	2
3889.986583	0.646027453	5	0.289796	0.0397	52.73367981	34.04480234	2
3891.986583	0.646011894	5	0.289874	0.0396	52.73367981	34.04402081	2
3893.986583	0.645996495	5	0.289952	0.0396	52.73367981	34.04324011	2
3895.986583	0.645981059	5	0.29003	0.0396	52.73367981	34.04246035	2
3897.986583	0.64596561	5	0.290108	0.0395	52.73367981	34.04168157	2
3899.986583	0.645950233	5	0.290185	0.0395	52.73367981	34.04090369	2
3901.986583	0.645934817	5.06619995	0.290263	0.0394	52.68230037	34.0401268	2
3903.986583	0.647054318	5.132866479	0.290351	0.0431	52.63055828	34.06331715	2
3905.986583	0.64818796	5.199533146	0.290448	0.0472	52.578816	34.08659462	2
3907.986583	0.649328665	5.266199812	0.290553	0.0517	52.52707353	34.10978196	2
3909.986583	0.650476891	5.332866479	0.290669	0.0567	52.47533071	34.13287056	2
3911.986583	0.651633191	5.399533146	0.290795	0.0622	52.42358718	34.15585067	2
3913.986583	0.652798393	5.466199812	0.290933	0.0682	52.37184221	34.17871089	2
3915.986583	0.653973325	5.532866479	0.291084	0.075	52.32009441	34.20143822	2
3917.986583	0.655158834	5.599533146	0.291249	0.0824	52.26834088	34.22401751	2
3919.986583	0.656356228	5.666199812	0.29143	0.0907	52.21657621	34.2464293	2
3921.986583	0.657566567	5.732866479	0.291629	0.0999	52.16478851	34.26864823	2
3923.986583	0.658791472	5.799533146	0.291847	0.11	52.11295655	34.29063691	1
3924.986583	0.659223608	5.832866479	0.291968	0.114	52.08708852	34.31351753	1
3925.986583	0.659803482	5.866199812	0.292086	0.12	52.06122469	34.32445601	1
3926.986583	0.660385546	5.899533146	0.29221	0.125	52.03536017	34.33534916	1
3927.986583	0.660969476	5.932866479	0.29234	0.131	52.00949505	34.34618435	1
3928.986583	0.661555979	5.966199812	0.292475	0.138	51.98362942	34.35695906	1
3929.986583	0.662143781	5.999533146	0.292617	0.144	51.95776333	34.36767128	1
3930.986583	0.662733676	6.032866479	0.292766	0.151	51.93189685	34.37831795	1
3931.986583	0.663326247	6.066199812	0.292921	0.158	51.90603003	34.38889483	1
3932.986583	0.663921584	6.099533146	0.293083	0.166	51.88016291	34.39939862	1
3933.986583	0.664519063	6.132866479	0.293253	0.174	51.85429552	34.40982679	1
3934.986583	0.665118771	6.166199812	0.293431	0.183	51.82842789	34.42017682	1
3935.986583	0.665722633	6.199533146	0.293617	0.192	51.80256006	34.43044088	1
3936.986583	0.666327877	6.232866479	0.293812	0.202	51.77669203	34.44062113	1
3937.986583	0.666936088	6.266199812	0.294015	0.212	51.75082384	34.45070991	0.999081164
3938.985664	0.667546895	6.299502518	0.294228	0.222	51.72497926	34.46070523	0.996027178
3939.981692	0.668155512	6.332703424	0.294451	0.233	51.69921354	34.47059601	0.990586109
3940.972278	0.66876183	6.365722961	0.294682	0.245	51.67358846	34.480357	0.982565058
3941.954843	0.669360376	6.398475129	0.294922	0.257	51.64817075	34.48996832	0.969549676
3942.924392	0.669947212	6.430793452	0.29517	0.269	51.62308964	34.49940254	0.958072942
3943.882465	0.670526685	6.462729217	0.295425	0.282	51.59830532	34.50860784	0.941613819
3944.824079	0.671090926	6.494116344	0.295687	0.295	51.57394671	34.51760409	0.92203782
3945.746117	0.671635811	6.524850938	0.295954	0.308	51.55009443	34.52635012	0.8998544
3946.645971	0.672157756	6.554846084	0.296226	0.321	51.52681596	34.53481828	0.875261391
3947.521233	0.672658738	6.584021464	0.296499	0.335	51.50417363	34.54298916	0.848595973
3948.369829	0.673135762	6.612307997	0.296775	0.348	51.48222106	34.5508424	0.820299245
3949.190128	0.673583057	6.639651305	0.297051	0.36	51.46100046	34.55837396	0.781824157
3949.971952	0.673977163	6.66571211	0.297322	0.372	51.44077515	34.56560539	0.760734007
3950.732686	0.674398128	6.69106991	0.297595	0.385	51.4210954	34.572354	0.732585328
3951.465272	0.674779576	6.715489421	0.297866	0.396	51.4021438	34.57886872	0.689826037
3952.155098	0.675083526	6.738483622	0.298128	0.406	51.38429834	34.58513561	0.670445534
3952.825543	0.675438105	6.760831807	0.298389	0.418	51.36695422	34.59089031	0.633815444
3953.459359	0.675718161	6.781958988	0.298642	0.427	51.35055768	34.59648451	0.603516735
3954.062875	0.675985395	6.802076213	0.298888	0.437	51.33494494	34.60170789	0.578919032
3954.641794	0.676254316	6.821373514	0.299129	0.446	51.31996851	34.60661078	0.566707663
3955.208502	0.676554915	6.840263769	0.299371	0.457	51.30530798	34.61121143	0.541807191
3955.750309	0.676790982	6.858324009	0.299607	0.466	51.2912916	34.61572523	0.514390999
3956.2647	0.676999518	6.875470376	0.299835	0.474	51.27798445	34.62000904	0.492351989
3956.757052	0.677206618	6.891882109	0.300057	0.481	51.26524744	34.62402478	0.461962774
3957.219015	0.677362646	6.907280868	0.300269	0.488	51.25329658	34.62787501	0.453595652
3957.672611	0.677595315	6.922400723	0.300481	0.497	51.24156216	34.63135867	0.439304646
3958.111915	0.677792167	6.937044211	0.300689	0.505	51.23019745	34.63477592	0.417624483
[truncated: 7,534 more rows]
